# Supplementary material for: Introgressed Variation in TaMYB7‐A1 Drives Graded Dormancy and Climate‐Adaptive Pre‐Harvest Sprouting Resistance in Wheat
Source: Adv Sci (Weinh). 2026 May 7;13(42):e24067. doi: 10.1002/advs.202524067 (PMC13335674; doi:10.1002/advs.202524067)
Supplement: Supplementary file 2 — Supporting File 2: advs75522‐sup‐0002‐Supplementary‐Table1‐18.xlsx. [file ADVS-13-e24067-s002.xlsx]

## Sheet: Table S1
Table S1. Seed germination rate of accessions in GWAS panel
ID	Accession name	Seed germination rate (%)			BLUP value	Type	Origin	Spring/Winter habits
		E1 (Y2018)	E2 (Y2019)	E3 (Y2021)
S1	BM5	7.98969	22.093	9.43614	13.173	Cultivar	Hebei	Winter
S2	BDHUM	3.38346	NA	10	6.69173	Lnadrace	Sichuan	Winter
S3	YF175	77.9661	89.521	69.7549	79.0807	Cultivar	Shaanxi	Winter
S4	ND183	68.254	83.1492	75.3637	75.589	Cultivar	Beijing	Winter
S5	HJM	1.34907	0.436681	0	0.595251	Cultivar	Gansu	Winter
S6	WM6	36.2445	5.88235	25.4324	22.5198	Cultivar	Henan	Winter
S7	JM45	78.271	11.1349	11.3125	33.5728	Cultivar	Shanxi	Winter
S8	BN207	85.9745	28.5992	30.7065	48.4267	Cultivar	Henan	Winter
S9	XY597	49.3197	8.13953	12.6622	23.3738	Cultivar	Shaanxi	Winter
S10	H6172	56.0662	32.5843	28.5897	39.0801	Cultivar	Hebei	Winter
S11	XY128	86.1991	98.1818	85.6432	90.008	Cultivar	Shaanxi	Winter
S12	XY246	52.1226	NA	54.2857	53.2042	Cultivar	Shaanxi	Winter
S13	J9428	12.7717	9.62733	0	7.46636	Cultivar	Beijing	Winter
S14	JN17	22.7941	14.3478	42.1177	26.4199	Cultivar	Shandong	Winter
S15	H4589	14.4374	94.2974	66.9428	58.5592	Cultivar	Hebei	Winter
S16	GY9409	95.3333	NA	67.3462	81.3398	Cultivar	Hebei	Winter
S17	St2422/464	2.15264	2.14797	1.41344	1.90468	Cultivar	Shaanxi	Winter
S18	CM1	86.1111	88.0266	30.0019	68.0465	Cultivar	Henan	Winter
S19	GY9415	47.4227	10.7692	30.5549	29.5823	Cultivar	Hebei	Winter
S20	ZM175	97.7055	90.2017	92.7438	93.5503	Cultivar	Beijing	Winter
S21	SN17	59.1102	24.1758	62.4524	48.5795	Cultivar	Shandong	Winter
S22	LM5	23.3209	52.1739	65.8372	47.1107	Cultivar	Shandong	Winter
S23	ZM175	86.3179	21.542	13.8688	40.5762	Cultivar	Shandong	Winter
S24	PH85NA16	85.0227	18.3066	34.3434	45.8909	Cultivar	Shandong	Winter
S25	A115	10.687	15.7623	16.908	14.4524	Cultivar	Hebei	Winter
S26	XY96	9.13838	9.09091	12.3644	10.1979	Cultivar	Shaanxi	Winter
S27	LM13	NA	14.9215	24.532	19.7267	Cultivar	Shandong	Winter
S28	SM150	68.7773	4.30108	52.3266	41.8017	Cultivar	Shaanxi	Winter
S29	ZY9398	64.5594	86.3636	64.2481	71.7237	Cultivar	Henan	Winter
S30	YJ5	83.574	40.566	NA	62.07	Cultivar	Henan	Winter
S31	JD8	13.7014	22.4551	8.18829	14.7816	Cultivar	Beijing	Winter
S32	S229	37.3684	7.58808	0.411523	15.1227	Cultivar	Shaanxi	Winter
S33	DH5197	73.5849	22.4057	11.4494	35.8133	Cultivar	Shandong	Winter
S34	8602	91.0053	4.89297	NA	47.9491	Cultivar	NA	Winter
S35	ZY504	35.5694	97.8873	78.4573	70.638	Cultivar	Shaanxi	Winter
S36	ZY6	82.7935	58.5308	83.5626	74.9623	Cultivar	Henan	Winter
S37	LX99	67.7489	85.4321	95.3245	82.8352	Cultivar	Shandong	Winter
S38	XY4	33.2024	10.4895	2.13375	15.2752	Cultivar	Shaanxi	Winter
S39	JM22	57.9065	94.5245	84.6218	79.0176	Cultivar	Shandong	Winter
S40	WM8	15.4804	6.6092	4.90573	8.99845	Cultivar	Shandong	Winter
S41	ZM32	46.4567	30.8108	31.0811	36.1162	Cultivar	Henan	Winter
S42	ZM18	84.5666	NA	72.3758	78.4712	Cultivar	Henan	Winter
S43	JM49	79.922	13.4078	14.1612	35.8304	Cultivar	Shanxi	Winter
S44	JM19(shangdong)	51.9263	58.1395	34.2342	48.1	Cultivar	Shandong	Winter
S45	XN2208	59.276	50.7463	56.4864	55.5029	Cultivar	Shaanxi	Winter
S46	XY6	42.7481	48.7414	3.38778	31.6258	Cultivar	Shaanxi	Winter
S47	JM32	32.9738	15.4242	NA	24.199	Cultivar	Hebei	Winter
S48	HXG	17.7632	5.01672	12.2453	11.6751	Lnadrace	Sichuan	Winter
S49	JH9123	78.6842	25.0639	49.3657	51.0379	Cultivar	Hebei	Winter
S50	XY22	92.5	24.0793	63.4958	60.025	Cultivar	Shaanxi	Winter
S51	GY506	74.6606	28.1008	NA	51.3807	Cultivar	Qinghai	Spring
S52	JM266	NA	87.4172	70.7376	79.0774	Cultivar	Henan	Winter
S53	JM21	41.4894	21.8182	31.1299	31.4792	Cultivar	Shandong	Winter
S54	JM19(hebei)	3.78251	0	0	1.26084	Cultivar	Hebei	Winter
S55	JM11	51.8797	38.5445	NA	45.2121	Cultivar	Hebei	Winter
S56	LM21	90.1734	84.4098	79.6653	84.7495	Cultivar	Henan	Winter
S57	HG35	5.10204	12.6943	1.0929	6.29641	Cultivar	Hebei	Winter
S58	ZD4	2.02808	0	0	0.676027	Cultivar	Xicang	Winter
S59	LG6	3.2882	10.177	0.868347	4.77785	Cultivar	Shaanxi	Winter
S60	JS02NA1	50	NA	0	25	Cultivar	Hebei	Winter
S61	LKAZ8	93.368	42.2392	75.7576	70.4549	Cultivar	Henan	Spring
S62	LX66	93.5484	95.086	93.4571	94.0305	Cultivar	Hebei	Winter
S63	XY54	36.7758	11.8644	33.2963	27.3122	Cultivar	Henan	Winter
S64	XY103	75.6466	20.765	31.1211	42.5109	Cultivar	Henan	Winter
S65	AK58	NA	41.994	NA	41.994	Cultivar	Henan	Winter
S66	XY102	14.8601	6.59898	22.741	14.7334	Cultivar	Henan	Winter
S67	J84NA5103	8.52018	10.3245	18.9356	12.5934	Cultivar	Hebei	Winter
S68	LF5064	45.6	20.5128	34.3572	33.49	Cultivar	Shanxi	Winter
S69	YBM	1.96078	2.88462	21.6412	8.82888	Cultivar	Shandong	Winter
S70	LY145	16.5414	62.0209	28.2104	35.5909	Cultivar	Shanxi	Winter
S71	ZY503	24.3455	11.4187	0	11.9214	Cultivar	Shaanxi	Winter
S72	KN9204	45.539	25.1724	23.6888	31.4668	Cultivar	Hebei	Winter
S73	XY81	15.5477	3.22581	3.85961	7.54437	Cultivar	Hebei	Winter
S74	TS9818	31.3808	42.7208	65.7895	46.6303	Cultivar	Shandong	Winter
S75	ZY7	66.8605	88.7681	77.5462	77.7249	Cultivar	Henan	Winter
S76	XT456	85.1521	53.3487	24.8793	54.46	Cultivar	Hebei	Winter
S77	ZM13	89.8438	95.3061	95.2532	93.4677	Cultivar	Henan	Winter
S78	TF6017	2.08333	6.91057	0	2.99797	Cultivar	Hebei	Winter
S79	S213	66.453	31.5789	23.7647	40.5989	Cultivar	Shaanxi	Winter
S80	XN928	14.0678	2.5641	18.7752	11.8024	Cultivar	Shaanxi	Winter
S81	BYD2	80.7611	27.9012	94.1201	67.5941	Cultivar	Hebei	Winter
S82	FM	53.7074	32.0896	56.1092	47.302	Lnadrace	Shandong	Winter
S83	ZM19	17.5197	62.8809	41.2244	40.5417	Cultivar	Henan	Winter
S84	H5316	95.9854	16.6667	NA	56.326	Cultivar	Hebei	Winter
S85	YN19	94.7566	98.1707	89.1786	94.0353	Cultivar	Shandong	Winter
S86	S160	17.9074	5.40541	12.3675	11.8934	Cultivar	Shaanxi	Winter
S87	H95NA2	96.3173	80.1743	71.4727	82.6547	Cultivar	Shandong	Winter
S88	ND1193	21.6418	16.309	30.8408	22.9305	Cultivar	Beijing	Winter
S89	JM19	43.326	25.6927	37.8457	35.6215	Cultivar	Hebei	Winter
S90	LZ953	59.6117	41.2073	36.8134	45.8775	Cultivar	Shandong	Winter
S91	JM60	15.2855	2.08333	0.411523	5.92677	Cultivar	Shandong	Winter
S92	JN18	6.51341	44.7619	4.34375	18.5397	Cultivar	Shandong	Winter
S93	Z39	70.5179	91.5942	85.3563	82.4895	Cultivar	NA	NA
S94	SM15	97.2447	95.8763	94.3451	95.8221	Cultivar	Hebei	Winter
S95	XY926	18.4564	19.0821	0.823045	12.7872	Cultivar	Shaanxi	Winter
S96	SM12	67.0588	88.5714	NA	77.8151	Cultivar	Hebei	Winter
S97	XY143	70.8163	73.0858	NA	71.9511	Cultivar	Shaanxi	Winter
S98	SY225	63.3205	63.522	NA	63.4212	Cultivar	Shaanxi	Winter
S99	K181	98.022	NA	47.1053	72.5636	Cultivar	Henan	Winter
S100	BQM	23.2456	1.37931	8.59756	11.0742	Lnadrace	Shaanxi	Winter
S101	QC570NA2	70.3704	NA	75.4433	72.9068	Cultivar	Qinghai	Spring
S102	XY107	85.3955	40.564	1.89394	42.6178	Cultivar	Shaanxi	Winter
S103	SN21	68.6486	63.9113	79.5691	70.7097	Cultivar	Shandong	Winter
S104	LM15	43.0622	25.9358	76.7243	48.5741	Cultivar	Shandong	Winter
S105	XY101	82.6705	44.0433	48.9102	58.5413	Cultivar	Shaanxi	Winter
S106	HZ1	58.2969	30.9237	44.0114	44.4107	Cultivar	Hebei	Winter
S107	ND195	38.4615	15.9722	1.14943	18.5277	Cultivar	Beijing	Winter
S108	XY5	26.7516	81.9588	32.7614	47.1573	Cultivar	Shaanxi	Winter
S109	YN23	91.6309	63.0435	30.9524	61.8756	Cultivar	Shandong	Winter
S110	LM2	65.8009	49.2095	32.5593	49.1899	Cultivar	Shandong	Winter
S111	KN502	62.8079	84.5528	NA	73.6804	Cultivar	Shandong	Winter
S112	XY15	59.2705	57.7626	46.9535	54.6622	Cultivar	Shaanxi	Winter
S113	JM30	89.1304	42.8571	80.0081	70.6652	Cultivar	Shanxi	Winter
S114	BBS	NA	55.0562	52.4575	53.7568	Lnadrace	Shandong	Winter
S115	ZN16	43.299	28	NA	35.6495	Cultivar	Henan	Winter
S116	J5265	13.9759	53.2033	23.5935	30.2576	Cultivar	Hebei	Winter
S117	XN979	35.8434	NA	23.7936	29.8185	Cultivar	Shaanxi	Winter
S118	SY17	17.3423	93.3735	89.2731	66.663	Cultivar	Hebei	Winter
S119	PA08NA8	83.1234	90.1639	61.6648	78.3174	Cultivar	Henan	Winter
S120	PH82NA2NA2	14.248	5.91716	NA	10.0826	Cultivar	Henan	Winter
S121	WN14	90.5213	53.1646	52.4902	65.392	Cultivar	Shandong	Winter
S122	XK718	77.2989	96.7655	60.1217	78.062	Cultivar	Henan	Winter
S123	ND340	74.7423	72.0109	60.1754	68.9762	Cultivar	Beijing	Winter
S124	S354	66.3866	38.8889	51.3834	52.2196	Cultivar	Shaanxi	Spring
S125	JM585	14.5359	15.407	5.14528	11.6961	Cultivar	Hebei	Winter
S126	QM11	26.9321	1.45455	17.5815	15.3227	Cultivar	Shaanxi	Winter
S127	CDH	2.39411	0.27933	0	0.891145	Lnadrace	Hebei	Winter
S128	z32	84.2767	24.515	64.1667	57.6528	Cultivar	NA	NA
S129	XY343	20.3125	50.8475	50.8065	40.6555	Cultivar	Shaanxi	Winter
S130	ZM366	NA	74.1617	NA	74.1617	Cultivar	Henan	Winter
S131	DK961	36.1702	51.9149	NA	44.0426	Cultivar	Shandong	Winter
S132	ZM9405	81.295	78.6744	70.8943	76.9545	Cultivar	Henan	Winter
S133	OR	10.7143	0	0	3.57143	Lnadrace	Chile	Spring
S134	XM26	45.3526	10.661	66.71	40.9079	Cultivar	Henan	Winter
S135	JN20	29.5455	60.9489	75.2327	55.2424	Cultivar	Shandong	Winter
S136	HC916	NA	58.8608	NA	58.8608	Cultivar	Henan	Winter
S137	XY168	43.2624	71.8447	66.3481	60.4851	Cultivar	Shaanxi	Winter
S138	XN928	NA	55.1181	28.4848	41.8015	Cultivar	Shaanxi	Winter
S139	Z8425B	79.5981	97.4828	97.6418	91.5742	Cultivar	Henan	Winter
S140	GM8901	97.597	65.669	73.6418	78.9693	Cultivar	Hebei	Winter
S141	XY503	46.8672	8.86598	NA	27.8666	Cultivar	Shaanxi	Winter
S142	TN18	66.9759	97.8571	64.8209	76.5513	Cultivar	Shandong	Winter
S143	GY338	69.6429	90.1099	NA	79.8764	Cultivar	Qinghai	Winter
S144	XY41	70.2532	42.5134	NA	56.3833	Cultivar	Shaanxi	Winter
S145	QC570NA1	16.9082	85.8974	36.6829	46.4962	Cultivar	Qinghai	Spring
S146	XN2611	60.8592	67.3077	NA	64.0834	Cultivar	Shaanxi	Winter
S147	KY26	96.6543	85.9447	NA	91.2995	Cultivar	Henan	Spring
S148	QM6	87.5	20.3991	47.0936	51.6642	Cultivar	Shandong	Winter
S149	CW131	75.641	18.7879	NA	47.2145	Cultivar	Shaanxi	Winter
S150	XN881	41.4062	28.022	22.4004	30.6096	Cultivar	Shaanxi	Winter
S151	JX9706	22.9268	6.07375	16.1476	15.0494	Cultivar	Henan	Winter
S152	C6878	73.9837	67.0455	62.6625	67.8972	Cultivar	Shanxi	Winter
S153	C6001	86.5823	20.0599	47.7121	51.4514	Cultivar	Hebei	Winter
S154	C6005	72.3898	69.7297	62.2544	68.1246	Cultivar	Hebei	Winter
S155	SX733	6.37584	2.76074	7.47586	5.53748	Cultivar	Hebei	Winter
S156	ND135	79.1045	57.9946	76.6192	71.2394	Cultivar	Beijing	Winter
S157	JM41	84.0996	75	NA	79.5498	Cultivar	Shanxi	Winter
S158	SX828	15.0087	2.85714	13.1553	10.3404	Cultivar	Hebei	Winter
S159	SN12	NA	84.5455	NA	84.5455	Cultivar	Shandong	Winter
S160	S4185	65.8621	47.0437	51.2055	54.7038	Cultivar	Hebei	Winter
S161	1NA12	9.56652	1.87166	3.33958	4.92592	Cultivar	NA	NA
S162	S253	49.3892	22.2222	15.6519	29.0878	Cultivar	Shaanxi	Winter
S163	XN889	65.5172	85.5037	63.1791	71.4	Cultivar	Shaanxi	Winter
S164	C6002	41.1765	91.4191	57.9526	63.5161	Cultivar	Hebei	Winter
S165	K199	4.3152	11.2853	77.7862	31.1289	Cultivar	Hebei	Winter
S166	ZM27	79.4393	45.4819	NA	62.4606	Cultivar	Henan	Winter
S167	NX5	56.2914	56.1728	56.2366	56.2336	Cultivar	Henan	Winter
S168	XY60	40.9742	26.2745	10.1368	25.7952	Cultivar	Shaanxi	Winter
S169	CW134	11.828	20.0637	6.68604	12.8592	Cultivar	Shaanxi	Winter
S170	PL38	8.55263	0.407332	8.77345	5.91114	Cultivar	Gansu	Winter
S171	S76(15)9NA29	2.17391	8.75421	4.35135	5.09316	Cultivar	Shaanxi	Winter
S172	LF7410	70.557	99.3228	58.3889	76.0896	Cultivar	Shanxi	Winter
S173	ZZ17	11.3577	70.7407	25.1984	35.7656	Cultivar	Henan	Winter
S174	LM23	38.9021	83.0612	66.4021	62.7885	Cultivar	Shandong	Winter
S175	MK11	45.7906	13.4409	33.4293	30.8869	Cultivar	Neimenggu	Spring
S176	YN15	9.26518	9.77654	39.7854	19.609	Cultivar	Shandong	Winter
S177	YM51	33.8462	70.2703	0.546448	34.8876	Cultivar	Henan	Winter
S178	A73	7.61905	NA	10.9796	9.29931	Cultivar	Shanxi	Winter
S179	WM8	34.7458	58.7224	22.2819	38.5833	Cultivar	Henan	Winter
S180	LFL10	2.92398	0	0	0.974659	Lnadrace	Romania	Winter
S181	SQM	6.53153	0	0	2.17718	Lnadrace	Soviet Union	Winter
S182	ZY1	3.39806	1.45631	3.12584	2.66007	Cultivar	Henan	Spring
S183	LM14	95.338	4.44444	31.5287	43.7704	Cultivar	Shandong	Winter
S184	S7014NA5NA1NA2	4.20561	0.733496	3.52941	2.82284	Cultivar	Shaanxi	Winter
S185	S71B	2.82828	3.17848	1.66152	2.5561	Cultivar	Shaanxi	Winter
S186	JM38	16.8467	84.1499	32.1995	44.3987	Cultivar	Hebei	Winter
S187	ZS68	34.5646	71.9907	NA	53.2777	Cultivar	Hebei	Winter
NA, data not not available.

## Sheet: Table S2
Table S2. Identified QTLs for seed-germination rate
QTL name	QTL interval (Mb)	Peak SNP in BLUP		-Log10(P-value)				Marker R2 (%)				Note
		Name	Position (bp)	E1 (Y2018)	E2 (Y2019)	E3 (Y2021)	BLUP	E1 (Y2018)	E2 (Y2019)	E3 (Y2021)	BLUP
qPHS.2A.1	693.02-696.53	AX-110030077	694976334	3.09593	2.34	4.39761	3.84	6.56	4.75	11.58	8.18
qPHS.2A.2	758.09-760.51	AX-111465680	759254681	3.82195	3.72622	2.64812	3.71831	7.3633	6.20907	5.13662	7.86346	Stable QTL
qPHS.2A.3	776.49-779.02	AX-110563507	777092632	4.02918	3.99505	2.8366	4.57075	8.16382	8.05495	6.71049	10.1949	Stable QTL
qPHS.2B	779.83-780.78	AX-110510522	780584882	2.95853	3.16663	2.70785	3.76279	6.32524	6.88596	6.31353	8.07582
qPHS.3B	42.34-42.56	AX-109979245	42376499	3.35196	2.47592	2.76279	4.02245	9.09716	9.09716	8.32539	10.5766
qPHS.3D	570.05-572.12	AX-94959919	571134619	6.03545	5.27156	4.51684	7.03744	14.7051	12.7146	11.6422	16.9045	Stable QTL
qPHS.4A	735.81-738.67	AX-94640153	737534270	2.14774	3.54069	2.91279	4.05553	4.40957	8.25635	8.23911	9.09357
qPHS.5D	405.62-407.76	AX-111087078	406423257	2.72786	2.92823	2.15544	3.89531	7.34419	8.04772	6.45371	10.2296

## Sheet: Table S3
Table S3. Haplogroup classification of the identified QTL loci of seed-germination rate
ID	Accession name	Haplotype of identified QTLs §
		qPHS.2A.1	qPHS.2A.2	qPHS.2A.3	qPHS.2B	qPHS.3B	qPHS.3D	qPHS.4A	qPHS.5D
S1	BM5	Hap-I	Hap-I	Hap-I	Hap-I	Hap-I	Hap-II	Hap-II	Hap-I
S2	BDHUM	Hap-I	Hap-II	Hap-II	Hap-II	Hap-I	Hap-I	Hap-I	Hap-I
S3	YF175	Hap-II	Hap-II	Hap-II	Hap-II	Hap-II	Hap-II	Hap-II	Hap-I
S4	ND183	Hap-II	Hap-II	Hap-II	Hap-II	Hap-II	Hap-II	Hap-II	Hap-II
S5	HJM	Hap-I	Hap-II	Hap-II	Hap-II	Hap-I	Hap-I	Hap-I	Hap-II
S6	WM6	Hap-I	Hap-II	Hap-II	Hap-II	Hap-II	Hap-I	Hap-I	Hap-I
S7	JM45	Hap-I	Hap-II	Hap-II	Hap-II	Hap-II	Hap-II	Hap-I	Hap-II
S8	BN207	Hap-I	Hap-I	Hap-I	Hap-I	Hap-II	Hap-II	Hap-II	Hap-II
S9	XY597	Hap-I	Hap-II	Hap-II	Hap-II	Hap-II	Hap-II	Hap-II	Hap-I
S10	H6172	Hap-I	Hap-II	Hap-II	Hap-II	Hap-I	Hap-II	Hap-I	Hap-I
S11	XY128	Hap-I	Hap-II	Hap-II	Hap-II	Hap-II	Hap-II	Hap-II	Hap-II
S12	XY246	Hap-I	Hap-I	Hap-II	Hap-II	Hap-II	Hap-II	Hap-II	Hap-I
S13	J9428	Hap-II	Hap-II	Hap-II	Hap-II	Hap-II	Hap-I	Hap-II	Hap-I
S14	JN17	Hap-I	Hap-II	Hap-II	Hap-II	Hap-II	Hap-I	Hap-I	Hap-I
S15	H4589	Hap-I	Hap-II	Hap-II	Hap-II	Hap-I	Hap-II	Hap-I	Hap-I
S16	GY9409	Hap-I	Hap-II	Hap-II	Hap-II	Hap-II	Hap-II	Hap-II	Hap-I
S17	St2422/464	Hap-I	Hap-I	Hap-I	Hap-I	Hap-II	Hap-I	Hap-II	Hap-I
S18	CM1	Hap-I	Hap-II	Hap-II	Hap-II	Hap-II	Hap-II	Hap-II	Hap-I
S19	GY9415	Hap-I	Hap-II	Hap-II	Hap-II	Hap-II	Hap-II	Hap-II	Hap-I
S20	ZM175	Hap-II	Hap-II	Hap-II	Hap-II	Hap-I	Hap-II	Hap-I	Hap-II
S21	SN17	Hap-II	Hap-II	Hap-II	Hap-II	Hap-I	Hap-II	Hap-I	Hap-I
S22	LM5	Hap-II	Hap-II	Hap-II	Hap-II	Hap-II	Hap-II	Hap-I	Hap-I
S23	ZM175	Hap-I	Hap-I	Hap-II	Hap-II	Hap-II	Hap-II	Hap-II	Hap-I
S24	PH85-16	Hap-I	Hap-II	Hap-II	Hap-II	Hap-II	Hap-II	Hap-II	Hap-I
S25	A115	Hap-I	Hap-II	Hap-II	Hap-II	Hap-I	Hap-I	Hap-I	Hap-I
S26	XY96	Hap-I	Hap-I	Hap-II	Hap-II	Hap-I	Hap-II	Hap-II	Hap-I
S27	LM13	Hap-I	Hap-I	Hap-II	Hap-II	Hap-I	Hap-II	Hap-I	Hap-I
S28	SM150	Hap-II	Hap-II	Hap-II	Hap-II	Hap-II	Hap-II	Hap-II	Hap-I
S29	ZY9398	Hap-I	Hap-I	Hap-II	Hap-II	Hap-II	Hap-II	Hap-II	Hap-II
S30	YJ5	Hap-I	Hap-II	Hap-II	Hap-II	Hap-II	Hap-II	Hap-II	Hap-I
S31	JD8	Hap-I	Hap-II	Hap-II	Hap-II	Hap-I	Hap-I	Hap-I	Hap-II
S32	S229	Hap-I	Hap-II	Hap-II	Hap-II	Hap-II	Hap-II	Hap-I	Hap-I
S33	DH5197	Hap-I	Hap-II	Hap-II	Hap-I	Hap-I	Hap-II	Hap-II	Hap-I
S34	8602	Hap-I	Hap-II	Hap-II	Hap-II	Hap-II	Hap-II	Hap-II	Hap-II
S35	ZY504	Hap-II	Hap-II	Hap-II	Hap-II	Hap-II	Hap-II	Hap-II	Hap-II
S36	ZY6	Hap-I	Hap-II	Hap-II	Hap-II	Hap-II	Hap-II	Hap-II	Hap-II
S37	LX99	Hap-II	Hap-II	Hap-II	Hap-II	Hap-II	Hap-II	Hap-II	Hap-II
S38	XY4	Hap-I	Hap-II	Hap-II	Hap-II	Hap-II	Hap-II	Hap-II	Hap-I
S39	JM22	Hap-II	Hap-II	Hap-II	Hap-II	Hap-II	Hap-II	Hap-II	Hap-I
S40	WM8	Hap-I	Hap-II	Hap-II	Hap-II	Hap-I	Hap-II	Hap-I	Hap-II
S41	ZM32	Hap-I	Hap-I	Hap-I	Hap-I	Hap-II	Hap-II	Hap-II	Hap-I
S42	ZM18	Hap-I	Hap-II	Hap-II	Hap-II	Hap-II	Hap-II	Hap-II	Hap-I
S43	JM49	Hap-I	Hap-II	Hap-II	Hap-II	Hap-II	Hap-II	Hap-I	Hap-II
S44	JM19(shangdong)	Hap-I	Hap-I	Hap-II	Hap-II	Hap-II	Hap-II	Hap-II	Hap-II
S45	XN2208	Hap-I	Hap-II	Hap-II	Hap-II	Hap-II	Hap-II	Hap-II	Hap-I
S46	XY6	Hap-I	Hap-II	Hap-II	Hap-II	Hap-II	Hap-II	Hap-II	Hap-I
S47	JM32	Hap-II	Hap-II	Hap-II	Hap-II	Hap-II	Hap-II	Hap-II	Hap-II
S48	HXG	Hap-I	Hap-II	Hap-II	Hap-II	Hap-I	Hap-I	Hap-I	Hap-I
S49	JH9123	Hap-II	Hap-II	Hap-II	Hap-II	Hap-II	Hap-II	Hap-I	Hap-I
S50	XY22	Hap-I	Hap-II	Hap-II	Hap-II	Hap-II	Hap-II	Hap-II	Hap-II
S51	GY506	Hap-I	Hap-II	Hap-II	Hap-II	Hap-II	Hap-II	Hap-II	Hap-I
S52	JM266	Hap-I	Hap-II	Hap-II	Hap-II	Hap-II	Hap-II	Hap-II	Hap-I
S53	JM21	Hap-I	Hap-II	Hap-II	Hap-II	Hap-II	Hap-II	Hap-II	Hap-I
S54	JM19(hebei)	Hap-I	Hap-I	Hap-I	Hap-I	Hap-II	Hap-II	Hap-II	Hap-I
S55	JM11	Hap-I	Hap-II	Hap-II	Hap-II	Hap-II	Hap-II	Hap-II	Hap-II
S56	LM21	Hap-I	Hap-II	Hap-II	Hap-II	Hap-II	Hap-II	Hap-II	Hap-I
S57	HG35	Hap-I	Hap-II	Hap-II	Hap-II	Hap-II	Hap-II	Hap-I	Hap-I
S58	ZD4	Hap-II	Hap-I	Hap-I	Hap-I	Hap-II	Hap-I	Hap-I	Hap-I
S59	LG6	Hap-I	Hap-II	Hap-II	Hap-II	Hap-II	Hap-II	Hap-II	Hap-I
S60	JS02-1	Hap-I	Hap-II	Hap-II	Hap-II	Hap-II	Hap-II	Hap-II	Hap-I
S61	LKAZ8	Hap-II	Hap-I	Hap-II	Hap-II	Hap-II	Hap-II	Hap-II	Hap-I
S62	LX66	Hap-II	Hap-II	Hap-II	Hap-II	Hap-II	Hap-II	Hap-II	Hap-II
S63	XY54	Hap-I	Hap-II	Hap-II	Hap-II	Hap-II	Hap-II	Hap-II	Hap-I
S64	XY103	Hap-II	Hap-II	Hap-II	Hap-II	Hap-II	Hap-II	Hap-I	Hap-II
S65	AK58	Hap-I	Hap-II	Hap-II	Hap-II	Hap-II	Hap-II	Hap-II	Hap-I
S66	XY102	Hap-I	Hap-II	Hap-II	Hap-II	Hap-II	Hap-II	Hap-I	Hap-I
S67	J84-5103	Hap-I	Hap-I	Hap-I	/	Hap-I	Hap-II	Hap-II	Hap-I
S68	LF5064	Hap-I	Hap-II	Hap-II	Hap-II	Hap-II	Hap-II	Hap-II	Hap-II
S69	YBM	Hap-I	Hap-II	Hap-II	Hap-II	Hap-II	Hap-I	Hap-I	Hap-I
S70	LY145	Hap-I	Hap-II	Hap-II	Hap-II	Hap-II	Hap-II	Hap-II	Hap-I
S71	ZY503	Hap-I	Hap-II	Hap-II	Hap-II	Hap-II	Hap-II	Hap-II	Hap-I
S72	KN9204	Hap-I	Hap-II	Hap-II	Hap-II	Hap-II	Hap-II	Hap-II	Hap-I
S73	XY81	Hap-I	Hap-II	Hap-II	Hap-II	Hap-II	Hap-II	Hap-II	Hap-I
S74	TS9818	Hap-I	Hap-II	Hap-II	Hap-II	Hap-II	Hap-II	Hap-II	Hap-I
S75	ZY7	Hap-I	Hap-II	Hap-II	Hap-II	Hap-II	Hap-II	Hap-II	Hap-II
S76	XT456	Hap-I	Hap-II	Hap-II	Hap-II	Hap-II	Hap-II	Hap-I	Hap-I
S77	ZM13	Hap-I	Hap-II	Hap-II	Hap-II	Hap-II	Hap-II	Hap-II	Hap-II
S78	TF6017	Hap-I	Hap-II	Hap-II	Hap-II	Hap-I	Hap-I	Hap-II	Hap-I
S79	S213	Hap-I	Hap-II	Hap-II	Hap-II	Hap-II	Hap-II	Hap-II	Hap-I
S80	XN928	Hap-II	Hap-I	Hap-II	Hap-II	Hap-II	Hap-II	Hap-II	Hap-I
S81	BYD2	Hap-II	Hap-II	Hap-II	Hap-II	Hap-II	Hap-II	Hap-II	Hap-I
S82	FM	Hap-I	Hap-II	Hap-II	Hap-II	Hap-II	Hap-I	Hap-I	Hap-II
S83	ZM19	Hap-I	Hap-II	Hap-II	Hap-II	Hap-II	Hap-II	Hap-I	Hap-I
S84	H5316	Hap-I	Hap-II	Hap-II	Hap-II	Hap-I	Hap-II	Hap-I	Hap-I
S85	YN19	Hap-II	Hap-II	Hap-II	Hap-II	Hap-II	Hap-II	Hap-II	Hap-I
S86	S160	Hap-I	Hap-II	Hap-II	Hap-II	Hap-I	Hap-II	Hap-II	Hap-I
S87	H95-2	Hap-II	Hap-II	Hap-II	Hap-II	Hap-II	Hap-II	Hap-II	Hap-II
S88	ND1193	Hap-I	Hap-II	Hap-II	Hap-II	Hap-II	Hap-II	Hap-II	Hap-II
S89	JM19	Hap-I	Hap-II	Hap-II	Hap-II	Hap-II	Hap-II	Hap-II	Hap-II
S90	LZ953	Hap-II	Hap-II	Hap-II	Hap-II	Hap-I	Hap-II	Hap-I	Hap-I
S91	JM60	Hap-I	Hap-II	Hap-II	Hap-II	Hap-II	Hap-II	Hap-I	Hap-I
S92	JN18	Hap-I	Hap-II	Hap-II	/	Hap-I	Hap-II	Hap-I	Hap-I
S93	Z39	Hap-I	Hap-I	Hap-II	Hap-II	Hap-II	Hap-II	Hap-II	Hap-I
S94	SM15	Hap-II	Hap-II	Hap-II	Hap-II	Hap-I	Hap-II	Hap-II	Hap-II
S95	XY926	Hap-I	Hap-II	Hap-II	Hap-II	Hap-II	Hap-II	Hap-II	Hap-I
S96	SM12	Hap-II	Hap-II	Hap-II	Hap-II	Hap-I	Hap-II	Hap-I	Hap-II
S97	XY143	Hap-I	Hap-II	Hap-II	Hap-II	Hap-II	Hap-II	Hap-II	Hap-II
S98	SY225	Hap-I	Hap-II	Hap-II	Hap-II	Hap-II	Hap-II	Hap-I	Hap-I
S99	K181	Hap-I	Hap-II	Hap-II	Hap-II	Hap-I	Hap-II	Hap-II	Hap-II
S100	BQM	Hap-I	Hap-II	Hap-II	Hap-II	Hap-I	Hap-I	Hap-I	Hap-II
S101	QC570-2	Hap-I	Hap-II	Hap-II	Hap-II	Hap-II	Hap-II	Hap-II	Hap-I
S102	XY107	Hap-I	Hap-II	Hap-II	Hap-II	Hap-I	Hap-II	Hap-II	Hap-I
S103	SN21	Hap-II	Hap-II	Hap-II	Hap-II	Hap-I	Hap-II	Hap-I	Hap-II
S104	LM15	Hap-II	Hap-II	Hap-II	Hap-II	Hap-II	Hap-II	Hap-II	Hap-I
S105	XY101	Hap-II	Hap-II	Hap-II	Hap-II	Hap-II	Hap-II	Hap-I	Hap-I
S106	HZ1	Hap-I	Hap-II	Hap-II	Hap-II	Hap-II	Hap-II	Hap-II	Hap-I
S107	ND195	Hap-I	Hap-II	Hap-II	Hap-II	Hap-II	Hap-II	Hap-II	Hap-II
S108	XY5	Hap-I	Hap-II	Hap-II	Hap-II	Hap-II	Hap-II	Hap-II	Hap-I
S109	YN23	Hap-I	Hap-II	Hap-II	Hap-II	Hap-II	Hap-II	Hap-II	Hap-I
S110	LM2	Hap-I	Hap-II	Hap-II	Hap-II	Hap-II	Hap-II	Hap-II	/
S111	KN502	Hap-I	Hap-II	Hap-II	Hap-II	Hap-II	Hap-II	Hap-II	Hap-II
S112	XY15	Hap-I	Hap-II	Hap-II	Hap-II	Hap-II	Hap-II	Hap-II	Hap-I
S113	JM30	Hap-I	Hap-II	Hap-II	Hap-II	Hap-II	Hap-II	Hap-II	Hap-I
S114	BBS	Hap-I	Hap-I	Hap-I	Hap-I	Hap-II	Hap-II	Hap-II	Hap-I
S115	ZN16	Hap-I	Hap-II	Hap-II	Hap-II	Hap-II	Hap-II	Hap-II	Hap-II
S116	J5265	Hap-I	Hap-II	Hap-II	Hap-II	Hap-II	Hap-II	Hap-I	Hap-II
S117	XN979	Hap-I	Hap-II	Hap-II	Hap-II	Hap-II	Hap-II	Hap-II	Hap-I
S118	SY17	Hap-I	Hap-II	Hap-II	Hap-II	Hap-II	Hap-II	Hap-I	Hap-I
S119	PA08-8	Hap-II	Hap-II	Hap-II	Hap-II	Hap-II	Hap-II	Hap-II	Hap-II
S120	PH82-2-2	Hap-I	Hap-II	Hap-II	Hap-II	Hap-II	Hap-II	Hap-II	Hap-I
S121	WN14	Hap-II	Hap-II	Hap-II	Hap-II	Hap-II	Hap-II	Hap-I	Hap-II
S122	XK718	Hap-I	Hap-I	Hap-II	Hap-II	Hap-II	Hap-II	Hap-II	Hap-II
S123	ND340	Hap-I	Hap-II	Hap-II	Hap-II	Hap-II	Hap-II	Hap-II	Hap-I
S124	S354	Hap-I	Hap-II	Hap-II	Hap-II	Hap-II	Hap-II	Hap-II	Hap-I
S125	JM585	Hap-I	Hap-II	Hap-II	Hap-II	Hap-I	Hap-II	Hap-II	Hap-II
S126	QM11	Hap-I	Hap-II	Hap-II	Hap-II	Hap-II	Hap-II	Hap-II	Hap-I
S127	CDH	Hap-I	Hap-II	Hap-II	Hap-II	Hap-I	Hap-I	Hap-II	Hap-I
S128	z32	Hap-I	Hap-II	Hap-II	Hap-II	Hap-II	Hap-II	Hap-II	Hap-I
S129	XY343	Hap-I	Hap-II	Hap-II	Hap-II	Hap-II	Hap-II	Hap-II	Hap-I
S130	ZM366	Hap-I	Hap-II	Hap-II	Hap-II	Hap-II	Hap-II	Hap-II	Hap-II
S131	DK961	Hap-II	Hap-II	Hap-II	Hap-II	Hap-II	Hap-II	Hap-II	Hap-I
S132	ZM9405	Hap-I	Hap-II	Hap-II	Hap-II	Hap-II	Hap-II	Hap-II	Hap-I
S133	OR	Hap-I	Hap-I	Hap-I	Hap-I	Hap-I	Hap-I	Hap-II	Hap-I
S134	XM26	Hap-I	Hap-II	Hap-II	Hap-II	Hap-I	Hap-II	Hap-I	Hap-I
S135	JN20	Hap-II	Hap-II	Hap-II	Hap-II	Hap-II	Hap-II	Hap-II	Hap-I
S136	HC916	Hap-I	Hap-II	Hap-II	Hap-II	Hap-II	Hap-II	Hap-II	Hap-I
S137	XY168	Hap-I	Hap-II	Hap-II	Hap-II	Hap-II	Hap-II	Hap-II	Hap-I
S138	XN928	Hap-II	Hap-I	Hap-II	Hap-II	Hap-II	Hap-II	Hap-II	Hap-I
S139	Z8425B	Hap-I	Hap-II	Hap-II	Hap-II	Hap-II	Hap-II	Hap-II	Hap-II
S140	GM8901	Hap-I	Hap-II	Hap-II	Hap-II	Hap-II	Hap-II	Hap-II	Hap-I
S141	XY503	Hap-II	Hap-II	Hap-II	Hap-II	Hap-II	Hap-II	Hap-II	Hap-I
S142	TN18	Hap-II	Hap-II	Hap-II	Hap-II	Hap-II	Hap-II	Hap-II	Hap-I
S143	GY338	Hap-I	Hap-II	Hap-II	Hap-II	Hap-II	Hap-II	Hap-II	Hap-I
S144	XY41	Hap-I	Hap-II	Hap-II	Hap-II	Hap-II	Hap-II	Hap-II	Hap-I
S145	QC570-1	Hap-I	Hap-II	Hap-II	Hap-II	Hap-II	Hap-II	Hap-II	Hap-I
S146	XN2611	Hap-I	Hap-II	Hap-II	Hap-II	Hap-II	Hap-II	Hap-II	Hap-I
S147	KY26	Hap-II	Hap-II	Hap-II	Hap-II	Hap-II	Hap-II	Hap-II	Hap-II
S148	QM6	Hap-II	Hap-II	Hap-II	Hap-II	Hap-II	Hap-II	Hap-II	Hap-II
S149	CW131	Hap-I	Hap-II	Hap-II	Hap-II	Hap-II	Hap-II	Hap-I	Hap-I
S150	XN881	Hap-I	Hap-II	Hap-II	Hap-II	Hap-II	Hap-II	Hap-II	Hap-I
S151	JX9706	Hap-I	Hap-I	Hap-I	Hap-I	Hap-II	Hap-II	Hap-II	Hap-I
S152	C6878	Hap-I	Hap-I	Hap-II	Hap-II	Hap-I	Hap-II	Hap-II	Hap-II
S153	C6001	Hap-I	Hap-II	Hap-II	Hap-II	Hap-II	Hap-II	Hap-II	Hap-II
S154	C6005	Hap-II	Hap-II	Hap-II	Hap-II	Hap-II	Hap-II	Hap-II	Hap-II
S155	SX733	Hap-I	Hap-I	Hap-I	Hap-I	Hap-II	Hap-II	Hap-II	Hap-II
S156	ND135	Hap-I	Hap-II	Hap-II	Hap-II	Hap-II	Hap-II	Hap-II	Hap-II
S157	JM41	Hap-I	Hap-II	Hap-II	Hap-II	Hap-II	Hap-II	Hap-I	Hap-I
S158	SX828	Hap-I	Hap-I	Hap-I	Hap-I	Hap-II	Hap-II	Hap-II	Hap-II
S159	SN12	Hap-I	Hap-II	Hap-II	Hap-II	Hap-II	Hap-II	Hap-II	Hap-I
S160	S4185	Hap-II	Hap-II	Hap-II	Hap-II	Hap-II	Hap-II	Hap-II	Hap-II
S161	1-12	Hap-I	Hap-II	Hap-II	Hap-II	Hap-II	Hap-II	Hap-I	Hap-I
S162	S253	Hap-I	Hap-II	Hap-II	Hap-II	Hap-II	Hap-II	Hap-II	Hap-I
S163	XN889	Hap-I	Hap-II	Hap-II	Hap-II	Hap-II	Hap-II	Hap-II	Hap-I
S164	C6002	Hap-II	Hap-II	Hap-II	Hap-II	Hap-II	Hap-II	Hap-II	Hap-II
S165	K199	Hap-I	Hap-II	Hap-II	Hap-II	Hap-II	Hap-II	Hap-II	Hap-II
S166	ZM27	Hap-I	Hap-II	Hap-II	Hap-II	Hap-II	Hap-II	Hap-II	Hap-I
S167	NX5	Hap-II	Hap-II	Hap-II	Hap-II	Hap-II	Hap-II	Hap-II	Hap-II
S168	XY60	Hap-I	Hap-II	Hap-II	Hap-II	Hap-II	Hap-II	Hap-II	Hap-II
S169	CW134	Hap-I	Hap-II	Hap-II	Hap-II	Hap-II	Hap-II	Hap-I	Hap-I
S170	PL38	Hap-I	Hap-I	Hap-II	Hap-II	Hap-I	Hap-I	Hap-I	Hap-I
S171	S76(15)9-29	Hap-I	Hap-I	Hap-I	Hap-I	Hap-II	Hap-II	Hap-II	Hap-I
S172	LF7410	Hap-I	Hap-II	Hap-II	Hap-II	Hap-II	Hap-II	Hap-II	Hap-II
S173	ZZ17	Hap-I	Hap-II	Hap-II	Hap-II	Hap-II	Hap-II	Hap-II	Hap-I
S174	LM23	Hap-I	Hap-II	Hap-II	Hap-II	Hap-II	Hap-II	Hap-II	Hap-II
S175	MK11	Hap-I	Hap-I	Hap-II	Hap-II	Hap-II	Hap-II	Hap-II	Hap-I
S176	YN15	Hap-I	Hap-II	Hap-II	Hap-II	Hap-I	Hap-II	Hap-II	Hap-I
S177	YM51	Hap-I	Hap-II	Hap-II	Hap-II	Hap-II	Hap-II	Hap-II	Hap-I
S178	A73	Hap-I	Hap-II	Hap-II	Hap-II	Hap-II	Hap-I	Hap-II	Hap-I
S179	WM8	Hap-I	Hap-II	Hap-II	Hap-II	Hap-II	Hap-II	Hap-II	Hap-I
S180	LFL10	Hap-I	Hap-II	Hap-II	Hap-II	Hap-I	Hap-I	Hap-I	Hap-I
S181	SQM	Hap-I	Hap-II	Hap-II	Hap-II	Hap-I	Hap-I	Hap-I	Hap-I
S182	ZY1	Hap-I	Hap-I	Hap-I	Hap-I	Hap-II	Hap-I	Hap-II	Hap-I
S183	LM14	Hap-II	Hap-II	Hap-II	Hap-II	Hap-II	Hap-II	Hap-I	Hap-I
S184	S7014-5-1-2	Hap-I	Hap-I	Hap-I	Hap-I	Hap-II	Hap-II	Hap-II	Hap-I
S185	S71B	Hap-I	Hap-II	Hap-II	Hap-II	Hap-I	Hap-I	Hap-II	Hap-I
S186	JM38	Hap-I	Hap-II	Hap-II	Hap-II	Hap-II	Hap-II	Hap-II	Hap-II
S187	ZS68	Hap-I	Hap-II	Hap-II	Hap-II	Hap-II	Hap-II	Hap-II	Hap-II
"/", data not not available
§, The PHS-resistant allele of each QTL was designated as Hap-I, and PHS-susceptible allele as Hap-II.

## Sheet: Table S4
Table S4. Spatiotemporal expression levels of candidate genes within the qPHS2A.3 interval in wheat
Gene ID	Expression levels (TPM, mean value)
	root_Z10	root_Z13	root_Z39	stem_Z30	stem_Z32	stem_Z65	leaf_Z10	leaf_Z23	leaf_Z71	spike_Z32	spike_Z39	spike_Z65	grain_Z71	grain_Z75	grain_Z85
TraesCS2A02G586900	17.9027	16.6357	16.1085	13.6833	17.2108	14.2435	8.06817	5.18704	4.42829	11.6964	14.022	11.6524	9.85806	0.743521	1.84395
TraesCS2A02G588900	0	0	0	0	0	0	0	0	0.012047	0	0	0.845138	22.6282	1.72712	0
TraesCS2A02G586600	0.423873	0.404633	0.406879	0.804699	0.316362	0.10708	0.136627	0.198483	0.008226	1.0104	1.02059	0.077436	0.106848	0.043422	4.1387
TraesCS2A02G588300	0	0.068572	0.027266	0.332963	2.42809	0.611379	0	0.712113	1.91208	0.117166	1.88792	1.25834	0.809557	0.403752	0.208665
TraesCS2A02G589300	0.027699	0	0.004613	0.54339	0.83943	0	0.709199	0.049726	0	0.479129	0.195022	0.121562	0.410223	0	0
TraesCS2A02G589600	0	0	0	0	0	0	0	0	0	0	0	0.040531	4.89026	0	0
TraesCS2A02G588400	0	0	0	0	0	0	0	0	0	0	0	0	1.72823	0	0
TraesCS2A02G586700	0	0.043291	0	0	0	0	0	0	0	0.056102	0.061464	0	0.170494	0.45589	1.86571
TraesCS2A02G589200	1.10332	2.21127	2.02112	2.65945	7.14439	0.55894	0.648732	1.39566	1.11485	5.83186	2.51543	1.68906	6.4044	0.809465	0.701979
TraesCS2A02G588500	0.128188	0.5682	0.487579	0.106676	0.322904	0.419387	0.186132	0.295203	0.272484	0.405939	0.780987	0.510561	0.229535	0.071631	0.657944
TraesCS2A02G589100	21.6447	14.9114	21.3565	0	0	0	0	0	0.008351	0	0	0	0	0	0
TraesCS2A02G588600	0	0	0	0	0	0	0	0	0	0	0	0.050353	1.17733	0	0
TraesCS2A02G589900	0.01588	0.278407	0.293093	2.00052	2.65117	1.7535	1.29285	2.83717	7.04479	3.23347	3.00115	2.07571	4.29102	0.466286	0.94973
TraesCS2A02G586200	0	0	0	0	0	0	0	0	0	0	0.145157	0	0	0	0
TraesCS2A02G589400	1.08815	0.399867	0.777976	9.38424	14.3278	0.289384	4.10571	3.46885	0	10.8368	22.8497	3.88424	8.90985	0.805438	0
TraesCS2A02G586000	4.07816	4.88089	5.28616	7.28005	5.91389	4.39897	2.31182	2.69773	2.13178	7.11056	8.4156	5.4538	3.86438	0.449662	1.19533
TraesCS2A02G586100	11.0511	11.62	11.1622	10.8764	9.99947	6.51982	4.25109	4.00494	5.98854	7.92966	9.89114	8.04787	8.25023	1.80617	18.1977
TraesCS2A02G589000	0	0	0	0	0	0	0	0	0	0	0	0.403541	7.91938	1.13614	0
TraesCS2A02G587100	4.16346	4.25654	4.32258	7.71511	4.65623	3.85925	3.18012	3.36048	2.38611	8.50654	6.31766	8.11223	5.64833	0.934368	7.04527
TraesCS2A02G588000	0.481147	0.364831	0.538855	1.29721	1.25589	2.78623	4.00858	2.69777	2.08278	1.25353	1.20316	1.87935	1.16762	0.105662	1.34321
TraesCS2A02G587900	0.746816	8.40794	8.28497	5.01661	7.38348	1.12742	0.50735	2.47773	2.20992	10.7926	7.4838	0.558358	2.76747	0.775205	0.028307
TraesCS2A02G587000	4.19799	6.98473	6.35942	6.29838	6.66036	14.6581	1.94294	1.08632	7.61827	4.65439	6.96499	14.7331	7.11815	0.810709	7.48152
TraesCS2A02G588100	3.16363	2.07244	2.42199	1.49511	0.665259	0.021052	0.494375	0.507265	0.285172	1.50758	4.14145	3.30063	0.14012	0.010321	0.018814
TraesCS2A02G587800	3.92321	8.11919	7.02446	4.00654	2.7603	0.943809	1.82065	1.65195	0.469142	6.31024	2.76928	19.5459	7.71145	3.54363	0.817381
TraesCS2A02G586800	0.625145	3.56748	3.71827	3.33021	1.92369	2.55009	0.148786	0.856154	2.79495	1.40176	3.25231	3.41616	0.881581	0.812979	20.2404
TraesCS2A02G588700	0.009277	0.088569	0.025025	0.081586	0.047603	0.325199	0.10483	0.0491	0.065598	0.032764	0.340597	4.46774	17.7346	2.05506	0
TraesCS2A02G587700	11.4667	10.12	10.277	14.2255	7.81144	3.50782	5.14593	6.04561	2.31184	10.5377	5.86654	6.58082	5.70484	0.649434	15.9365
TraesCS2A02G586400	2.14699	3.15636	2.98803	3.42354	1.95933	1.05309	0.900008	1.20945	2.44711	5.43987	3.7024	3.92019	4.50411	1.07931	5.40178
TraesCS2A02G586500	95.2487	53.5629	48.1924	43.4293	22.0724	12.3204	15.9037	4.67379	102.82	13.8414	17.5071	24.6985	32.9407	11.3194	50.0042
Data sources: International Wheat Genome Sequencing Consortium (IWGSC). A chromosome-based draft sequence of the hexaploid bread wheat (Triticum aestivum) genome.Science 2014, doi: 10.1126/science.1251788

## Sheet: Table S5
Table S5. Spatiotemporal expression levels of candidate genes within the qPHS2A.2 interval in wheat
Gene ID	Expression levels (TPM, mean value)
Gene ID	root_Z10	root_Z13	root_Z39	stem_Z30	stem_Z32	stem_Z65	leaf_Z10	leaf_Z23	leaf_Z71	spike_Z32	spike_Z39	spike_Z65	grain_Z71	grain_Z75	grain_Z85
TraesCS2A02G555000	4.52332	13.5776	10.2961	1.13713	2.11459	1.588	0.252997	0.398	4.32588	0.203616	0.270707	0.777205	0.198365	0.068835	0.100615
TraesCS2A02G555100	5.44926	4.53843	4.73778	6.96791	2.65349	2.28102	3.33218	4.08338	1.92645	7.52359	4.59409	5.86711	4.35913	0.660421	3.77274
TraesCS2A02G552400	0.362146	0.062619	0.216582	2.34559	2.07519	0.349027	4.63691	2.90256	0.12547	3.55553	14.3533	1.30859	2.20702	0.043868	0.689452
TraesCS2A02G553400	3.84793	3.38741	3.91392	1.52779	2.70915	1.31122	0.887438	1.70166	3.05612	1.86581	2.62564	2.48986	2.1766	0.185974	1.4019
TraesCS2A02G552700	2.25776	2.25716	2.33535	4.97177	1.90741	0.897998	1.75848	2.05664	0.852179	4.01915	2.30831	2.97728	2.17304	0.526209	2.09496
TraesCS2A02G552600	0.116284	0.522386	0.517541	1.03234	0.491143	0.430167	0.09155	0.345471	0.204512	2.10345	1.84602	1.8866	0.959894	0.096023	0.326948
TraesCS2A02G553100	0.234913	0.181292	0.219157	0.208531	0.458137	0.331838	0.191673	0.13296	0.424104	0.267166	0.263932	0.827923	0.158434	0.060739	1.5786
TraesCS2A02G552500	0.697227	0.935985	1.14633	1.22237	0.64296	1.01529	0.55224	0.579067	0.197912	1.70816	1.37765	1.83798	1.74764	0.22966	2.30186
TraesCS2A02G554900	2.33055	3.82409	2.97865	2.28935	2.0748	2.0531	0.960524	0.511711	0.446676	0.594762	2.2439	1.0543	0.264661	0.343006	0.703608
TraesCS2A02G552300	0.52893	0.447419	0.750033	1.67268	0.754523	0.962603	5.17959	1.37886	0.724012	1.76338	0.802353	0.821066	1.15859	0.085054	0.269424
TraesCS2A02G555400	1.69746	1.75221	1.81546	4.38005	1.92048	1.50742	5.59492	2.48687	2.57525	5.30151	4.96476	3.73929	3.93548	0.170959	0.635787
TraesCS2A02G552900	0.331418	0.432796	0.399902	0.705429	0.388195	0.658933	0.342635	0.471154	0.203631	1.25316	0.583839	1.65362	0.616491	0.077768	1.21779
TraesCS2A02G555500	0.657291	0.798674	0.780014	1.28736	0.64772	0.416529	0.296214	0.390432	0.251294	1.00996	0.688392	0.775945	0.599843	0.075832	0.706225
TraesCS2A02G555300	2.56576	4.19943	3.22779	4.46606	9.35223	27.3083	47.4922	37.4287	45.6168	3.10571	6.53226	8.15152	11.0884	1.1288	1.52036
TraesCS2A02G552800	3.35652	5.13519	4.90211	5.48589	6.09152	5.28201	3.47352	3.52056	3.71869	8.9564	6.62142	7.08964	4.915	0.56537	3.31101
TraesCS2A02G554100	3.12575	2.43178	2.65286	4.77282	1.60294	0.805728	2.27972	1.89621	0.859452	3.62406	1.57701	2.15834	1.93046	0.181861	1.30145
TraesCS2A02G553000	2.23812	5.55037	4.33753	0	0.072003	0.22481	0	0.044628	0.100205	0.084874	0	0.027126	0.065391	0.171775	0.158094
TraesCS2A02G553500	24.4923	23.2481	22.0558	20.821	23.5634	15.669	11.6665	15.9078	23.1533	22.4758	23.1678	37.6496	38.1793	5.54931	63.7411
TraesCS2A02G554200	7.50758	6.33187	6.06958	5.3059	8.25279	5.71873	3.79775	3.98083	9.07295	9.86482	6.05169	10.2442	12.0289	2.12123	40.1948
TraesCS2A02G553600	0.312715	1.08874	0.984573	0.667307	0.214178	0.35105	0.216492	0.271931	0	0.787158	2.31061	0.760594	0.622628	0.022958	0.011688
TraesCS2A02G554400	2.82054	5.4521	5.39819	6.38237	8.53238	5.99706	1.37083	2.49223	2.19124	11.3809	10.6464	15.895	12.1521	2.75486	5.28195
TraesCS2A02G554300	0	0.006274	0	0.01169	0	0	0.014107	0	0	0.011733	0.064674	0.036008	6.46939	5.97347	0.015987
TraesCS2A02G555600	19.4423	16.9496	18.2021	22.6974	15.8045	8.08662	8.91342	7.28187	7.03106	20.2814	22.1201	18.7237	27.0878	2.47509	11.3681
Data sources: International Wheat Genome Sequencing Consortium (IWGSC). A chromosome-based draft sequence of the hexaploid bread wheat (Triticum aestivum) genome.Science 2014, doi: 10.1126/science.1251788

## Sheet: Table S6
Table S6. Expression profiles of qPHS2A.2 candidate genes in 102 natural wheat variants at 20 DAP
Accession	Haplotype	Expression levels (TPM, mean value)
		TraesCS2A02G552300	TraesCS2A02G552500	TraesCS2A02G552600	TraesCS2A02G552700	TraesCS2A02G552800	TraesCS2A02G552900	TraesCS2A02G553000	TraesCS2A02G553100	TraesCS2A02G553400	TraesCS2A02G553500	TraesCS2A02G553600	TraesCS2A02G554100	TraesCS2A02G554200	TraesCS2A02G554300	TraesCS2A02G554400	TraesCS2A02G554500	TraesCS2A02G554900	TraesCS2A02G555100	TraesCS2A02G555200	TraesCS2A02G555300	TraesCS2A02G555400	TraesCS2A02G555500	TraesCS2A02G555600
BN160	Hap-Ⅰ	0.245	1.635	0.81	1.385	1.585	0.4	0.285	0.04	0.495	49.91	0.03	0.725	5.01	6.03	1.225	1.155	1.165	0.93	0.105	1.64	0.72	0.275	9.525
ND3338	Hap-Ⅰ	0.39	1.91	0.82	1.255	1.71	0.43	1.32	0.015	0.595	66.105	0.03	0.805	7.87	5.445	1.845	0.595	2.6	0.755	0.055	1.34	0.87	0.12	9.97
H4589	Hap-Ⅰ	0.525	1.495	0.81	0.195	0.22	0.395	0.355	0.02	0.505	69.46	0.055	0.58	8.175	6.51	1.61	0.955	1.46	1.01	0.16	1.31	0.87	0.085	11.55
FDCM1	Hap-Ⅰ	0.18	1.865	0.485	1	0.585	0.84	0.075	0.975	1.015	62.04	0.09	0.985	6.755	5.4	1.715	4.055	2.14	0.9	0.225	1	0.8	0.205	12.235
SY20	Hap-Ⅰ	0.385	1.735	0.845	1.305	2.195	0.335	0.91	0.105	0.44	58.49	0.01	0.62	6.19	4.95	1.425	0.345	1.505	0.695	0.135	0.725	0.905	0.295	12.295
YN982	Hap-Ⅰ	0.32	1.775	0.865	1.38	2.01	0.525	0.745	0.03	0.41	47.265	0.1	0.85	5.755	4.635	1.155	1.2	0.995	0.94	0.095	1.03	0.6	0.18	10.815
XM18	Hap-Ⅱ	0.28	1.41	0.905	1.195	0.025	0.395	0.225	0.145	0.455	60.245	0.08	0.75	15.165	9.265	1.485	2.615	1.24	0.755	0.065	0.55	0.88	0.105	11.195
LX988	Hap-Ⅰ	0.555	0.84	0.68	1.485	0.56	0.26	0.16	0.915	0.96	66.01	0.09	1.125	7.685	4.235	1.57	3.715	1.6	0.9	0.045	1.405	1.12	0.385	9.8
U12-5245-2	Hap-Ⅰ	0.27	2.285	0.74	1.1	1.555	0.305	0.77	0.065	0.68	73.3	0.11	0.965	6.015	4.505	1.125	0.245	2.105	1.065	0.04	0.935	1.07	0.31	10.45
JM22	Hap-Ⅰ	0.385	1.345	0.805	0.205	0.035	0.49	0.145	0.045	0.485	71.145	0.105	1.15	7.875	5.69	1.705	0.83	2.345	0.79	0.105	0.905	0.765	0.18	9.025
GC9409-17	Hap-Ⅰ	0.27	3.795	1.26	1.33	1.905	1.22	0.09	0.125	0.83	57.1	0.18	0.905	11	3.29	0.645	1.475	1.94	0.865	0.125	2.41	0.825	0.665	8.17
ZM5	Hap-Ⅰ	0.295	3.3	1.585	1.305	1.98	1.13	0.385	0.055	0.54	60.98	0.065	0.98	9.65	3.695	0.92	0.665	1.85	0.72	0.075	2.105	0.685	0.375	7.545
KN9204	Hap-Ⅰ	0.365	1.485	1.08	0.165	0.09	0.805	0.25	0.03	0.46	60.035	0.11	0.91	8.3	4.765	1.23	0.515	1.73	1.025	0.035	1.87	0.595	0.095	10.395
YN5286	Hap-Ⅰ	0.68	2.445	0.92	1.14	1.32	0.9	2.255	0	1.12	53.285	0.17	0.725	7.84	3.155	1.27	0.115	3.135	0.96	0.1	2.305	0.63	0.48	9.095
JM20	Hap-Ⅰ	0.665	1.525	0.8	0.35	0.02	0.53	0.155	0.14	0.5	62.42	0.06	1.075	6.655	5.115	1.625	0.605	1.89	0.885	0.08	1.565	0.735	0.315	13.905
SM1718	Hap-Ⅰ	0.415	1.225	0.685	0.315	0	0.5	0.655	0.03	0.26	60.755	0.085	1.155	5.1	6.74	1.34	0.375	1.145	0.855	0.03	1.175	1.095	0.13	16.56
12-4172-1z	Hap-Ⅰ	0.395	2.205	0.92	1.025	1.36	0.32	0.64	0.09	0.49	65.98	0.11	0.77	7.105	4.405	1.535	0.27	2.105	0.85	0.125	2.41	0.795	0.2	10.88
SM19	Hap-Ⅰ	0.27	2.21	0.87	1.31	1.815	0.435	1.175	0.085	0.715	65.41	0.05	0.67	5.875	5.245	1.61	0.735	1.515	0.925	0.045	1.26	1.015	0.505	13.1
ZYM9987	Hap-Ⅰ	0.835	2.465	0.88	0.105	0.065	0.92	0.205	0	0.3	67.885	0	0.545	11.615	2.17	0.625	0.495	4.815	0.54	0.185	2.04	0.36	0.155	4.725
ZM004	Hap-Ⅰ	0.47	1.325	0.665	0.145	0.095	0.665	0.195	0	0.82	69.41	0	0.875	7.52	5.38	1.235	0.655	2.9	1.22	0.04	2.62	0.745	0.12	8.715
SX539	Hap-Ⅱ	0.78	1.765	1.02	1.645	2.01	0.74	0.53	0.55	0.795	86.8	0.23	0.79	29.155	9.615	9.1	0.91	1.195	2.555	0.265	3.34	0.905	0.795	6.94
YM98	Hap-Ⅰ	NA	NA	NA	NA	NA	NA	NA	NA	NA	NA	NA	NA	NA	NA	NA	NA	NA	NA	NA	NA	NA	NA	NA
SJZ8	Hap-Ⅰ	0.595	2.735	1.23	0.28	0.18	0.715	0.135	0.06	0.36	72.305	0.115	0.77	9.2	4.945	1.53	0.62	2.26	0.645	0.03	2.375	0.585	0.215	8.955
H4399	Hap-Ⅰ	0.57	1.44	1.01	0.215	0.13	0.62	0.205	0.02	0.51	64.13	0.01	1.285	7.54	6.56	1.65	1.21	1.77	0.82	0.05	1.65	0.74	0.165	11.03
TS21	Hap-Ⅰ	0.34	2.225	0.615	1.35	1.905	0.555	0.885	0.08	0.87	56.285	0.11	0.8	5.975	5.68	1.215	0.98	1.255	0.71	0.055	1.985	0.945	0.31	13.08
KN199	Hap-Ⅰ	0.495	2.75	0.995	1.74	1.985	0.845	0.33	0	1.78	56.015	0.175	0.815	6.775	4.515	0.66	0.95	1.695	0.565	0.025	2.255	0.825	0.265	10.955
J5265	Hap-Ⅰ	0.78	2.19	1.02	2.25	2.335	0.78	0.185	0.01	1.805	66.195	0.305	0.785	6.095	6.025	0.915	1.115	1.665	0.7	0.095	1.245	1.36	0.12	14.765
YN9901	Hap-Ⅰ	0.595	1.23	0.74	0.24	0.095	0.3	0.175	0.045	0.34	65.375	0.125	0.725	6.54	5.05	1.43	0.57	1.8	0.755	0.06	1.995	0.725	0.17	9.395
XM26	Hap-Ⅰ	0.3	1.975	0.54	1.165	2.22	0.415	0.385	0	0.545	46.785	0.1	0.7	6.725	5.025	1.315	2.825	1.27	0.805	0.09	1.515	1.245	0.36	11.745
GY2018	Hap-Ⅰ	0.47	2.715	1.05	1.305	2.22	0.685	0.055	0.095	0.85	61.85	0.065	1.015	7.28	5.03	1.655	1.41	1.945	1.005	0.045	1.005	1.285	0.225	15.49
KY12-6161	Hap-Ⅰ	0.37	2.385	0.82	1.305	1.235	0.335	0.94	0.275	0.32	65.665	0.045	0.76	6.64	7.53	1.765	0.41	1.18	1.265	0.11	0.42	0.825	0.16	11.08
YZ1	Hap-Ⅰ	0.65	1.7	1.12	1.985	2.675	0.69	0.58	0.035	1.595	51.74	0.12	1.26	5.765	11.205	1.82	0.33	1.3	1.07	0.055	1.135	1.09	0.215	15.095
HG35	Hap-Ⅰ	0.57	1.29	0.77	0.235	0.065	0.305	0.35	0.005	0.68	64.105	0.185	1.005	9.06	4.165	1.4	0.465	4.655	0.575	0.12	2.305	0.8	0.285	10.02
TS23	Hap-Ⅰ	0.48	2.62	1.02	1.46	2.015	0.525	0.2	0.065	0.445	54.235	0.085	0.79	6.78	6.31	1.515	1.215	1.66	1.595	0.08	0.88	0.85	0.46	11.425
JBM1	Hap-Ⅰ	0.36	1.95	0.87	1.875	1.935	0.585	0.1	0.045	0.645	51.035	0.08	0.695	6.39	2.69	0.9	0.64	2.07	1	0.05	1.08	1.07	0.56	9.64
H6172	Hap-Ⅰ	0.315	2.76	0.885	1.165	2.345	0.41	0.94	0.145	0.69	78.56	0.1	0.97	6.87	6.155	1.595	0.83	1.64	0.935	0.165	2.25	0.99	0.215	10.045
XM4	Hap-Ⅱ	0.715	1.98	0.905	1.64	1.935	0.25	0.365	0.63	1.155	82.045	0.445	0.565	13.675	8.645	0.025	0	0.775	2.45	0.22	2.625	1.075	0.825	9.37
U12-5242-1	Hap-Ⅰ	0.695	1.88	0.605	2.08	2.105	0.48	1.305	0	1.035	65.235	0.21	0.695	7.3	2.31	1.195	0.245	2.48	0.685	0.035	2.14	1.205	0.495	10.08
3636-0-7	Hap-Ⅰ	0.34	1.695	0.72	0.94	1.745	0.52	1.28	0.025	0.275	68.885	0	0.83	7.85	6.505	2.04	0.195	1.43	0.625	0.055	2.25	0.505	0.185	7.755
HH13-6087	Hap-Ⅰ	0.36	1.975	0.99	1.455	1.89	0.355	1.14	0.04	0.42	55.805	0.135	0.97	4.46	4.39	1.775	0.28	0.835	1.365	0.07	0.905	1.135	0.46	12.86
BYD2	Hap-Ⅰ	0.42	0.99	0.425	0.155	0.005	0.36	0.15	0.005	0.52	58.575	0.05	0.775	6.545	3.79	1.125	0.395	1.905	0.59	0.055	2.27	0.52	0.225	9.025
S4185	Hap-Ⅰ	0.53	2.375	1.095	2.345	2.745	0.68	0.205	0.005	1.44	54.79	0.18	0.675	7.025	4.78	0.985	1.085	1.99	0.55	0.06	2.625	0.95	0.285	11.55
ND211	Hap-Ⅰ	0.41	2.12	1.29	1.845	2.51	0.695	0.33	0.015	1.585	49.92	0.07	0.53	6.55	7.135	1.38	0.345	1.61	0.84	0.045	2.72	1.07	0.28	11.19
JM19	Hap-Ⅱ	0.56	2.095	1.105	1.17	1.405	0.56	0.635	0.325	0.985	80.835	0.14	0.96	19.255	8.015	0	0	0.79	2.355	0.23	2.915	1.05	0.815	9.86
JN17	Hap-Ⅰ	0.37	1.92	1.115	1.325	1.755	0.68	0.175	0.09	0.65	54.43	0.025	0.64	6.98	3.82	1.17	2.7	1.305	1.135	0.11	1.835	0.695	0.24	9.215
XM6	Hap-Ⅰ	0.435	1.93	1.055	2.02	2.815	0.625	0.745	0.035	1.55	52.955	0.06	0.79	6.345	4.45	1.555	0.595	0.985	1.265	0.055	2.02	1.08	0.275	12.75
YN949	Hap-Ⅰ	0.615	1.315	0.565	1.515	0.015	0.425	0.31	0.03	0.67	50.825	0.04	0.65	8.07	6.22	1.945	2.28	3.09	0.83	0.22	1.675	1.38	0.415	10.98
SM22	Hap-Ⅰ	0.865	2.7	0.895	1.74	2.32	0.78	1.02	0.01	1.365	66.26	0.17	0.74	7.095	4.21	1.405	0.76	2.755	0.58	0.07	3.215	1.115	0.465	9.11
XM7	Hap-Ⅰ	0.835	2.23	0.81	1.49	1.31	0.795	0.82	0	1.315	55.57	0	0.58	8.265	3.405	1.61	0.335	2.445	0.955	0.08	2.615	0.8	0.225	8.395
XM20	Hap-Ⅰ	0.275	2.355	0.635	1.22	2.125	0.3	0.655	0.055	0.42	66.64	0.205	0.705	8.46	8.2	1.965	0.305	1.37	1.045	0.065	1.295	0.96	0.355	11.1
HM247	Hap-Ⅰ	0.32	1.645	0.48	1.17	2.415	0.49	1.365	0.31	0.435	70.01	0.01	0.69	5.565	6.41	1.635	0.735	1.085	0.915	0.075	2.815	1.015	0.16	12.565
HH13-5179	Hap-Ⅰ	0.425	1.57	0.68	1.445	2.385	0.685	0.87	0.025	1.095	49.39	0.055	0.78	7.07	5.97	1.42	0.535	0.905	0.88	0.055	2.06	0.68	0.185	9.62
XY137	Hap-Ⅰ	0.52	1.35	1.005	0.865	0.405	0.865	0.05	0.025	1.405	58.76	0.095	0.66	8.22	5.975	0.97	0.74	1.28	1.05	0.03	1.205	0.71	0.12	8.76
JM585	Hap-Ⅰ	0.53	1.47	0.9	0.27	0.105	0.59	0.24	0.09	0.395	62.355	0.055	0.965	8.055	4.07	0.89	0.275	1.63	0.71	0.06	1.925	0.565	0.145	8.9
SM15	Hap-Ⅰ	0.555	1.995	1.05	1.335	1.86	0.725	0.75	0.015	1.25	65.82	0.03	0.605	9.025	5.195	1.44	0.67	1.61	1.08	0.045	1.38	0.8	0.36	10.62
XN538	Hap-Ⅰ	0.395	2.27	1.12	1.325	1.205	0.64	0.2	0.08	0.915	53.015	0.09	0.665	7.075	4.13	1.015	1.325	1.025	0.655	0.06	1.91	0.69	0.435	8.755
ZM9405	Hap-Ⅰ	0.035	2.18	0.345	0.865	0.485	0.575	0.07	0.69	0.915	59.42	0.125	0.785	7.18	5.435	0.78	0.55	1.625	0.515	0.06	3.545	0.78	0.27	8.57
LY04-5132	Hap-Ⅰ	0.59	2.36	0.695	1.335	1.585	0.635	1.22	0.08	0.555	70.11	0.075	0.68	6.84	3.65	1.585	0.38	2.57	0.855	0.055	3.705	1	0.395	10.02
CM6004	Hap-Ⅰ	0.79	2.97	1	1.62	1.095	1.095	1.18	0.005	1.675	66.77	0.17	0.89	7.89	5.25	1.3	0.575	1.99	0.68	0.09	3.225	0.885	0.445	9.435
JD3097	Hap-Ⅰ	0.425	1.735	1.04	0.245	0.01	0.9	0.455	0.29	0.35	63.64	0.08	0.485	8.02	8.205	1.525	0.505	0.82	0.825	0.105	0.365	0.57	0.175	8.415
JD18	Hap-Ⅰ	0.185	3.67	1.305	1.22	1.62	0.865	2.37	0.115	0.9	85.405	0.105	1.075	8.83	5.565	1.54	0.395	2.225	1.22	0.15	2.18	1.05	0.485	11.45
BM10	Hap-Ⅰ	0.19	3.09	1.265	1.275	1.625	1.005	0.175	0.05	0.42	72.99	0.05	1.265	11.405	3.51	0.965	3.825	1.785	0.56	0.08	1.98	0.89	0.425	10.175
ND5181	Hap-Ⅰ	0.39	2.655	0.92	1.175	1.945	0.6	1.51	0.225	0.14	54.28	0.095	0.53	8.22	6.005	1.135	0.445	1.945	0.495	0.07	1.535	0.67	0.325	10.025
SR3	Hap-Ⅰ	0.37	2.81	1	1.37	1.665	0.98	0.615	0.01	0.785	55.085	0.11	1.13	8.005	3.46	1.29	1.395	1.895	0.725	0.02	2.155	1.13	0.55	10.905
LY7287	Hap-Ⅱ	0.455	2.625	1.44	1.395	0.995	0.895	0.825	0.555	0.735	91.35	0.135	0.66	22.22	7.745	0	0.04	0.71	3.265	0.26	3.105	0.905	0.85	10.43
YH22-33	Hap-Ⅰ	0.27	3.45	1.41	1.4	1.445	1.045	0.15	0.01	0.65	61.135	0.035	0.855	9.405	3.75	0.95	1.535	1.365	0.94	0.085	2.015	0.945	0.39	10.225
PH01-35	Hap-Ⅰ	0.59	2.2	1.315	0.265	0.08	0.9	0.3	0.09	0.41	75.51	0.065	0.655	11.94	6.095	1.1	0.68	0.945	0.615	0.135	1.11	0.775	0.085	12.83
LT911	Hap-Ⅰ	0.45	2.9	1.36	2.05	0.87	0.845	0.19	0	0.67	58.85	0.46	1.355	10.29	3.03	1.35	2.07	2.625	0.765	0.08	2.23	0.595	0.305	11.375
ND3383	Hap-Ⅰ	0.935	2.64	1	1.935	1.97	0.825	0.905	0.015	1.745	71.26	0.035	0.705	11.1	5.14	1.585	0.275	1.765	0.935	0.105	1.045	0.945	0.37	9.355
LY471	Hap-Ⅰ	0.365	3.8	1.335	0.855	1.015	0.54	0.865	0.02	0.62	71.57	0.12	0.415	16.845	3.075	0.88	0.795	2.25	1.03	0.08	1.31	0.35	0.27	5.965
ND5133	Hap-Ⅰ	0.495	4.155	1.35	0.685	1.435	0.445	1.355	0.435	0.16	80.23	0.065	0.44	15.365	4.03	0.995	0.375	4.38	0.95	0.05	1.67	0.41	0.115	6.17
ZM175	Hap-Ⅰ	0.37	2.16	1.395	1.805	2.125	0.875	0.22	0.185	0.855	63.66	0.155	0.655	9.96	6.025	1.245	0.69	1.76	1.005	0.06	2.91	0.77	0.065	10.165
LH619	Hap-Ⅰ	0.94	4.95	1.4	0.97	1.555	1.185	1.315	0	1.345	82.59	0.105	0.63	15.36	3.53	1.04	0.155	3.865	0.805	0.1	3.965	0.505	0.415	5.35
HXM76	Hap-Ⅰ	0.485	2.555	0.9	0.315	0.015	1.065	0.1	0.01	0.765	94.805	0.115	0.755	10.11	5.19	1.63	0.415	1.555	1.09	0.015	1.725	0.9	0.31	12.425
LH6094	Hap-Ⅰ	0.19	3.42	0.925	1.56	1.695	1.47	0.125	0.025	0.92	58.13	0.015	0.845	10.775	2.92	1.415	1.625	3.44	0.895	0.07	3.235	0.82	0.33	10.45
JH7	Hap-Ⅰ	0.31	2.62	0.7	0.93	1.69	1.135	0.69	0.015	0.55	97.52	0.09	0.54	10.915	4.885	1.09	0.605	2.61	0.88	0.04	1.715	0.68	0.23	9.53
LinH6	Hap-Ⅰ	0.49	1.79	1.03	1.02	0.68	1.39	0.505	0.26	1.65	105.84	0.1	0.935	14.585	4.5	0.795	0.65	1.51	1.845	0.14	2.72	0.67	0.385	11.225
JK49	Hap-Ⅰ	0.575	4.68	0.96	1.03	1.465	0.44	0.575	0.12	0.39	108.75	0.015	0.725	15.565	5.34	1.465	0.72	2.8	1.155	0.065	2.45	0.48	0.27	6.8
C98-1	Hap-Ⅰ	0.37	2.805	1.295	1.105	1.195	1.57	0.385	0.015	1.24	62.665	0.1	0.95	8.915	5.445	0.86	1.025	1.24	1.06	0.075	1.58	0.965	0.245	11.745
PH85-16	Hap-Ⅰ	0.205	1.99	1.165	0.295	0.02	0.81	0.14	0	0.46	84.315	0.07	0.95	9.32	5.655	1.515	0.2	0.94	0.72	0.015	1.435	0.835	0.2	12.44
LuoH6	Hap-Ⅰ	0.54	2.47	1.14	0.9	1.82	1.55	0.48	0.19	0.57	65.81	0.16	0.7	9.5	5.22	1.29	1.26	1.46	0.73	0.03	1.86	0.66	0.41	11.24
KY6072	Hap-Ⅰ	0.485	2.53	0.65	1.33	1.14	0.26	1.405	0.025	0.66	82.37	0	1.025	7.11	6.26	1.415	0.52	2.125	1.005	0	2.975	0.925	0.18	11.455
D8131	Hap-Ⅰ	0.3	2.535	0.87	1.655	2.33	0.185	1.27	0.02	0.4	70.04	0.135	0.915	9.715	9.04	1.81	0.315	2.095	1.01	0.12	0.685	1.5	0.425	14.97
JD22	Hap-Ⅰ	0.835	3.375	1.27	1.595	1.545	1.265	1.095	0.03	1.935	73.36	0.105	0.715	12.28	4.04	1.41	0.41	3.05	0.765	0.15	2.97	0.76	0.455	8.325
JD10	Hap-Ⅰ	0	0.02	0.04	0	0.085	0	0	0.01	0	17.935	0	0.545	2.02	0.17	0	1.08	0.185	0.03	0	0	0.05	0.04	6.985
FK2(5248)	Hap-Ⅰ	0.435	3.165	1.245	1.495	0.955	0.79	0.945	0.025	0.585	86.62	0.245	1.005	8.795	6.8	1.105	0.335	1.785	1.285	0.105	1.91	0.865	0.32	12.74
LH7061	Hap-Ⅰ	0.365	3.445	0.82	1.015	0.93	0.175	1.15	0	0.685	92.915	0.115	0.79	12.205	4.345	1.565	0.305	3.09	0.925	0.1	1.735	0.62	0.22	7.41
ND5363	Hap-Ⅰ	0.31	3.38	1.09	1.71	1.43	0.88	0.34	0	0.62	51.86	0.15	0.72	8.06	3.78	1.14	2.57	1.67	0.85	0.09	1.04	0.81	0.49	8.97
HN825	Hap-Ⅰ	0.415	2.385	1.065	2.275	2.525	1.22	0.02	0	1.205	44.39	0.21	0.965	7.06	3.415	1.22	1.425	3.44	0.69	0.07	2.325	0.875	0.35	11.335
GQWM	Hap-Ⅱ	0.445	2.105	1.135	1.22	1.65	1.165	0.28	0.62	0.675	75.545	0.205	1.225	26.23	12.85	8.705	2.93	2.035	2.485	0.095	2.76	0.825	0.865	9.46
JH9	Hap-Ⅰ	0.83	3.19	1.395	0.13	0.03	1.415	0.09	0	0.39	72.295	0.095	0.33	13.91	2.565	0.73	0.56	3.215	0.8	0.145	3	0.35	0.18	5.445
JD8	Hap-Ⅰ	0.995	2.96	1.975	0.715	0.55	1.99	0.27	0	0.84	62.61	0.175	0.545	12.5	5.32	1.015	0.645	2.44	0.485	0.08	2.01	0.51	0.49	7.205
JM47	Hap-Ⅰ	0.385	2.365	1.14	1.845	1.81	1.41	0.045	0.02	1.835	48.365	0.12	0.71	7.49	4.17	0.995	1.24	2.19	0.92	0.025	2.75	0.915	0.275	9.94
YH618	Hap-Ⅰ	0.63	3.775	1.41	1.34	2.01	1.53	0.14	0.01	1.91	50.565	0.245	0.495	10.65	3.475	1.03	1.125	3.765	0.995	0.09	1.71	0.605	0.695	7.46
C4640	Hap-Ⅰ	0.455	3.44	0.945	1.11	1.515	0.165	0.33	0	0.745	104.335	0.14	0.835	11.675	5.06	1.015	0.195	2.32	0.97	0.065	3.115	0.52	0.335	8.98
TM387	Hap-Ⅰ	0.51	2.63	1.155	1.53	1.96	0.885	1.315	0.025	1.585	57.22	0.045	0.975	9.455	7.56	1.47	0.295	1.04	1.165	0.08	1.585	0.78	0.255	9.745
T10604	Hap-Ⅱ	0.575	3.25	2.055	0.74	1.465	1.465	0.905	0.215	0.675	112.61	0.195	0.36	32.375	8.8	7.035	0.645	1.49	2.935	0.185	3.36	0.65	0.64	7.635
LK6	Hap-Ⅰ	0.44	4.025	1.715	1	1.64	0.92	0.16	0	0.53	53.02	0.09	0.4	12.345	2.975	0.735	1.21	4.045	0.67	0.07	2.41	0.365	0.35	4.85
PY27	Hap-Ⅰ	0.37	3.335	1.335	1.64	1.865	1.48	0.305	0.01	1.785	40.06	0.04	0.785	8.145	8.795	1.575	0.13	1.845	0.87	0.07	1.7	0.6	0.445	8.845
JM79	Hap-Ⅰ	0.955	2.73	1.66	1.295	0.475	1.355	0.225	0	1.97	89.155	0.32	0.755	13.03	8.81	1.63	0.465	2.175	0.905	0.05	1.245	0.915	0.52	10.31
C6878	Hap-Ⅱ	0.47	3.03	1.17	1.25	1.245	0.625	0.35	0.355	0.34	54.85	0.36	0.475	15.215	5.93	0.8	0.115	1.755	1.315	0.135	1.93	0.7	0.565	6.29
LM19	Hap-Ⅰ	0.83	2.865	1.625	0.555	0.055	1.03	0.145	0.025	0.62	67.86	0.29	0.545	13.195	3.94	0.79	0.285	2.49	1.11	0.065	1.32	0.665	0.445	7.045
Data sources: Zhao, L., Chen, J., Zhang, Z., Wu, W., Lin, X., Gao, M., Yang, Y., Zhao, P., Xu, S., Yang, C., et al. (2024). Deciphering the Transcriptional Regulatory Network Governing Starch and Storage Protein Biosynthesis in Wheat for Breeding Improvement. Adv. Sci. 11:2401383.

## Sheet: Table S7
Table S7. Profiling of differentially expressed genes across developmental stages in Fielder
Gene ID	Cluster	TPM			Fold change			P.adj
		15 DAP	25 DAP	35 DAP	25 DAP / 15 DAP	35 DAP / 15 DAP	35 DAP / 25 DAP	25 DAP / 15 DAP	35 DAP / 15 DAP	35 DAP / 25 DAP
TraesCS1A02G000100	C3	0.421952	0.385849	60.3987	0.91444	143.141	156.535	0.433509	1.91e-247	1.15915e-220
TraesCS1A02G000200	C3	0.225514	0.240912	81.4064	1.06828	360.981	337.91	0.865628	0	0
TraesCS1A02G000300	C3	0.408602	0.530103	91.9793	1.29736	225.107	173.512	0.745446	0	2.77149e-177
TraesCS1A02G000400	C3	0.346027	0.33367	104.387	0.964287	301.674	312.846	0.391193	0	0
TraesCS1A02G000500	C3	0.0556017	0.0438547	6.9214	0.788729	124.482	157.826	0.815663	9.26e-29	5.05268e-24
TraesCS1A02G000600	C3	0.028069	0.0867587	11.3164	3.09091	403.164	130.435	0.636528	1.73e-15	9.21797e-31
TraesCS1A02G000700	C3	1.39067	1.47287	90.5201	1.05911	65.091	61.4583	0.869913	6.12e-262	2.87292e-269
TraesCS1A02G000800	C3	0.302367	0.341525	19.8959	1.1295	65.8004	58.2559	0.970704	1.29e-84	1.02526e-90
TraesCS1A02G000900	C3	0.488046	0.40265	83.9447	0.825024	172.002	208.481	0.0493189	0	0
TraesCS1A02G001000	C3	0.167605	0.186096	31.9853	1.11032	190.837	171.875	0.947328	0	0
TraesCS1A02G001100	C3	0.265135	0.248573	56.8751	0.937531	214.513	228.807	0.377151	0	0
TraesCS1A02G001200	C3	0.200657	0.164996	42.7265	0.822279	212.933	258.954	0.857037	3.17e-77	3.73436e-70
TraesCS1A02G001300	C3	0.190704	0.184468	24.3462	0.9673	127.664	131.98	0.907884	8.78e-61	1.5895e-57
TraesCS1A02G001400	C3	0.17288	0.13891	40.9249	0.803504	236.724	294.614	0.279733	0	0
TraesCS1A02G001500	C3	0.276409	0.175937	13.3056	0.636512	48.1374	75.6269	0.463203	6.75e-68	3.49234e-61
TraesCS1A02G001600	C3	0.0726787	0.102303	32.5953	1.4076	448.485	318.616	0.899153	4.87e-47	8.87613e-56
TraesCS1A02G001700	C3	0.106994	0.200939	51.2002	1.87803	478.532	254.805	0.695328	3.32e-69	2.56202e-93
TraesCS1A02G001800	C1	8.0857	7.41112	2.49526	0.91657	0.308601	0.336691	0.000641574	1.4e-82	1.52819e-50
TraesCS1A02G001900	C3	11.9362	13.9829	61.8753	1.17147	5.18384	4.42506	0.534999	0	0
TraesCS1A02G002100	C1	2.13384	2.07482	1.8691	0.972342	0.875936	0.900852	0.0424557	8.84e-09	0.00248116
TraesCS1A02G002200	C3	18.5517	20.8148	72.5413	1.12199	3.91022	3.48508	0.762571	4e-252	0
TraesCS1A02G002400	C1	0.136082	0.121661	0	0.89403	0	0	0.873698	0.00656124	0.041186
TraesCS1A02G002700	C1	16.3677	18.1712	13.5013	1.11019	0.824876	0.743007	0.368554	2.73e-116	8.22843e-64
TraesCS1A02G003100	C1	0.0422367	0.0522017	0	1.23593	0	0	0.900738	8.94e-06	9.40548e-06
TraesCS1A02G003700	C1	0.472857	0.803246	0.126997	1.69871	0.268573	0.158104	0.175664	4.78e-05	5.0849e-08
TraesCS1A02G004000	C4	0.0359613	0.00987533	0	0.27461	0	0	0.161637	8.7e-05	NaN
TraesCS1A02G004100	C1	0.0164837	0.0138543	0	0.840489	0	0	0.789188	0.025148	0.0566953
TraesCS1A02G004126	C1	0.0206693	0.025009	0.002688	1.20996	0.130048	0.107481	0.891911	0.00665043	0.00270463
TraesCS1A02G004200	C3	20.4077	21.4481	99.0926	1.05098	4.85564	4.62011	0.225308	2.53e-190	2.86395e-229
TraesCS1A02G004400	C1	32.2526	23.4812	3.21857	0.72804	0.0997928	0.13707	6.82605e-53	0	0
TraesCS1A02G004500	C4	6.68513	4.23968	0.391503	0.634195	0.0585632	0.0923425	1.75763e-17	3.67e-158	6.95398e-88
TraesCS1A02G004600	C4	0.878868	0.517037	0.043519	0.588299	0.0495171	0.08417	0.00653746	0.0127916	0.0456547
TraesCS1A02G005100	C1	0.822512	1.02474	0.466619	1.24587	0.567309	0.455353	0.828821	0.00807885	0.00367936
TraesCS1A02G005315	C1	618.23	538.641	0.573343	0.871264	0.000927394	0.00106442	0.00218861	0	0
TraesCS1A02G005368	C1	18.5349	16.7107	0.114053	0.90158	0.00615342	0.00682515	1.01137e-09	1.48e-212	7.10709e-188
TraesCS1A02G005387	C1	37.3909	28.0218	0.0257037	0.749427	0.00068743	0.000917275	0.0113171	9.23e-116	6.8369e-100
TraesCS1A02G005400	C1	0.594389	0.798596	0.025874	1.34356	0.0435304	0.0323994	0.43254	5.52e-17	5.04642e-19
TraesCS1A02G005500	C1	6.82649	8.57959	5.0278	1.25681	0.736514	0.586019	0.121436	8.21e-28	6.54274e-28
TraesCS1A02G005700	C1	14.4827	14.0484	6.8281	0.970017	0.471466	0.486039	3.89097e-08	2.1e-214	1.41268e-140
TraesCS1A02G006300	C4	0.262712	0.101845	0.024868	0.387668	0.0946588	0.244175	8.02424e-06	1.29e-19	0.000302283
TraesCS1A02G006800	C2	0.0280787	0.067714	0	2.41158	0	0	0.257703	0.132277	3.65704e-07
TraesCS1A02G007200	C4	21.9233	13.0954	0	0.59733	0	0	9.39861e-47	2.9e-30	4.20231e-26
TraesCS1A02G007300	C1	3711.86	3086.31	1.90712	0.831472	0.000513791	0.000617929	9.49396e-30	0	0
TraesCS1A02G007344	C4	71.308	37.7768	0.052449	0.52977	0.000735527	0.00138839	0.000254696	2.42e-95	1.11987e-83
TraesCS1A02G007400	C4	11008.3	6485.21	3.50439	0.589121	0.000318341	0.000540366	1.74165e-83	0	0
TraesCS1A02G007405	C4	3956.2	2316.85	1.35446	0.585626	0.000342363	0.000584611	1.97928e-146	0	0
TraesCS1A02G007500	C4	16.5047	15.2722	14.4781	0.925325	0.877211	0.948003	3.35494e-07	1.39e-29	3.41844e-05
TraesCS1A02G007700	C1	9400.2	6480.84	1.87584	0.689436	0.000199553	0.000289443	2.17482e-123	0	0
TraesCS1A02G007800	C4	1.7495	0.701323	0	0.40087	0	0	0.00340943	7.48e-10	2.49115e-05
TraesCS1A02G007900	C4	9.55134	3.65726	0.100576	0.382905	0.01053	0.0275004	6.80913e-15	3.3e-30	1.1263e-14
TraesCS1A02G007934	C1	76.8588	52.5881	0.0318143	0.684216	0.000413932	0.000604972	3.33307e-06	1.68e-139	2.04642e-98
TraesCS1A02G008000	C1	5262.99	4674.5	2.51365	0.888185	0.000477609	0.000537736	1.86734e-18	0	0
TraesCS1A02G008100	C1	0.849558	0.970269	0.410083	1.14209	0.482702	0.422649	0.983649	1.16e-31	9.35598e-31
TraesCS1A02G008300	C1	0.0541087	0.0554247	0	1.02432	0	0	0.833579	2.61e-08	1.75804e-07
TraesCS1A02G008400	C4	0.04714	0	0	0	0	NaN	0.0306497	0.00858914	NaN
TraesCS1A02G009000	C3	2.51856	3.85519	5.37662	1.53072	2.1348	1.39464	2.38214e-05	1.45e-11	0.00132623
TraesCS1A02G009100	C1	1.11833	1.23076	0.876404	1.10053	0.783669	0.712085	0.857529	0.00332924	0.0192453
TraesCS1A02G009300	C1	0.284248	0.395691	0.102913	1.39206	0.362052	0.260083	0.228631	3.7e-13	5.03816e-20
TraesCS1A02G010200	C1	0.625638	1.2529	0	2.00259	0	0	1.28124e-07	1.45e-17	3.53019e-20
TraesCS1A02G010300	C4	0.19508	0.100086	0.12829	0.513049	0.657629	1.28181	0.075098	0.0407134	0.886407
TraesCS1A02G010400	C1	0.183406	0.260559	0.0972693	1.42067	0.530351	0.373311	0.279082	1.69e-06	1.82113e-10
TraesCS1A02G010700	C1	0.441855	0.438342	0.236483	0.992049	0.535205	0.539494	0.822043	0.0347342	0.087251
TraesCS1A02G010900	C1	86.4786	59.6867	0.031013	0.69019	0.000358621	0.000519597	4.3375e-104	4e-127	2.58372e-110
TraesCS1A02G010905	C1	44.241	32.1625	0.00284733	0.726984	6.43596e-05	8.85297e-05	6.34283e-49	1.24e-47	2.81299e-42
TraesCS1A02G011300	C4	2.1988	0.477564	0	0.217193	0	0	5.14344e-19	2.33e-16	1.25445e-08
TraesCS1A02G011600	C3	10.5344	10.3045	38.7606	0.978182	3.67944	3.76151	0.289485	1.43e-35	1.01493e-44
TraesCS1A02G011700	C3	0.0465963	0	0.598393	0	12.8421	NaN	0.413812	0.000281092	6.532e-07
TraesCS1A02G011800	C3	2.25871	4.57514	11.9029	2.02555	5.26975	2.60164	7.76548e-19	2e-99	7.98827e-49
TraesCS1A02G012000	C1	0.354623	0.297382	0.156946	0.838586	0.44257	0.527758	0.155841	9.4e-07	0.00230201
TraesCS1A02G012300	C1	1.35455	1.29532	0.863017	0.956272	0.637122	0.666256	0.582328	0.00504591	0.0501544
TraesCS1A02G012400	C3	1.08405	0.871769	1.93187	0.804177	1.78209	2.21604	0.00810548	0.0044917	3.24263e-09
TraesCS1A02G012500	C1	4.53552	4.88762	3.778	1.07763	0.83298	0.772972	0.277567	4.32e-19	1.01607e-13
TraesCS1A02G013700	C1	3.725	3.95223	2.14027	1.061	0.574569	0.541535	0.469209	2.42e-20	1.62259e-17
TraesCS1A02G013800	C2	0.380406	2.9923	0.524982	7.86608	1.38006	0.175444	2.87956e-141	0.93035	3.00894e-135
TraesCS1A02G013900	C2	0.0105183	0.0742163	0	7.0559	0	0	0.325303	0.554029	0.0245422
TraesCS1A02G014000	C4	52.9231	16.2691	0	0.30741	0	0	1.48395e-226	5.35e-32	6.84157e-24
TraesCS1A02G014100	C1	140.136	170.843	50.4939	1.21912	0.36032	0.295558	0.0801796	4.48e-245	0
TraesCS1A02G014200	C4	1.46475	0.990971	0.277559	0.676547	0.189492	0.280088	0.000586809	6.43e-25	3.99897e-10
TraesCS1A02G015200	C1	5.47075	6.55954	4.13484	1.19902	0.755808	0.630355	0.478506	2.83e-31	3.01463e-27
TraesCS1A02G015300	C1	38.9992	36.9351	31.4059	0.947074	0.805296	0.850298	1.29921e-08	4.75e-61	3.09893e-20
TraesCS1A02G015400	C2	5.03047	10.1008	1.33026	2.00792	0.26444	0.131698	4.36575e-15	9.22e-61	2.398e-132
TraesCS1A02G015900	C1	0.130419	0.207956	0.037918	1.59452	0.290739	0.182337	0.215328	1.36e-05	3.49036e-08
TraesCS1A02G016000	C2	0.032858	0.0899353	0	2.73709	0	0	0.139155	0.000530867	3.94403e-07
TraesCS1A02G016200	C4	1.28112	0.965343	0.5158	0.753517	0.402618	0.534318	2.99668e-07	3.45e-33	4.87544e-13
TraesCS1A02G016203	C4	0.707096	0.368631	0.0969173	0.52133	0.137064	0.262912	3.69599e-12	8.85e-55	2.28934e-15
TraesCS1A02G016300	C2	0	0.0391287	0	NaN	NaN	0	0.0169062	NaN	0.00368068
TraesCS1A02G016900	C3	4.88835	8.75423	14.4147	1.79084	2.9488	1.6466	5.5662e-19	1.46e-48	2.21705e-15
TraesCS1A02G017000	C1	3.89178	4.14164	3.49848	1.0642	0.898941	0.84471	0.396536	2.13e-07	0.000146245
TraesCS1A02G018500	C4	0.0463997	0.022529	0.00533767	0.485542	0.115037	0.236924	0.311351	0.0086839	0.314292
TraesCS1A02G018600	C1	0.036661	0.0422843	0	1.15339	0	0	0.98746	0.00742858	0.00360456
TraesCS1A02G018800	C3	0.255372	0.210703	1.25465	0.825083	4.91304	5.9546	0.311155	3.62e-14	1.57819e-20
TraesCS1A02G019000	C3	11.0586	14.7422	61.9891	1.3331	5.60553	4.20487	0.000240091	0	0
TraesCS1A02G019900	C2	0.010045	0.106468	0.059324	10.5991	5.90582	0.557199	0.0237796	0.18664	0.25115
TraesCS1A02G020000	C2	0	0.37382	0.278712	NaN	NaN	0.745578	0.000260208	0.00142436	0.465099
TraesCS1A02G020400	C1	2.49709	1.80783	0.226435	0.723973	0.0906793	0.125252	3.19535e-15	1.58e-205	2.98702e-107
TraesCS1A02G020500	C3	23.5639	36.968	51.6305	1.56884	2.19109	1.39663	5.51547e-40	1.45e-93	4.59192e-21
TraesCS1A02G020600	C3	1.61774	1.95282	3.70247	1.20713	2.28867	1.89596	0.675802	3.98e-09	7.4284e-09
TraesCS1A02G020700	C3	0.232455	0.301858	0.609884	1.29857	2.62367	2.02043	0.62973	0.000250989	0.00101418
TraesCS1A02G020900	C1	0.261096	0.442459	0	1.69462	0	0	0.662787	0.000588706	5.54235e-05
TraesCS1A02G021000	C1	0.31817	0.519029	0	1.6313	0	0	0.642704	0.000564305	6.55087e-05
TraesCS1A02G021100	C2	0.169836	0.371795	0.027353	2.18914	0.161055	0.0735702	0.0215082	1.88e-05	3.25094e-11
TraesCS1A02G021200	C1	0.0387293	0.0592433	0.004457	1.52968	0.115081	0.0752321	0.656068	0.0159974	0.00343442
TraesCS1A02G021400	C2	0.17912	0.8381	0	4.67898	0	0	0.0349545	0.0380581	1.01017e-06
TraesCS1A02G021700	C1	0.010767	0.015125	0	1.40476	0	0	0.881839	0.0422844	0.0186822
TraesCS1A02G022500	C1	6.16804	6.86639	2.76648	1.11322	0.448519	0.402902	0.752986	1.74e-64	3.49832e-76
TraesCS1A02G022700	C2	0	0.0372377	0	NaN	NaN	0	0.0731293	NaN	0.0226737
TraesCS1A02G022900	C4	2.04915	0.812408	0	0.396462	0	0	5.44187e-07	3.63e-14	3.65226e-09
TraesCS1A02G023300	C2	0	0.104887	0.0375467	NaN	NaN	0.357974	0.00032966	0.121055	0.0995516
TraesCS1A02G023400	C4	3.27382	2.5869	3.12192	0.790177	0.953601	1.20682	7.58291e-13	6.9e-14	0.310704
TraesCS1A02G023700	C4	0.181129	0.095905	0	0.529484	0	0	0.290764	1.29e-05	0.00227384
TraesCS1A02G023800	C1	3.14501	2.98963	1.02043	0.950595	0.324461	0.341324	0.00502246	3.63e-77	6.16926e-55
TraesCS1A02G023900	C1	0.18376	0.197065	0.0589497	1.0724	0.320796	0.299138	0.897935	0.00773091	0.0125377
TraesCS1A02G024000	C1	0.496646	0.628278	0.15814	1.26504	0.318415	0.251703	0.676603	3.64e-09	5.05786e-10
TraesCS1A02G024200	C3	2.36202	2.18555	4.66543	0.925288	1.97519	2.13468	0.0460067	2.69e-06	5.57565e-17
TraesCS1A02G024300	C4	7.14686	5.64259	5.54935	0.78952	0.776474	0.983475	4.12168e-08	4.28e-20	0.0421115
TraesCS1A02G024400	C4	0.066361	0.0404283	0	0.609218	0	0	0.181795	6.78e-08	2.40405e-05
TraesCS1A02G024500	C3	6.39369	6.25274	16.2424	0.977955	2.54037	2.59764	0.176821	6.25e-16	1.51235e-26
TraesCS1A02G024600	C1	0.296572	0.295007	0	0.994725	0	0	0.72596	9.39e-09	5.70965e-08
TraesCS1A02G025100	C3	3.17304	7.41617	19.2181	2.33725	6.0567	2.59138	7.82114e-34	3.15e-211	1.10349e-86
TraesCS1A02G025500	C2	0.00710533	0.024604	0	3.46275	0	0	0.424048	0.320908	0.00310332
TraesCS1A02G025600	C3	0.100336	0.11397	0.286112	1.13588	2.85153	2.51043	0.988957	0.00148722	0.000523844
TraesCS1A02G025700	C3	1.14062	2.30843	8.9974	2.02384	7.88816	3.89762	2.82569e-13	2.56e-199	7.77891e-134
TraesCS1A02G025800	C3	0.228415	0.525574	1.69996	2.30096	7.44245	3.23449	0.00526663	1.18e-22	1.19013e-11
TraesCS1A02G025900	C3	3.35881	3.53895	6.99224	1.05363	2.08176	1.9758	0.268303	1.34e-13	6.57681e-32
TraesCS1A02G026000	C1	0.227888	0.230104	0.0697637	1.00973	0.306131	0.303183	0.786752	0.00154849	0.0030617
TraesCS1A02G026300	C1	0.0768883	0.0844903	0.005899	1.09887	0.0767217	0.0698186	0.923702	4.02e-06	1.4155e-05
TraesCS1A02G026400	C2	4.10667	4.77745	3.9417	1.16334	0.959831	0.825064	0.734281	2.11e-16	1.62317e-13
TraesCS1A02G027200	C3	3.2999	5.44862	13.3085	1.65115	4.033	2.44255	5.77739e-05	2.76e-54	4.67237e-30
TraesCS1A02G027300	C3	0.107764	0.106698	0.335686	0.990102	3.115	3.14614	0.810111	0.0224505	0.00591109
TraesCS1A02G027500	C3	2.37276	2.91879	4.7101	1.23013	1.98508	1.61372	0.54818	3.58e-05	0.000208019
TraesCS1A02G027600	C1	2.74132	3.13763	1.6791	1.14457	0.612513	0.535148	0.974687	4.29e-42	3.27158e-35
TraesCS1A02G028200	C3	0.00326833	0.548545	1.39005	167.836	425.309	2.53407	0.0065173	2.26e-05	0.0609674
TraesCS1A02G028600	C4	0.17928	0.153512	0.12396	0.856269	0.691436	0.807498	0.1964	0.00115921	0.142776
TraesCS1A02G028700	C1	0.0550063	0.03863	0	0.702283	0	0	0.33809	2.48e-07	3.41483e-05
TraesCS1A02G029100	C1	0.107723	0.130272	0.0606177	1.20932	0.56272	0.465317	0.889688	0.0115075	0.0103235
TraesCS1A02G029200	C3	1.7818	4.74075	4.97708	2.66066	2.79329	1.04985	1.72627e-59	1.22e-40	0.0760907
TraesCS1A02G029300	C3	1.14547	2.13551	4.6957	1.8643	4.09936	2.19887	4.94976e-07	4.91e-43	1.17632e-23
TraesCS1A02G029700	C3	0.0466417	0.088773	1.07869	1.9033	23.1272	12.1511	0.462716	1.53e-27	2.03126e-25
TraesCS1A02G029800	C2	1.98284	11.5885	3.11666	5.84439	1.57182	0.268945	4.64726e-145	0.110661	6.22965e-135
TraesCS1A02G030000	C4	2.1905	1.10498	0.0142913	0.504439	0.00652422	0.0129336	1.18269e-09	8.5e-24	1.26205e-15
TraesCS1A02G030100	C4	1.50583	0.869481	1.23292	0.57741	0.818768	1.418	3.81197e-10	4.21e-07	0.0604428
TraesCS1A02G030300	C4	0.0902517	0.0407453	0.0179427	0.451463	0.198807	0.440361	0.157093	0.00320225	0.278386
TraesCS1A02G030500	C2	1.5488	4.18308	2.49931	2.70085	1.6137	0.59748	1.22983e-34	0.0487065	2.58268e-27
TraesCS1A02G030600	C3	4.97873	3.55811	5.2929	0.714662	1.0631	1.48756	4.99902e-06	0.00605046	0.00919964
TraesCS1A02G030700	C2	1.82286	2.56581	1.52098	1.40757	0.834389	0.592787	0.0418265	5.53e-06	9.86977e-12
TraesCS1A02G030900	C4	0.51857	0.411377	0.283528	0.793292	0.546749	0.689216	0.054281	8.32e-06	0.0327333
TraesCS1A02G031100	C3	0.0280563	0	0.225219	0	8.0274	NaN	0.187669	0.00190486	5.39851e-07
TraesCS1A02G031200	C3	5.02707	4.68855	15.1498	0.932661	3.01365	3.23124	0.000289195	2.64e-72	2.93983e-127
TraesCS1A02G031300	C4	0.0309797	0.015415	0.009789	0.497584	0.315981	0.635031	0.231639	0.0193749	0.554022
TraesCS1A02G031700	C4	0.0619573	0.0362093	0.0143097	0.584424	0.23096	0.395193	0.329521	0.00947996	0.258191
TraesCS1A02G032400	C4	1.22692	0	0	0	0	NaN	3.8713e-14	1.14e-15	NaN
TraesCS1A02G032600	C1	0.234963	0.186125	0.0422547	0.792145	0.179835	0.227023	0.413445	4.82e-06	0.0070518
TraesCS1A02G032700	C1	0.367437	0.568919	0.073053	1.54834	0.198818	0.128407	0.0388063	1.44e-15	2.15625e-28
TraesCS1A02G033100	C3	5.8704	10.2974	24.8601	1.75413	4.23483	2.4142	1.00196e-20	7.65e-202	6.33632e-108
TraesCS1A02G033200	C2	0.376693	1.67491	0.160935	4.44634	0.427232	0.0960861	1.22301e-24	4.6e-05	5.87351e-43
TraesCS1A02G033288	C1	0.0801633	0.0668743	0	0.834226	0	0	0.701725	0.000200201	0.00165968
TraesCS1A02G033300	C3	1.11632	1.83285	3.25588	1.64186	2.91662	1.77641	0.154435	0.000123493	0.00627747
TraesCS1A02G033500	C3	0.362341	0.207517	0.558409	0.572713	1.54111	2.6909	0.102728	0.706345	0.028605
TraesCS1A02G033501	C1	1.34802	1.44195	0.005241	1.06968	0.00388794	0.00363466	0.723821	8.62e-21	9.83763e-20
TraesCS1A02G033600	C4	42.0944	17.8598	1.00766	0.424281	0.0239381	0.0564204	2.16914e-152	0	0
TraesCS1A02G033700	C4	0.223705	0.112596	0	0.503323	0	0	0.00533846	5.71e-11	3.62378e-07
TraesCS1A02G033800	C1	1.1879	1.26957	0.691854	1.06875	0.58242	0.544952	0.697556	1.88e-08	1.15728e-06
TraesCS1A02G035000	C3	1.39447	3.25005	11.2732	2.33066	8.08422	3.46864	2.18728e-13	1.07e-142	9.63275e-96
TraesCS1A02G035100	C3	0.640551	1.38243	1.89119	2.15819	2.95244	1.36802	2.8943e-07	3.97e-12	0.0701714
TraesCS1A02G035300	C3	0.535197	1.09172	6.1472	2.03984	11.4859	5.63076	0.0117059	5.97e-59	5.20942e-40
TraesCS1A02G035500	C3	0.929389	1.21566	1.19347	1.30803	1.28414	0.981742	0.384105	4.15e-09	4.91677e-06
TraesCS1A02G035600	C3	0.286711	0.329416	4.98033	1.14895	17.3706	15.1187	0.972783	1.64e-75	6.61322e-85
TraesCS1A02G035700	C3	0	0.013108	0.0370567	NaN	NaN	2.82703	0.378767	0.00926081	0.361214
TraesCS1A02G035900	C1	0.993908	0.96787	0.0615797	0.973803	0.0619571	0.0636239	0.173833	6.57e-69	3.75552e-52
TraesCS1A02G036100	C4	10.3999	9.11947	7.63864	0.87688	0.734492	0.83762	2.02457e-09	8.44e-56	1.38309e-11
TraesCS1A02G036200	C4	1.59306	1.10169	0.301446	0.691553	0.189224	0.273622	0.00275065	1.98e-27	2.10252e-10
TraesCS1A02G036300	C2	1.57095	2.68654	0.961179	1.71014	0.611848	0.357776	1.71347e-08	2.39e-15	2.1177e-42
TraesCS1A02G036500	C1	0.533917	0.763322	0.051617	1.42966	0.0966761	0.0676216	0.255989	4.2e-18	1.20238e-22
TraesCS1A02G036800	C4	6.30927	3.34833	0.562794	0.530699	0.0892011	0.168082	1.23272e-39	1.34e-223	1.06e-74
TraesCS1A02G037000	C1	0.0850537	0.0597877	0.013883	0.70294	0.163226	0.232205	0.513201	0.0135839	0.0949366
TraesCS1A02G037100	C4	0.907482	0.541878	0.0124457	0.597122	0.0137145	0.0229677	0.00162307	4.4e-16	1.58779e-10
TraesCS1A02G037200	C3	1.6753	27.0469	122.982	16.1445	73.409	4.54699	3.94642e-283	0	0
TraesCS1A02G037300	C2	0.394768	2.13761	0	5.41486	0	0	2.82761e-25	5.29e-11	3.22913e-18
TraesCS1A02G037400	C3	0.367754	0.382544	1.88174	1.04022	5.11683	4.919	0.69328	9.71e-32	9.03092e-40
TraesCS1A02G037700	C2	0.15235	0.365801	0.0135183	2.40105	0.0887319	0.0369555	0.00053452	3.79e-08	4.49626e-17
TraesCS1A02G037800	C1	0.472513	0.60934	0.00603467	1.28957	0.0127714	0.00990362	0.50621	1.23e-17	7.04693e-19
TraesCS1A02G037900	C3	12.2297	13.263	34.7261	1.08449	2.83948	2.61827	0.252921	3.32e-143	4.544e-168
TraesCS1A02G038100	C4	16.7014	9.56675	0	0.572811	0	0	3.79713e-38	1.26e-27	2.01974e-23
TraesCS1A02G038200	C4	31.0384	13.1884	0.0700443	0.424907	0.0022567	0.00531104	2.19871e-134	3.1e-136	1.30115e-92
TraesCS1A02G038400	C1	3.33561	4.82607	1.82072	1.44683	0.545842	0.377268	1.99327e-07	2.59e-62	3.02154e-99
TraesCS1A02G039000	C4	5.03512	2.53888	0.0440323	0.504233	0.00874504	0.0173432	6.4417e-16	1.02e-47	1.04791e-29
TraesCS1A02G039100	C4	6.01734	3.3291	3.28946	0.55325	0.546663	0.988094	1.00613e-39	2.61e-80	0.0459496
TraesCS1A02G039200	C4	6.38738	5.0345	5.5224	0.788196	0.86458	1.09691	1.5646e-12	1.1e-22	0.496106
TraesCS1A02G039300	C2	0.0444297	0.223569	0.0401147	5.03198	0.90288	0.179428	3.75724e-05	0.575478	0.0268956
TraesCS1A02G039400	C3	3.5425	6.8133	26.8864	1.9233	7.58968	3.94617	2.04564e-14	2.19e-256	1.89399e-191
TraesCS1A02G039800	C2	0.0326057	0.423713	0.00722167	12.9951	0.221485	0.0170438	1.61601e-10	0.185474	2.12073e-11
TraesCS1A02G040400	C2	2.02819	2.90889	1.47489	1.43423	0.727195	0.507028	0.00439441	8.06e-14	8.17093e-24
TraesCS1A02G040500	C3	3.08679	6.23255	9.17345	2.0191	2.97184	1.47186	6.63619e-12	2.49e-24	0.000176361
TraesCS1A02G040700	C2	0.110619	0.260804	0.167952	2.35767	1.51829	0.643978	0.00516936	0.754745	0.0154906
TraesCS1A02G041100	C4	0.980033	0.660969	0.203504	0.674436	0.20765	0.307887	0.000503833	2.98e-25	1.51853e-11
TraesCS1A02G041200	C3	0.240647	0.368053	4.17727	1.52943	17.3585	11.3496	0.780785	5.65e-13	1.74368e-12
TraesCS1A02G041300	C3	1.50262	0.938423	13.4955	0.624526	8.98133	14.381	0.0326871	1.39e-48	3.746e-76
TraesCS1A02G041900	C1	4.06117	3.30948	0.226655	0.814907	0.0558102	0.0684866	3.33789e-05	6.58e-28	5.64823e-21
TraesCS1A02G042100	C1	0.97781	1.55021	0.373161	1.58539	0.381629	0.240716	0.0351271	3.88e-11	4.81015e-23
TraesCS1A02G042500	C1	0.392049	0.478627	0.0284307	1.22084	0.0725182	0.0594005	0.716536	0.000228466	0.000270833
TraesCS1A02G042700	C1	4.38132	2.92803	0	0.668298	0	0	1.15732e-10	4.52e-22	4.88247e-19
TraesCS1A02G042900	C1	0.466805	0.406082	0.224423	0.869917	0.480763	0.552654	0.255205	4.01e-07	0.0034325
TraesCS1A02G043100	C2	0.357841	0.753424	0.286378	2.10547	0.800293	0.380102	0.00393566	0.0398316	5.55094e-08
TraesCS1A02G043200	C3	11.2325	12.349	25.7048	1.0994	2.28842	2.08153	0.501086	3.44e-43	3.99121e-60
TraesCS1A02G043300	C2	0.368701	0.70006	0.0624747	1.89872	0.169445	0.0892418	0.102664	8.15e-07	7.57511e-11
TraesCS1A02G043500	C4	1.31795	0.799007	0.064969	0.60625	0.0492955	0.0813121	1.52829e-07	1.12e-49	2.61507e-24
TraesCS1A02G043600	C4	10.5617	8.33208	8.32817	0.788897	0.788527	0.999531	3.28147e-12	1.51e-29	0.0251342
TraesCS1A02G043700	C2	0.342646	0.633486	0.150716	1.84881	0.439858	0.237915	0.257362	0.0120339	0.00041717
TraesCS1A02G043900	C2	0.0135717	0.597825	0.0201873	44.0495	1.48746	0.033768	2.14819e-16	0.998994	3.44081e-19
TraesCS1A02G044500	C4	13.9778	11.7539	9.80177	0.840897	0.701238	0.833917	4.78241e-29	6.86e-94	6.82615e-21
TraesCS1A02G045300	C1	3.51117	3.55541	3.11337	1.0126	0.886706	0.875671	0.0426945	1.95e-15	1.01925e-06
TraesCS1A02G045400	C4	13.036	10.5945	7.70838	0.812715	0.591317	0.727582	1.60392e-25	6.93e-134	4.04416e-34
TraesCS1A02G045500	C4	0.825598	0.0883427	0	0.107005	0	0	4.42451e-06	1.25e-09	0.112757
TraesCS1A02G045600	C4	1.38493	0.574566	0	0.414872	0	0	1.13966e-05	2.19e-13	1.05004e-08
TraesCS1A02G045700	C3	102.63	81.7535	123.538	0.796585	1.20372	1.5111	2.83332e-81	6.79e-10	1.23295e-42
TraesCS1A02G045800	C4	41.9114	32.6044	28.8141	0.777935	0.6875	0.883749	2.92503e-55	3.33e-134	2.89195e-16
TraesCS1A02G046100	C3	0.387374	0.527874	2.1358	1.3627	5.51353	4.04604	0.245661	1.23e-52	4.075e-48
TraesCS1A02G046300	C2	0.809564	1.05962	0.699909	1.30888	0.864551	0.660529	0.449376	0.00402255	0.000418433
TraesCS1A02G046400	C3	0.048447	0.0666583	0.455026	1.3759	9.39224	6.82624	0.758925	7.52e-10	2.27063e-09
TraesCS1A02G046500	C1	8.04308	7.61906	5.65903	0.947282	0.70359	0.742746	4.51787e-07	1.51e-68	2.24396e-29
TraesCS1A02G046600	C3	17.3998	22.7734	86.5577	1.30883	4.97463	3.80082	0.00119645	0	0
TraesCS1A02G046800	C3	1.18322	1.77628	3.48041	1.50123	2.94148	1.95938	0.172085	4.44e-06	4.22352e-06
TraesCS1A02G046900	C3	0.112744	0.300316	1.13334	2.66369	10.0523	3.77381	0.0263474	3.93e-17	7.68027e-10
TraesCS1A02G047200	C1	2.36127	2.08716	0.814529	0.883915	0.344954	0.390257	6.12835e-05	1.33e-78	9.78561e-41
TraesCS1A02G047400	C3	4.51119	50.9895	296.59	11.3029	65.7454	5.81668	0	0	0
TraesCS1A02G048000	C3	0.126898	0.092819	0.287979	0.731444	2.26937	3.10259	0.303228	0.103898	0.00108767
TraesCS1A02G048300	C4	0.42181	0.345207	0.230245	0.818395	0.545849	0.666975	0.0604431	6.16e-07	0.00504146
TraesCS1A02G048700	C3	0.290477	0.599969	0.651291	2.06546	2.24214	1.08554	0.0426778	0.0576137	0.864883
TraesCS1A02G049000	C1	0.649852	0.762237	0.108848	1.17294	0.167497	0.142801	0.955312	1.33e-07	1.18305e-08
TraesCS1A02G049100	C3	0.127018	0.201211	1.22969	1.58411	9.68126	6.11147	0.528402	5.97e-12	7.31519e-11
TraesCS1A02G049300	C1	4.32816	6.07739	2.61116	1.40415	0.603296	0.429652	2.82897e-07	2.33e-46	9.16718e-80
TraesCS1A02G049500	C4	4.01463	2.24541	0.116833	0.559307	0.0291018	0.0520319	1.13694e-17	1.26e-96	9.80427e-49
TraesCS1A02G049600	C1	0.275514	0.330375	0.004744	1.19913	0.0172187	0.0143594	0.868802	7.47e-11	6.21181e-11
TraesCS1A02G049700	C3	44.0633	56.7117	114.494	1.28705	2.59841	2.01888	8.45871e-06	5.27e-184	8.99518e-145
TraesCS1A02G049800	C4	0.866842	0.131272	0.0120863	0.151437	0.013943	0.0920709	2.49879e-05	1.42e-05	0.0552428
TraesCS1A02G050100	C4	3.97948	2.15272	1.54598	0.540956	0.388487	0.718149	6.02953e-23	8.85e-41	3.00654e-05
TraesCS1A02G050400	C4	5.70229	2.76067	0.026256	0.484134	0.00460447	0.00951072	4.9512e-36	6.98e-67	8.42241e-45
TraesCS1A02G050600	C4	6.31383	0.6993	0	0.110757	0	0	2.48799e-70	1.93e-21	6.12002e-10
TraesCS1A02G050700	C4	0.117741	0.0335487	0	0.284937	0	0	0.232701	0.000829925	NaN
TraesCS1A02G050800	C4	0.659873	0.019752	0.0448553	0.029933	0.0679757	2.27093	2.87742e-08	0.0185697	0.772028
TraesCS1A02G050900	C1	0.49612	0.353394	0.025724	0.712317	0.0518504	0.0727912	0.131153	0.00417131	4.12928e-06
TraesCS1A02G051000	C1	0.165517	0.141586	0.0111367	0.855413	0.067284	0.0786567	0.707088	0.00042894	0.00464421
TraesCS1A02G051200	C3	2.20252	2.74216	7.53241	1.24501	3.41991	2.74689	0.665576	5.07e-14	1.99174e-13
TraesCS1A02G051500	C3	8.58531	13.8029	19.0267	1.60774	2.21619	1.37845	1.50459e-09	1.19e-19	6.77345e-05
TraesCS1A02G051600	C4	2.55355	1.99382	1.84837	0.780803	0.723843	0.92705	3.97334e-07	2.78e-13	0.0251322
TraesCS1A02G051700	C3	27.3421	49.7861	56.5103	1.82086	2.06679	1.13506	1.50082e-67	2.29e-53	0.883637
TraesCS1A02G051800	C3	0.855666	1.09097	2.26855	1.275	2.65121	2.07939	0.683204	0.000331132	0.000105751
TraesCS1A02G052100	C3	2.84362	3.39195	10.7011	1.19283	3.76319	3.15485	0.784232	8.41e-34	4.00865e-35
TraesCS1A02G052300	C4	3.51823	2.30392	0.939201	0.654851	0.266952	0.407654	5.88131e-09	4.69e-52	2.42653e-15
TraesCS1A02G053600	C3	1.10894	0.753121	1.27505	0.679137	1.1498	1.69303	0.001614	0.298068	0.0111533
TraesCS1A02G053800	C1	0.207575	0.243462	0.0512443	1.17289	0.246872	0.210482	0.979285	0.00493058	0.00308732
TraesCS1A02G054000	C1	0.991533	0.9992	0.671096	1.00773	0.676826	0.671634	0.619609	0.000344447	0.00708059
TraesCS1A02G054200	C1	0.317786	0.289589	0	0.911271	0	0	0.617385	3.69e-09	1.07905e-08
TraesCS1A02G054300	C1	3.87879	4.01064	2.58513	1.03399	0.666479	0.644569	0.0416895	9.48e-44	7.3413e-31
TraesCS1A02G054400	C1	1.77787	2.56756	0.617936	1.44418	0.347572	0.240671	0.00198096	1.2e-39	2.82857e-75
TraesCS1A02G054700	C1	0.196188	0.168828	0.0348897	0.860539	0.177838	0.206658	0.373336	6.81e-09	1.159e-05
TraesCS1A02G054900	C3	4.57612	4.90733	19.1376	1.07238	4.18206	3.8998	0.457426	3.18e-135	2.2831e-156
TraesCS1A02G055000	C3	0.975715	1.1366	2.40714	1.16488	2.46705	2.11785	0.931322	3.4e-06	3.24614e-07
TraesCS1A02G055200	C3	4.84941	6.65095	9.86728	1.3715	2.03474	1.48359	0.0157215	1.42e-10	7.04723e-06
TraesCS1A02G055400	C1	3.31484	3.28262	2.72396	0.990279	0.821747	0.829814	0.00975959	1.56e-21	8.30564e-09
TraesCS1A02G055600	C1	0.679782	0.712634	0.19479	1.04833	0.286548	0.273338	0.765114	7.62e-09	1.11171e-06
TraesCS1A02G055800	C1	0.225826	0.241654	0.09804	1.07009	0.43414	0.405705	0.862404	0.00266464	0.00487817
TraesCS1A02G056000	C2	0.184436	0.257918	0.126561	1.39842	0.686209	0.490704	0.517504	0.0339175	0.00484753
TraesCS1A02G056200	C3	0.139556	0	0.787498	0	5.64287	NaN	0.0770024	0.0303905	8.72638e-06
TraesCS1A02G056400	C3	0.0352507	0	0.85617	0	24.2881	NaN	0.52531	1.14e-06	1.01441e-08
TraesCS1A02G056500	C3	4.22358	5.87586	30.5851	1.3912	7.24152	5.20522	0.00348433	0	0
TraesCS1A02G056600	C1	2.22775	1.92882	0.188398	0.865814	0.084569	0.0976757	0.0708618	2.12e-44	7.18449e-28
TraesCS1A02G056700	C3	0	0.0764327	0.228297	NaN	NaN	2.98691	0.178916	0.000383246	0.19476
TraesCS1A02G057100	C2	1.59104	1.82638	1.38608	1.14791	0.871178	0.758922	0.979717	0.00011506	0.0013252
TraesCS1A02G057200	C4	0.180399	0.0807593	0.171151	0.447671	0.948739	2.11928	0.00781167	0.238236	0.0927028
TraesCS1A02G057300	C1	0.495997	0.4852	0.197674	0.978231	0.398538	0.407407	0.465449	9.99e-11	8.90059e-07
TraesCS1A02G057400	C1	0.263582	0.211285	0.0750283	0.801592	0.284649	0.355105	0.209725	2.66e-07	0.000406931
TraesCS1A02G058300	C3	1.47757	2.74586	5.64036	1.85836	3.81731	2.05413	0.000456709	3.88e-22	2.11361e-09
TraesCS1A02G058400	C1	0.664998	0.75273	0.565792	1.13193	0.850818	0.751653	0.949453	0.000673142	0.00258166
TraesCS1A02G058500	C2	0.355015	0.89499	0.3199	2.52099	0.901088	0.357434	0.00101791	0.208242	1.49504e-07
TraesCS1A02G058600	C1	0.525763	0.679452	0.333047	1.29232	0.633454	0.490169	0.452483	1.73e-07	6.17541e-11
TraesCS1A02G058700	C4	0.153515	0.104281	0.0697563	0.679289	0.454394	0.668927	0.165253	0.0018744	0.199228
TraesCS1A02G059100	C1	0.133339	0.111233	0.009694	0.834215	0.0727019	0.0871501	0.561421	5.23e-05	0.0009615
TraesCS1A02G059200	C3	0.0762447	0.090256	0.57254	1.18377	7.50925	6.34351	0.947215	4.4e-09	1.08209e-09
TraesCS1A02G059500	C3	0	0.0271663	0.0281453	NaN	NaN	1.03604	0.224791	0.00214819	0.895471
TraesCS1A02G059600	C4	0.045243	0	0	0	0	NaN	0.0026568	0.000304007	NaN
TraesCS1A02G059800	C1	0.277309	0.200196	0.0388747	0.721925	0.140186	0.194183	0.434779	0.00057338	0.0333396
TraesCS1A02G060600	C1	0.678118	0.944028	0.0965843	1.39213	0.14243	0.102311	0.224619	2.66e-24	2.26896e-38
TraesCS1A02G060700	C3	6.73824	20.5134	41.5429	3.04433	6.16525	2.02516	7.47768e-116	0	8.96801e-67
TraesCS1A02G061600	C3	0	0	0.95773	NaN	NaN	NaN	NaN	3.74e-13	2.06622e-13
TraesCS1A02G061700	C3	0.0415377	0.0677513	9.41747	1.63108	226.721	139	0.860556	0.000569098	4.13755e-136
TraesCS1A02G062000	C3	6.14835	36.7091	81.4036	5.97057	13.2399	2.21753	2.87456e-57	2.43e-122	5.93318e-23
TraesCS1A02G062100	C3	8.42432	10.6468	22.8064	1.26381	2.7072	2.14209	0.0429457	3.94e-69	2.19882e-71
TraesCS1A02G062500	C4	328.752	123.377	1.00722	0.375289	0.00306376	0.00816373	0	0	0
TraesCS1A02G062600	C4	223.657	82.0248	0.665334	0.366744	0.00297479	0.00811137	0	2.49e-109	1.58787e-70
TraesCS1A02G062700	C4	213.918	62.3508	0.0532067	0.291471	0.000248725	0.000853344	0	1.15e-13	6.70042e-10
TraesCS1A02G062900	C4	119.822	41.8178	0.279714	0.349001	0.00233442	0.00668887	2.76857e-246	4.88e-264	3.66228e-161
TraesCS1A02G063100	C4	1090.17	479.791	8.82936	0.440107	0.00809909	0.0184025	0	0	0
TraesCS1A02G063200	C4	56.0331	21.3835	0.152042	0.381622	0.00271343	0.00711025	4.36644e-95	6.79e-07	5.39879e-05
TraesCS1A02G063300	C3	2.4143	2.92318	6.57954	1.21078	2.72524	2.25082	0.589888	1.34e-22	2.01265e-34
TraesCS1A02G063500	C4	0.910887	0.618486	0.454957	0.678994	0.499466	0.735598	0.0661243	0.000207853	0.148715
TraesCS1A02G063600	C1	1.46472	1.67267	0.288933	1.14198	0.197262	0.172738	0.948793	1.44e-46	2.34612e-44
TraesCS1A02G064000	C4	6.23892	3.70175	2.20831	0.593331	0.353957	0.596559	1.59024e-27	1.48e-103	5.68265e-17
TraesCS1A02G064100	C1	4.91159	4.71523	2.03288	0.960022	0.413895	0.43113	0.000875852	1.1e-71	1.95775e-46
TraesCS1A02G064200	C4	0.137726	0.05406	0	0.392519	0	0	0.121402	8.19e-07	0.00841501
TraesCS1A02G064300	C4	0.0497973	0.022606	0	0.45396	0	0	0.566278	0.0233627	NaN
TraesCS1A02G064500	C1	0.097827	0.06845	0	0.699705	0	0	0.520471	5.87e-06	0.140839
TraesCS1A02G064800	C2	0.480158	0.651968	0.456059	1.35782	0.94981	0.699511	0.289751	0.012631	0.00117005
TraesCS1A02G064900	C4	1.02968	0.763281	0.661487	0.741276	0.642417	0.866637	0.000736941	6.34e-08	0.0728405
TraesCS1A02G065000	C1	0.786578	0.745007	0.296904	0.947149	0.377462	0.398525	0.494204	3.22e-07	2.38156e-05
TraesCS1A02G065200	C1	1.45299	1.18478	0.455113	0.815406	0.313225	0.384133	0.29298	8.11e-06	0.00507734
TraesCS1A02G065300	C3	1.96132	1.45752	2.45963	0.743131	1.25407	1.68755	5.162e-06	0.39847	2.99045e-05
TraesCS1A02G065400	C4	7.8985	4.08672	3.78192	0.517405	0.478815	0.925417	4.4576e-66	3.67e-82	0.00158522
TraesCS1A02G065600	C2	0.525763	1.29961	0.541703	2.47185	1.03032	0.41682	2.15603e-09	0.0869009	7.35533e-17
TraesCS1A02G065700	C4	14.0919	12.2245	11.8099	0.867486	0.838065	0.966085	2.17508e-15	1.09e-57	1.63859e-10
TraesCS1A02G065800	C3	0.84485	2.15563	9.63712	2.55149	11.4069	4.47068	1.79734e-08	3.08e-135	9.67597e-63
TraesCS1A02G065900	C1	0.161901	0.217475	0	1.34325	0	0	0.891829	0.146547	0.000170708
TraesCS1A02G066000	C1	0.343348	0.403544	0.233762	1.17532	0.680831	0.579272	0.943957	2.18e-05	0.000235051
TraesCS1A02G066100	C1	1213.26	1205.47	0.344066	0.993576	0.000283587	0.000285421	5.71719e-15	0	0
TraesCS1A02G066200	C1	1.78765	2.06211	0.0938113	1.15353	0.0524775	0.0454928	0.918082	8.5e-91	1.28363e-104
TraesCS1A02G066300	C2	1.72568	2.5056	1.51918	1.45195	0.880336	0.606312	0.00471768	3.02e-05	3.567e-11
TraesCS1A02G066400	C3	0.396669	1.02534	1.0728	2.58487	2.70451	1.04628	3.77719e-07	2.42e-05	0.572375
TraesCS1A02G066700	C3	8.61112	10.1801	22.5197	1.1822	2.61519	2.21214	0.447193	2.85e-108	5.81367e-106
TraesCS1A02G066900	C2	5.11741	8.64153	2.0108	1.68865	0.392933	0.23269	6.87697e-23	3.47e-125	9.1998e-246
TraesCS1A02G067200	C4	2.1927	1.67373	1.02119	0.763318	0.46572	0.610125	3.89418e-06	3.34e-25	1.20856e-09
TraesCS1A02G067300	C2	2.12394	5.84198	5.14874	2.75054	2.42414	0.881334	9.76867e-141	1.79e-50	1.85465e-16
TraesCS1A02G067900	C4	0.437573	0.354314	0.329396	0.809724	0.752778	0.929672	0.175371	0.00876183	0.401359
TraesCS1A02G068000	C3	4.51518	6.32261	8.79598	1.4003	1.94809	1.39119	0.020207	4.77e-09	0.00698352
TraesCS1A02G068300	C1	7.89877	8.00659	6.09287	1.01365	0.77137	0.760982	0.00253071	2.12e-71	1.35184e-34
TraesCS1A02G068400	C3	1.25178	2.57939	6.78531	2.06058	5.42055	2.63059	7.31624e-06	2.97e-41	6.34309e-22
TraesCS1A02G068900	C2	1.43048	2.85049	2.22211	1.99268	1.5534	0.779552	0.00188216	0.502195	0.0184196
TraesCS1A02G069200	C1	1.18664	1.25403	0.861533	1.05679	0.726024	0.687011	0.681226	1.83e-05	0.00133332
TraesCS1A02G069300	C1	13.7049	21.5033	2.22796	1.56903	0.162567	0.10361	1.49918e-23	0	0
TraesCS1A02G069600	C3	2.08711	7.68336	10.9276	3.68133	5.23575	1.42224	1.06939e-110	3.87e-170	8.35105e-08
TraesCS1A02G069700	C3	1.32274	2.95486	8.79008	2.23389	6.64534	2.97478	1.1974e-12	1.78e-111	3.14906e-61
TraesCS1A02G069900	C4	0.424477	0.166755	0.051167	0.392849	0.120541	0.306839	0.00289819	1.64e-08	0.040944
TraesCS1A02G070100	C3	0.700007	0.75896	1.73603	1.08422	2.48002	2.28738	0.731418	6.46e-11	2.2328e-14
TraesCS1A02G070200	C1	9.40594	7.8084	3.09084	0.830157	0.328605	0.395835	1.9237e-12	1.67e-151	1.14284e-69
TraesCS1A02G070300	C3	1.78042	2.15683	7.87668	1.21142	4.42407	3.65197	0.706082	1.68e-32	7.82221e-65
TraesCS1A02G070400	C3	1.72385	4.73263	7.74281	2.74538	4.49157	1.63605	1.03124e-27	7.27e-64	1.13525e-09
TraesCS1A02G070500	C4	0.274666	0.149648	0.0168853	0.544838	0.061476	0.112833	0.019914	2.54e-10	0.00012473
TraesCS1A02G070600	C2	0.901992	2.65996	0.515156	2.94898	0.571132	0.193671	1.35577e-31	5.89e-13	1.91903e-80
TraesCS1A02G070700	C1	1.35787	1.23337	0.706415	0.90831	0.520238	0.572754	0.118428	1.45e-13	9.45087e-06
TraesCS1A02G070800	C4	0.130562	0.0165843	0	0.127023	0	0	0.0127397	1.1e-05	NaN
TraesCS1A02G070900	C4	0.044959	0.0206373	0.009759	0.459026	0.217064	0.472881	0.392239	0.0201038	0.368949
TraesCS1A02G071100	C1	0.658632	0.637478	0.225417	0.967882	0.34225	0.353608	0.185886	2.29e-32	8.2334e-20
TraesCS1A02G071200	C1	0.081163	0.0672863	0	0.829027	0	0	0.746677	0.000131583	0.153101
TraesCS1A02G071400	C1	0.82123	0.615505	0.104447	0.749492	0.127183	0.169693	0.000228107	2.16e-54	3.13065e-31
TraesCS1A02G071500	C2	3.22839	6.79132	3.90717	2.10363	1.21025	0.575318	6.07704e-09	0.423263	1.11554e-12
TraesCS1A02G071600	C4	4.39365	2.4676	1.77187	0.561629	0.40328	0.718054	0.00164351	4.05e-08	0.0942523
TraesCS1A02G071700	C3	2.26915	3.14968	4.88057	1.38804	2.15084	1.54954	0.003288	9.03e-15	7.76462e-08
TraesCS1A02G071800	C3	6.39094	7.0899	18.4443	1.10937	2.88601	2.60149	0.67483	3.31e-87	7.03902e-97
TraesCS1A02G072100	C3	0.34833	0.844076	5.52282	2.42321	15.8551	6.54303	4.06714e-05	1.74e-24	7.45759e-108
TraesCS1A02G072200	C2	17.8697	29.2166	12.6263	1.63498	0.706575	0.432163	1.17943e-38	8.21e-84	4.4569e-229
TraesCS1A02G072400	C1	0.533035	0.465673	0.006468	0.873626	0.0121343	0.0138896	0.444031	3.02e-11	7.84342e-10
TraesCS1A02G072600	C1	33.5846	25.8754	2.72423	0.770454	0.0811153	0.105283	4.36902e-44	0	0
TraesCS1A02G073000	C1	1.51889	1.71039	1.11841	1.12607	0.736333	0.653894	0.927479	5.62e-06	0.000173117
TraesCS1A02G073100	C3	0.0848613	0.10913	0.286204	1.28598	3.37261	2.6226	0.804302	0.00723169	0.0149218
TraesCS1A02G073200	C1	0.04845	0.0677637	0	1.39863	0	0	0.79721	2.2e-05	6.89167e-06
TraesCS1A02G074100	C3	0.0115157	0.113077	0.153429	9.81943	13.3235	1.35685	0.0237109	0.00376482	0.711413
TraesCS1A02G074400	C1	7.75599	7.98824	7.07824	1.02994	0.912615	0.886083	0.0100284	7.67e-23	2.099e-10
TraesCS1A02G074900	C2	0.136383	0.316091	0.0950087	2.31768	0.696633	0.300574	0.0255432	0.11109	4.50353e-05
TraesCS1A02G075000	C2	1.91006	2.43888	1.47141	1.27686	0.770346	0.603314	0.176915	1.77e-13	2.41872e-16
TraesCS1A02G075200	C4	0.14563	0.0647143	0	0.444376	0	0	0.205982	3.4e-05	0.0218321
TraesCS1A02G075300	C2	0.37277	0.569235	0.28149	1.52704	0.755131	0.494506	0.384639	0.0995697	0.00911756
TraesCS1A02G075400	C2	0.359147	0.600905	0.289299	1.67314	0.805517	0.481439	0.226592	0.137407	0.00482955
TraesCS1A02G075500	C4	0.86341	0.53835	0.3038	0.623516	0.35186	0.564317	0.0014014	1.78e-11	0.00341709
TraesCS1A02G075600	C4	1.80967	1.33188	1.0904	0.735979	0.602538	0.81869	1.8977e-10	3.94e-29	3.84805e-06
TraesCS1A02G075700	C1	0.898969	0.81664	0.429015	0.908418	0.47723	0.525342	0.186585	1.09e-07	0.000113297
TraesCS1A02G075800	C4	1.46677	0.964826	0.845531	0.657792	0.576459	0.876356	2.11427e-06	2.35e-15	0.0474227
TraesCS1A02G076000	C1	4.9386	5.18631	3.24051	1.05016	0.656159	0.62482	0.120248	1.05e-49	1.89461e-31
TraesCS1A02G076100	C3	4.90512	5.6803	20.1987	1.15803	4.11789	3.55593	0.907435	4.35e-73	1.29007e-80
TraesCS1A02G076200	C2	0.008518	0.155066	0.0126553	18.2045	1.48572	0.0816127	0.00126557	0.940748	0.000275532
TraesCS1A02G076500	C1	0.0476657	0.03777	0	0.792394	0	0	0.649701	0.000272935	0.0044345
TraesCS1A02G076700	C4	2.98369	1.22862	0	0.411778	0	0	8.20638e-37	4.39e-23	1.63589e-17
TraesCS1A02G076900	C3	1.79142	2.5743	5.2501	1.43702	2.9307	2.03943	0.0538758	1.06e-16	4.61468e-14
TraesCS1A02G077500	C3	4.60436	5.67561	26.7961	1.23266	5.81973	4.72128	0.229204	0	0
TraesCS1A02G077700	C1	4.73906	4.60372	0.247218	0.971443	0.0521661	0.0536996	0.0187901	4.43e-166	6.59864e-110
TraesCS1A02G077800	C2	0.405232	1.14273	0.253035	2.81993	0.624421	0.221431	1.12213e-07	0.00107678	1.15371e-18
TraesCS1A02G078100	C2	0.131087	0.497934	0.208861	3.7985	1.5933	0.419456	8.79011e-06	0.672006	2.85953e-05
TraesCS1A02G078200	C2	0.0481557	0.955103	0	19.8337	0	0	5.63532e-21	0.00224867	1.16433e-14
TraesCS1A02G078400	C2	0	0.039559	0	NaN	NaN	0	0.0450866	NaN	0.0114518
TraesCS1A02G078600	C2	0	0.0514663	0.0131903	NaN	NaN	0.256291	0.0463095	0.580423	0.19507
TraesCS1A02G078700	C3	0.801064	1.01633	1.79695	1.26872	2.2432	1.76808	0.463068	1.41e-05	0.000122186
TraesCS1A02G078800	C3	7.7539	49.143	124.41	6.33784	16.0448	2.53159	0	0	2.25621e-228
TraesCS1A02G078900	C3	0.498764	2.72015	6.26292	5.45378	12.5569	2.30242	3.04553e-25	2.86e-72	1.24238e-16
TraesCS1A02G079600	C3	0.12922	0.216144	0.90071	1.67268	6.97036	4.16718	0.413166	2.67e-11	1.63725e-08
TraesCS1A02G079800	C4	0.902796	0.447469	0.322456	0.495647	0.357174	0.720622	2.23887e-07	3.3e-15	0.0350277
TraesCS1A02G079900	C1	1.97952	1.96325	0.798	0.991777	0.403127	0.40647	0.651405	2.08e-05	0.000306627
TraesCS1A02G080000	C1	0.113156	0.0739507	0	0.65353	0	0	0.621458	0.000580911	0.0127612
TraesCS1A02G080100	C2	1.44854	1.83124	1.17007	1.2642	0.807758	0.638949	0.483098	2.95e-05	8.17124e-07
TraesCS1A02G080200	C2	1.54802	2.79429	1.21954	1.80507	0.787805	0.43644	6.88302e-09	6.18e-08	4.26226e-33
TraesCS1A02G080300	C3	0.78207	1.15309	1.79835	1.47441	2.29947	1.55959	0.127132	2.08e-05	0.0116987
TraesCS1A02G080500	C1	0.525255	0.530558	0.177983	1.0101	0.338851	0.335464	0.590281	3.39e-09	2.69674e-07
TraesCS1A02G080600	C1	0.93834	0.905143	0.339523	0.964622	0.361833	0.375104	0.302008	4.15e-09	1.01484e-06
TraesCS1A02G080700	C1	5.75299	4.77115	0.55862	0.829333	0.0971007	0.117083	1.05686e-07	2.83e-199	3.87924e-128
TraesCS1A02G081200	C2	0.0760723	0.191484	0	2.51714	0	0	0.0940622	2.12e-05	2.28849e-08
TraesCS1A02G081400	C3	2.94155	3.82697	19.9046	1.301	6.76671	5.20114	0.163884	1.05e-213	1.00295e-181
TraesCS1A02G081500	C3	0	0.021082	0.0733387	NaN	NaN	3.47873	0.51576	0.0124262	0.329362
TraesCS1A02G081600	C1	0.150469	0.256759	0.01133	1.70639	0.0752979	0.044127	0.328685	2.61e-05	2.16952e-07
TraesCS1A02G081700	C1	0.113663	0.21177	0	1.86313	0	0	0.296398	2.43e-06	5.63928e-08
TraesCS1A02G082000	C3	10.9205	7.57625	18.4392	0.693767	1.6885	2.43382	1.17921e-35	8.13e-08	1.30631e-82
TraesCS1A02G082100	C3	0.311218	0.229249	1.00658	0.736619	3.23431	4.39075	0.428949	0.00212401	3.86952e-05
TraesCS1A02G082200	C3	4.6966	8.62049	32.4383	1.83548	6.90677	3.76293	6.58664e-09	2.07e-172	7.46745e-147
TraesCS1A02G082300	C2	0	0.107397	0.0444787	NaN	NaN	0.414152	0.00931023	0.341429	0.324112
TraesCS1A02G082400	C2	0.07314	0.239984	0.136651	3.28116	1.86835	0.569418	0.0353552	0.562243	0.0930537
TraesCS1A02G082500	C3	3.39681	11.7738	62.3426	3.46614	18.3533	5.29502	2.72462e-51	0	0
TraesCS1A02G082600	C3	5.91199	6.40271	13.5248	1.083	2.28769	2.11236	0.552774	3.05e-20	3.33805e-36
TraesCS1A02G082700	C2	0.917582	2.77433	2.29717	3.02352	2.50351	0.828011	2.5453e-12	8.25e-05	0.00752497
TraesCS1A02G083000	C3	0.935394	1.5685	2.2505	1.67683	2.40594	1.43481	0.000161796	1.64e-09	0.00712216
TraesCS1A02G083300	C1	0.0366413	0.0485117	0	1.32396	0	0	0.927545	0.0313657	0.0185235
TraesCS1A02G083400	C3	19.1877	22.4927	54.7664	1.17225	2.85425	2.43486	0.588024	8.61e-124	3.16558e-156
TraesCS1A02G083500	C2	1.8174	3.47501	2.07062	1.91208	1.13933	0.595859	2.14033e-08	0.11549	3.30376e-12
TraesCS1A02G083800	C3	102.342	472.325	688.256	4.61515	6.72504	1.45717	0	0	3.57813e-27
TraesCS1A02G084000	C3	0	0	0.181351	NaN	NaN	NaN	NaN	6.23e-06	4.9456e-06
TraesCS1A02G084100	C3	2.12411	3.94841	11.8941	1.85885	5.59954	3.01236	5.13034e-07	6.67e-82	9.19141e-54
TraesCS1A02G084200	C1	7.65382	6.59841	3.63498	0.862107	0.474924	0.550888	1.94844e-13	3.01e-113	4.10525e-49
TraesCS1A02G084300	C4	0.280502	0.0789233	0.185781	0.281365	0.662318	2.35395	0.000430953	0.0287865	0.114633
TraesCS1A02G084500	C1	0.86562	1.22495	0.383491	1.41512	0.443025	0.313066	0.0392273	9.67e-17	6.28458e-24
TraesCS1A02G084600	C2	0.254886	0.689462	0	2.70498	0	0	0.165894	0.00107117	1.75647e-06
TraesCS1A02G084800	C1	0.413158	0.347167	0	0.840275	0	0	0.670285	5.28e-05	0.000716027
TraesCS1A02G084900	C1	0.584784	0.633545	0.247129	1.08338	0.422599	0.390073	0.868478	0.000958928	0.00187253
TraesCS1A02G085000	C2	1.31438	2.96814	2.05219	2.25821	1.56134	0.691406	7.53223e-20	0.129655	2.77068e-15
TraesCS1A02G085400	C4	3.14064	1.49091	0.042969	0.474717	0.0136816	0.0288206	3.23919e-10	7.43e-32	1.71271e-17
TraesCS1A02G085500	C4	2.24243	1.30001	0.0809977	0.579732	0.0361205	0.0623056	6.41925e-05	0.00867636	0.0389415
TraesCS1A02G085600	C1	174.613	141.924	21.2987	0.812789	0.121976	0.150071	9.01038e-99	0	0
TraesCS1A02G085700	C1	0.379718	0.370534	0.324411	0.975813	0.854347	0.875524	0.552036	0.0344598	0.293237
TraesCS1A02G085800	C3	0.517019	0.758467	5.16497	1.467	9.98989	6.80975	0.317841	3.78e-51	4.43581e-60
TraesCS1A02G085900	C1	1.64192	2.13146	1.04433	1.29815	0.63604	0.48996	0.290301	8.4e-11	9.40509e-15
TraesCS1A02G086100	C1	80.1918	65.3271	0.717821	0.814635	0.00895129	0.0109881	2.71747e-71	2.81e-205	1.17942e-172
TraesCS1A02G086200	C3	3.5957	7.08938	12.4539	1.97163	3.46355	1.75669	1.87529e-31	7.92e-133	5.62015e-32
TraesCS1A02G086600	C3	9.76371	16.595	48.449	1.69966	4.96216	2.91949	1.34325e-30	0	7.37609e-278
TraesCS1A02G086700	C4	1.0974	0.070845	0.0336763	0.0645569	0.0306873	0.475352	6.24696e-05	2.39e-06	NaN
TraesCS1A02G086800	C3	5.33095	8.60801	13.8604	1.61472	2.59999	1.61018	8.20975e-11	1.08e-43	4.41786e-19
TraesCS1A02G086900	C3	2.4463	3.41684	5.28153	1.39674	2.15899	1.54573	0.00240473	2.6e-17	1.107e-08
TraesCS1A02G087000	C3	0.0275657	0	1.29387	0	46.9376	NaN	0.273099	4.33e-18	1.44262e-13
TraesCS1A02G087200	C1	0.0365733	0.0555783	0.00491767	1.51964	0.13446	0.0884817	0.693567	0.0135449	0.00265615
TraesCS1A02G087300	C1	0.837603	0.782342	0.09902	0.934024	0.118218	0.126569	0.138075	2.19e-44	1.73035e-34
TraesCS1A02G087400	C3	0.360768	0.208752	4.90101	0.578633	13.585	23.4777	0.0273032	6.01e-78	3.11618e-92
TraesCS1A02G087500	C4	2.02085	1.07253	1.22643	0.53073	0.606889	1.1435	9.66424e-32	5.73e-31	0.41568
TraesCS1A02G087700	C4	7.70649	5.60899	7.43891	0.727827	0.965279	1.32625	3.81183e-17	3.6e-12	0.00413362
TraesCS1A02G087900	C3	4.60703	6.4723	15.4162	1.40487	3.34624	2.38188	1.44559e-05	1.32e-140	2.50427e-85
TraesCS1A02G088100	C1	13.206	12.6279	8.39838	0.956218	0.63595	0.665068	9.40058e-06	4.17e-85	2.38083e-41
TraesCS1A02G088400	C2	0.00954367	0.122863	0	12.8737	0	0	0.00363773	0.412284	1.5784e-06
TraesCS1A02G088700	C4	0.189656	0	0	0	0	NaN	8.72392e-08	6.3e-09	NaN
TraesCS1A02G088900	C3	9.89888	12.1659	29.6118	1.22902	2.99142	2.43399	0.104201	2.34e-132	2.61289e-121
TraesCS1A02G089100	C3	3.56068	4.37586	7.21184	1.22894	2.02541	1.6481	0.214848	1.03e-20	1.94253e-14
TraesCS1A02G089400	C1	0.923696	0.700936	0.202822	0.758838	0.219576	0.289358	0.0335303	2.24e-13	1.03191e-06
TraesCS1A02G089500	C4	0.438962	0.168526	0.264159	0.383919	0.601781	1.56747	0.000128409	0.00154297	0.382701
TraesCS1A02G089600	C3	0.430762	1.05954	19.8298	2.45969	46.0342	18.7155	0.00170543	1.97e-219	1.17961e-238
TraesCS1A02G089800	C4	0.12012	0.0714863	0.012985	0.595124	0.1081	0.181643	0.190446	8.86e-06	0.0137252
TraesCS1A02G089900	C3	19.2133	26.0832	38.2144	1.35756	1.98896	1.4651	4.19528e-13	2.49e-60	8.95724e-27
TraesCS1A02G090000	C4	17.8657	15.1619	14.0929	0.848661	0.788828	0.929497	2.21561e-31	9.71e-108	1.53585e-14
TraesCS1A02G090100	C1	11.3716	10.656	7.4935	0.937068	0.658967	0.703221	7.42061e-06	4.7e-48	9.90762e-30
TraesCS1A02G090300	C3	1.55776	2.05678	4.36296	1.32035	2.80079	2.12126	0.107122	3.13e-19	1.38912e-16
TraesCS1A02G090700	C2	0.013181	0.0445427	0	3.37931	0	0	0.391721	0.157997	0.00165968
TraesCS1A02G090900	C3	0	0	0.515755	NaN	NaN	NaN	NaN	3.55e-06	2.48207e-06
TraesCS1A02G091000	C3	8.9982	9.8137	24.1881	1.09063	2.68811	2.46473	0.648694	1.48e-33	1.95026e-37
TraesCS1A02G091100	C2	10.0683	13.2072	9.1283	1.31176	0.906637	0.691162	8.3797e-06	2.35e-33	5.01057e-48
TraesCS1A02G091200	C3	3.20117	4.68143	18.3484	1.46241	5.73177	3.9194	2.49491e-05	4.74e-245	2.92636e-215
TraesCS1A02G091500	C1	24.6234	26.1205	0.238958	1.0608	0.00970451	0.0091483	0.000501933	0	0
TraesCS1A02G091600	C4	0.125802	0.0507223	0.0365847	0.403192	0.290811	0.721273	0.145945	0.0223489	0.696135
TraesCS1A02G092200	C2	1.38445	2.85954	0.215725	2.06547	0.15582	0.0754406	4.0415e-05	8.37e-21	2.73674e-55
TraesCS1A02G092300	C2	0.0227907	0.380888	0.271917	16.7125	11.9311	0.713901	7.38337e-08	9.14e-05	0.0842377
TraesCS1A02G092500	C2	0.0183183	0.125567	0.0735983	6.85474	4.01774	0.586126	0.0293697	0.28064	0.237559
TraesCS1A02G092700	C1	7.83145	7.35301	5.52779	0.938908	0.705845	0.751772	0.000873274	2.37e-24	3.5679e-11
TraesCS1A02G092800	C4	0.0354197	0.0131347	0	0.37083	0	0	0.4596	0.0208857	NaN
TraesCS1A02G092900	C3	101.656	263.172	301.904	2.58886	2.96987	1.14717	0	0	0.780106
TraesCS1A02G093000	C3	3.04619	18.438	189.301	6.05279	62.1435	10.2669	4.60144e-125	1.75e-226	0
TraesCS1A02G093200	C3	0.976267	1.07342	4.867	1.09952	4.98532	4.53411	0.873849	2.82e-27	5.32948e-31
TraesCS1A02G093300	C2	0.033587	0.129956	0.00548067	3.86923	0.163178	0.0421734	0.0302866	0.111989	4.69105e-06
TraesCS1A02G093400	C1	0.421029	0.336165	0.0472867	0.798437	0.112312	0.140665	0.565496	0.000800047	0.0159051
TraesCS1A02G093500	C2	0.00829267	0.0885773	0.0117553	10.6814	1.41756	0.132713	0.030169	0.995138	0.0133187
TraesCS1A02G093700	C1	1.06375	0.961041	0.597419	0.903448	0.561617	0.621638	0.342603	8.55e-05	0.0166248
TraesCS1A02G093800	C3	27.2274	57.0609	129.348	2.09572	4.75065	2.26684	2.14569e-131	0	1.09258e-179
TraesCS1A02G093900	C1	18.7562	19.8909	4.17426	1.06049	0.222553	0.209858	0.00709038	0	0
TraesCS1A02G094000	C1	5.44467	4.57365	2.06568	0.840023	0.379394	0.451647	2.82987e-09	7.34e-83	1.53017e-38
TraesCS1A02G094100	C4	1.09737	0.696709	0.0286323	0.63489	0.0260918	0.0410966	0.00186031	0.000991716	0.00501714
TraesCS1A02G094200	C1	0.89452	1.05724	0.034419	1.18191	0.0384776	0.0325555	0.789454	7.18e-06	6.49789e-06
TraesCS1A02G094700	C4	2.91097	0.150369	0.00633067	0.0516559	0.00217477	0.042101	5.1308e-32	1.43e-40	3.66999e-06
TraesCS1A02G094800	C2	0.345411	0.494471	0.314673	1.43154	0.911009	0.636382	0.392164	0.0916934	0.00593342
TraesCS1A02G094900	C2	0.144406	0.725673	0.302868	5.02523	2.09734	0.417362	1.64412e-10	0.194568	4.02367e-07
TraesCS1A02G095000	C1	17.1542	15.9766	8.9621	0.931352	0.522445	0.560953	4.58136e-09	1.22e-147	1.06101e-114
TraesCS1A02G095500	C3	5.94687	6.83172	12.1026	1.14879	2.03512	1.77153	0.940052	2.04e-14	7.64584e-22
TraesCS1A02G095800	C1	1.82316	2.2025	1.24181	1.20807	0.68113	0.563818	0.594145	2.56e-08	7.22811e-10
TraesCS1A02G095900	C4	0.150594	0.00938333	0.0329583	0.0623089	0.218856	3.51243	0.00437069	0.005511	NaN
TraesCS1A02G096200	C1	3.70611	2.71624	0.944785	0.732909	0.254927	0.347828	2.12387e-13	4e-100	2.06674e-42
TraesCS1A02G096400	C4	0.059662	0.0127037	0	0.212927	0	0	0.358514	0.0283917	NaN
TraesCS1A02G096500	C3	50.429	121.423	303.555	2.40779	6.01945	2.49998	9.70191e-137	0	1.85409e-214
TraesCS1A02G096600	C3	2.60259	1.79263	8.98284	0.688786	3.4515	5.01099	1.93142e-15	7.77e-110	1.87366e-213
TraesCS1A02G096800	C1	1.0511	1.18779	0.00806667	1.13005	0.00767452	0.0067913	0.971719	6.4e-18	8.46525e-18
TraesCS1A02G097000	C4	1.40738	0.781454	0.205656	0.555254	0.146126	0.26317	0.0005355	3.19e-18	1.08389e-05
TraesCS1A02G097100	C3	1.57772	2.00636	4.37864	1.27169	2.7753	2.18238	0.431218	5.65e-13	2.84589e-17
TraesCS1A02G097200	C3	6.79484	9.37278	51.9474	1.3794	7.64513	5.54237	0.000739563	0	0
TraesCS1A02G097300	C3	3.29385	1.63194	3.86694	0.49545	1.17399	2.36954	3.453e-06	0.345663	1.51078e-05
TraesCS1A02G097700	C3	49.1732	53.1651	106.607	1.08118	2.16799	2.0052	0.0233829	1.86e-76	4.83904e-115
TraesCS1A02G099100	C4	0.644559	0.323386	0.0111157	0.501716	0.0172454	0.0343728	3.84916e-09	2.83e-33	7.52739e-18
TraesCS1A02G099300	C1	14.7254	13.8047	8.15711	0.937476	0.553949	0.590894	6.48048e-08	2.24e-114	1.10727e-53
TraesCS1A02G099400	C1	2.35083	2.80955	1.0485	1.19513	0.446015	0.373192	0.669149	1.38e-39	9.99905e-37
TraesCS1A02G099500	C4	4.93836	4.59684	4.38369	0.930844	0.887681	0.95363	0.000131675	1.69e-15	0.00116078
TraesCS1A02G099700	C1	0.503691	0.728685	0.122403	1.44669	0.243012	0.167978	0.370904	3.13e-07	3.12703e-09
TraesCS1A02G099900	C1	0.948115	0.921075	0.0799343	0.971481	0.0843087	0.0867837	0.410864	1.64e-29	1.28916e-22
TraesCS1A02G100100	C4	1.59586	0.619043	0.012262	0.387906	0.00768364	0.019808	1.02141e-12	9.77e-22	7.19167e-12
TraesCS1A02G100200	C3	2.23795	3.14397	6.96355	1.40484	3.11157	2.21489	0.0489268	3.27e-38	6.73955e-30
TraesCS1A02G100300	C4	0.667331	0.254686	0.443468	0.381649	0.664539	1.74123	3.57599e-11	7.11e-06	0.0419541
TraesCS1A02G100400	C1	3.53095	3.4735	2.96288	0.983731	0.839118	0.852996	0.0688118	2.24e-15	1.3437e-06
TraesCS1A02G100600	C1	2.29111	1.94737	0.251862	0.84997	0.10993	0.129334	0.000921993	1.1e-76	6.37631e-55
TraesCS1A02G100800	C1	1.99171	1.74312	0.858777	0.875184	0.431175	0.492668	0.40448	0.000132072	0.00789351
TraesCS1A02G101200	C4	0.820874	0.453815	0.261103	0.552843	0.31808	0.575352	0.00103987	7.59e-10	0.0272804
TraesCS1A02G101300	C4	0.682306	0.244866	0.136069	0.35888	0.199425	0.555688	1.13328e-18	1.64e-43	0.000404292
TraesCS1A02G101500	C3	0.139964	0.154733	0.63169	1.10552	4.51322	4.08245	0.930744	2.07e-06	8.80908e-08
TraesCS1A02G101600	C3	0.0568803	0.167968	0.15974	2.95301	2.80835	0.951012	0.0167772	0.0531838	0.550054
TraesCS1A02G101700	C2	0.0840517	0.135494	0.063556	1.61203	0.756154	0.46907	0.515672	0.235669	0.0292354
TraesCS1A02G101900	C3	2.0527	3.1911	4.98313	1.55459	2.4276	1.56157	0.0767108	1.18e-05	0.0163321
TraesCS1A02G102100	C3	0.0437943	0.0395777	0.424484	0.903717	9.69268	10.7254	0.88008	0.000102827	9.1547e-06
TraesCS1A02G102400	C4	1.73226	0.45645	0	0.263499	0	0	3.95498e-36	1.97e-20	5.4557e-13
TraesCS1A02G102500	C3	2.72283	5.44909	6.8047	2.00126	2.49913	1.24878	6.09931e-16	1.27e-19	0.12494
TraesCS1A02G102600	C3	6.05387	9.58804	13.227	1.58379	2.18487	1.37953	1.22436e-14	8.79e-29	9.77364e-07
TraesCS1A02G102700	C3	0.623119	1.35755	11.7519	2.17864	18.8597	8.65668	0.0030814	3.25e-26	4.72874e-131
TraesCS1A02G102800	C3	0.494877	0.615093	1.3193	1.24292	2.66591	2.14487	0.771665	0.000413547	0.000417874
TraesCS1A02G102900	C3	0.66434	0.426288	3.20598	0.641672	4.8258	7.52068	0.0382733	8.29e-15	4.51387e-35
TraesCS1A02G103000	C3	0.0594087	0.514076	2.61973	8.65322	44.0968	5.096	2.0327e-06	4.02e-07	8.5843e-23
TraesCS1A02G103100	C3	0.105062	0.082783	0.652667	0.787942	6.21219	7.88407	0.548239	1.12e-08	1.16891e-11
TraesCS1A02G103600	C4	0.814728	0.286278	0	0.351379	0	0	1.5847e-09	5.56e-15	2.03268e-09
TraesCS1A02G103900	C3	2.8061	3.13257	7.26701	1.11634	2.58972	2.31983	0.746983	7.71e-36	3.09098e-45
TraesCS1A02G104000	C4	3.46648	2.1581	1.49462	0.622561	0.431163	0.692563	4.39098e-14	1.04e-38	2.41719e-07
TraesCS1A02G104200	C4	0.054157	0.0122703	0	0.22657	0	0	0.266522	0.00715503	NaN
TraesCS1A02G104600	C3	0.244953	0.0655207	0.777823	0.267483	3.1754	11.8714	0.00268137	8.97e-05	0.00171075
TraesCS1A02G104700	C2	2.11117	3.01539	2.17756	1.4283	1.03145	0.722149	0.000830819	0.000269127	4.73409e-12
TraesCS1A02G105300	C1	0.381823	0.477961	0.0117487	1.25179	0.0307699	0.0245808	0.683574	0.000720794	0.000462973
TraesCS1A02G105400	C3	32.0988	76.4619	162.228	2.38208	5.05402	2.12169	1.19457e-89	0	1.21205e-120
TraesCS1A02G105600	C3	13.9143	16.875	43.6092	1.21278	3.13414	2.58426	0.147445	1.34e-140	1.48207e-206
TraesCS1A02G105700	C4	0.178577	0.0928043	0	0.519687	0	0	0.0258554	1.21e-09	3.52085e-06
TraesCS1A02G105800	C1	27.0767	28.8836	7.29046	1.06673	0.269252	0.252408	0.0371042	0	0
TraesCS1A02G106200	C2	0.0676997	0.133088	0.0294213	1.96586	0.434586	0.221067	0.436168	0.103349	0.0117526
TraesCS1A02G106300	C1	1.40521	1.20389	0.648693	0.856736	0.461635	0.53883	0.000215382	1.84e-34	5.71459e-17
TraesCS1A02G106500	C1	1.15926	1.19428	0.513392	1.0302	0.442862	0.429877	0.530711	2.16e-13	1.36766e-10
TraesCS1A02G106600	C3	16.0133	23.8615	102.682	1.49011	6.41231	4.30324	1.63745e-10	0	0
TraesCS1A02G106700	C1	0.582089	0.603957	0.0265973	1.03757	0.0456929	0.0440384	0.769714	9.83e-12	1.24903e-09
TraesCS1A02G107000	C2	0	0.016568	0	NaN	NaN	0	0.116087	NaN	0.0398725
TraesCS1A02G107200	C1	89.4996	79.5788	0.04415	0.889152	0.000493298	0.000554796	5.93376e-43	1.46e-22	5.72855e-21
TraesCS1A02G107300	C1	4.58401	3.78475	2.29027	0.825642	0.499622	0.605132	1.51366e-11	8.9e-85	3.31396e-28
TraesCS1A02G107500	C4	0.142624	0.00936667	0.00898567	0.0656737	0.0630023	0.959324	0.000905997	6.55e-05	NaN
TraesCS1A02G107600	C3	6.90663	7.30725	14.7727	1.05801	2.13892	2.02165	0.266431	4.16e-24	2.02397e-37
TraesCS1A02G107700	C3	0.0255577	0.136819	1.05724	5.35333	41.3668	7.72731	0.106793	1.08e-15	1.21927e-11
TraesCS1A02G107800	C2	6.73619	7.92954	6.16544	1.17715	0.91527	0.777528	0.578108	2.26e-20	1.68993e-19
TraesCS1A02G107900	C3	5.12377	5.37312	10.2089	1.04867	1.99246	1.9	0.378268	1.53e-07	3.56762e-15
TraesCS1A02G108000	C3	4.40924	4.95194	11.3058	1.12308	2.56413	2.28312	0.882581	5.41e-22	2.01639e-29
TraesCS1A02G108100	C1	9.25626	7.60136	2.26238	0.821213	0.244417	0.297629	5.00169e-19	4.11e-278	9.70553e-155
TraesCS1A02G108300	C4	14.288	10.1166	9.40153	0.70805	0.658001	0.929314	1.27443e-55	5.32e-116	1.92384e-09
TraesCS1A02G108400	C2	0.0683873	0.242164	0.0142427	3.54107	0.208265	0.0588141	0.0148351	0.0660608	4.57421e-06
TraesCS1A02G108500	C2	0.145536	0.309626	0	2.12749	0	0	0.33575	0.000431391	5.79738e-06
TraesCS1A02G108800	C3	0.373827	0.966775	1.6791	2.58616	4.49167	1.73681	1.13178e-07	6.36e-19	2.18124e-05
TraesCS1A02G108900	C4	3.54951	2.66574	1.58274	0.751016	0.445904	0.593734	5.20648e-14	9e-80	5.03382e-20
TraesCS1A02G109400	C2	0.355528	0.989115	0.095728	2.7821	0.269256	0.0967815	4.70461e-15	8.5e-17	3.55462e-59
TraesCS1A02G109500	C3	1.38591	2.71675	3.26813	1.96027	2.35811	1.20295	2.50363e-14	1.22e-13	0.443029
TraesCS1A02G109600	C3	0.091175	0.201161	0.558661	2.20632	6.12735	2.77718	0.364876	7.65e-05	0.0166447
TraesCS1A02G109700	C3	0.174308	0.296217	0.793279	1.69938	4.55101	2.67804	0.119527	7.78e-12	8.92501e-08
TraesCS1A02G110000	C3	0.027169	0.105604	0.297296	3.88694	10.9425	2.81518	0.0200939	6.15e-09	0.000819805
TraesCS1A02G110100	C4	11.4475	10.0207	10.48	0.875363	0.915487	1.04584	0.0642154	0.00274442	0.522319
TraesCS1A02G110200	C3	14.6994	14.0286	30.6566	0.954367	2.08557	2.18529	0.000165003	2.49e-27	1.87008e-73
TraesCS1A02G110400	C4	0.148804	0	0	0	0	NaN	0.000559313	5.52e-05	NaN
TraesCS1A02G110500	C4	0.114021	0	0	0	0	NaN	0.0790411	0.0253562	NaN
TraesCS1A02G110700	C4	1.08668	0.974124	0.875963	0.896423	0.806092	0.899232	0.0741966	7.36e-05	0.0898759
TraesCS1A02G110800	C1	0.306971	0.236766	0.0202693	0.771297	0.0660301	0.0856091	0.138232	7.45e-14	1.62559e-08
TraesCS1A02G110900	C4	3.10432	2.48823	2.53245	0.801537	0.81578	1.01777	7.8729e-07	4.74e-14	0.0792059
TraesCS1A02G111000	C3	1.5829	1.36197	11.4645	0.860428	7.24272	8.41757	0.0160512	1.86e-157	3.73259e-189
TraesCS1A02G111300	C4	7.50095	5.62924	3.11991	0.750471	0.415936	0.554233	1.40947e-28	9.38e-209	4.13561e-54
TraesCS1A02G111600	C3	1.20662	1.20487	4.19406	0.998552	3.47587	3.48091	0.535277	3.27e-16	1.76434e-16
TraesCS1A02G111700	C2	0.0278683	0.334599	0.24661	12.0064	8.8491	0.737031	0.0712728	0.0105322	0.238212
TraesCS1A02G111900	C3	2.27954	2.28476	5.47712	1.00229	2.40273	2.39725	0.269443	3.01e-14	2.28229e-22
TraesCS1A02G112100	C1	15.2431	15.3472	7.873	1.00683	0.516497	0.512994	0.00134151	3e-90	2.97349e-69
TraesCS1A02G112400	C3	18.3955	19.3512	36.3667	1.05195	1.97694	1.8793	0.0776309	1.12e-23	4.7941e-45
TraesCS1A02G112500	C3	133.556	181.059	405.086	1.35568	3.03308	2.23731	1.6686e-17	0	6.40094e-221
TraesCS1A02G112600	C3	7.29111	5.22344	20.0058	0.716413	2.74386	3.83001	6.60447e-22	2e-82	6.94741e-214
TraesCS1A02G112700	C3	1.21868	1.66178	2.6121	1.36359	2.14338	1.57187	0.133289	1.74e-05	0.00050168
TraesCS1A02G112800	C3	6.71727	6.1166	15.0481	0.910579	2.24021	2.46021	0.00272999	2.43e-18	4.56042e-38
TraesCS1A02G113100	C1	0.802568	0.820373	0.0299683	1.02219	0.0373406	0.0365301	0.705878	9.1e-12	6.19262e-10
TraesCS1A02G113300	C2	0.564393	1.48384	1.1917	2.62909	2.11148	0.80312	2.8604e-10	0.00400852	0.00698238
TraesCS1A02G113400	C4	0.804396	0.272653	0	0.338954	0	0	7.35539e-09	3.68e-15	1.37638e-09
TraesCS1A02G113500	C1	0.0561037	0.0573133	0	1.02156	0	0	0.890116	0.00109084	0.00874341
TraesCS1A02G113600	C4	1.19066	0.670758	0.020014	0.563349	0.0168092	0.0298379	1.49444e-05	1.68e-29	1.22792e-16
TraesCS1A02G113700	C2	2.11263	2.4485	1.97031	1.15898	0.932636	0.804701	0.874119	5.78e-06	1.05539e-05
TraesCS1A02G113800	C2	0.0723243	0.335661	0.0396387	4.64106	0.548068	0.118091	1.87546e-09	0.0660187	4.84458e-15
TraesCS1A02G113900	C2	0.294935	0.727052	0.0789853	2.46513	0.267806	0.108638	0.00012742	4.83e-08	2.9971e-20
TraesCS1A02G114000	C4	1.33142	0.987034	0.455775	0.741339	0.342322	0.461762	0.000663717	9e-21	1.156e-08
TraesCS1A02G114100	C1	1.73826	1.56057	0.366654	0.897781	0.210932	0.234948	0.0178522	1.11e-44	1.08138e-27
TraesCS1A02G114400	C3	0.395538	0.3545	1.49208	0.896247	3.77229	4.20898	0.511099	1.56e-07	3.88365e-10
TraesCS1A02G114600	C3	2.41614	2.87157	5.91551	1.18849	2.44833	2.06003	0.625972	2.33e-15	2.33532e-16
TraesCS1A02G114700	C2	0.0709037	0.114772	0.066343	1.6187	0.935678	0.578042	0.369615	0.327019	0.0378733
TraesCS1A02G114900	C1	0.989404	0.814701	0	0.823426	0	0	0.00885505	2.8e-18	1.85488e-16
TraesCS1A02G115000	C3	2.48501	3.82925	6.24439	1.54094	2.51282	1.63071	0.000153976	3.63e-20	1.46398e-07
TraesCS1A02G115100	C3	5.98731	8.50612	21.7627	1.42069	3.6348	2.55848	3.73739e-06	1.07e-121	9.73286e-95
TraesCS1A02G115200	C4	0.958275	0.691659	0.566423	0.721775	0.591086	0.818934	0.000984038	1.84e-08	0.0564885
TraesCS1A02G115400	C1	18.8878	18.4287	9.08221	0.975691	0.48085	0.49283	0.000781239	1.85e-112	1.87279e-55
TraesCS1A02G115500	C3	1.74921	2.48531	3.90816	1.42082	2.23424	1.5725	0.0476613	4.96e-08	0.000268685
TraesCS1A02G115700	C3	10.1862	38.6404	210.163	3.79342	20.6323	5.43895	1.86363e-254	0	0
TraesCS1A02G115800	C3	0.363685	1.11117	5.5404	3.05532	15.2341	4.98609	0.00187567	1.29e-32	1.2741e-21
TraesCS1A02G115900	C4	33.4075	26.3333	28.5676	0.788246	0.855126	1.08485	1.87549e-15	1.51e-25	0.374892
TraesCS1A02G116200	C4	8.28959	5.79474	3.94398	0.699039	0.475775	0.680614	1.57314e-49	3.68e-201	9.6544e-36
TraesCS1A02G116500	C3	1.44107	2.07134	3.44204	1.43736	2.38853	1.66175	0.0706668	2.35e-08	7.39794e-05
TraesCS1A02G116600	C1	13.9676	12.6296	7.29517	0.904205	0.522293	0.577627	0.0252369	2.42e-21	5.83234e-10
TraesCS1A02G116700	C3	17.4754	36.5525	62.1672	2.09165	3.5574	1.70077	1.82111e-30	7.95e-89	2.68689e-20
TraesCS1A02G116800	C3	0.277464	0.418279	2.28027	1.50751	8.21827	5.45156	0.671596	2.16e-11	1.47039e-08
TraesCS1A02G116900	C2	3.15057	14.5606	0.225636	4.62157	0.0716173	0.0154963	1.06165e-95	9.82e-62	9.64399e-180
TraesCS1A02G117000	C1	7.34897	7.70604	1.97332	1.04859	0.268517	0.256075	0.472802	3.39e-36	1.60043e-29
TraesCS1A02G117300	C4	1.26539	0.591245	0.005526	0.467241	0.00436702	0.00934638	7.25198e-18	5.05e-29	1.39212e-19
TraesCS1A02G117500	C4	1.38945	0.45223	0.769053	0.325474	0.553495	1.70058	4.14664e-25	1.96e-16	0.00908538
TraesCS1A02G117600	C2	0.576782	1.19975	0.742991	2.08007	1.28817	0.61929	6.6813e-05	0.829977	0.000213364
TraesCS1A02G117700	C1	0.364666	0.337791	0.0174857	0.926302	0.0479498	0.0517647	0.438863	0.00574379	0.0105289
TraesCS1A02G117900	C2	0.020225	0.608257	0	30.0745	0	0	9.10198e-14	0.0898537	1.34999e-12
TraesCS1A02G118100	C1	0.106769	0.104881	0.051578	0.98232	0.483082	0.491776	0.769714	0.0269516	0.0849692
TraesCS1A02G118300	C1	1.49644	1.2798	0.297406	0.85523	0.198743	0.232385	0.035581	1.72e-31	3.6981e-22
TraesCS1A02G118400	C3	8.00419	6.21529	15.3226	0.776505	1.91433	2.46531	7.58794e-13	1.7e-15	1.05937e-64
TraesCS1A02G118700	C3	5.86466	6.72999	11.9791	1.14755	2.04259	1.77996	0.940751	1.05e-19	1.23848e-23
TraesCS1A02G118800	C3	3.17328	4.87769	23.54	1.53711	7.4182	4.82606	5.17764e-07	0	0
TraesCS1A02G118900	C2	0	0.138519	0.115499	NaN	NaN	0.833811	0.00525088	0.0350795	0.682381
TraesCS1A02G119000	C3	0	0	2.64786	NaN	NaN	NaN	NaN	3.87e-10	2.47417e-10
TraesCS1A02G119100	C3	1.17323	1.25173	3.01572	1.0669	2.57044	2.40925	0.683667	6e-10	5.17737e-13
TraesCS1A02G119300	C3	0.324842	0.239901	6.10577	0.738514	18.7961	25.4512	0.094307	3.44e-148	8.1474e-157
TraesCS1A02G119400	C1	1.08255	0.817651	0	0.755303	0	0	0.0283412	2.05e-14	2.39e-12
TraesCS1A02G119500	C3	4.68379	8.98568	45.6821	1.91846	9.75323	5.08387	6.78519e-22	0	0
TraesCS1A02G119600	C1	3.6046	3.24406	1.17791	0.899979	0.326779	0.363096	0.00144049	2.26e-60	1.04123e-34
TraesCS1A02G119700	C1	2.88646	3.66569	0.876427	1.26996	0.303633	0.239089	0.124713	7.86e-84	3.07876e-85
TraesCS1A02G119800	C1	5.05566	3.47242	0.576458	0.686839	0.114022	0.16601	1.04285e-14	1.4e-142	1.64443e-74
TraesCS1A02G119900	C1	1.0069	0.997009	0.270864	0.990176	0.269008	0.271676	0.200458	2.09e-33	1.54267e-25
TraesCS1A02G120000	C4	3.61349	3.11663	3.18616	0.862498	0.881742	1.02231	0.0202991	0.000137853	0.369564
TraesCS1A02G120100	C2	15.5114	24.5868	19.4631	1.58508	1.25476	0.791609	8.11884e-28	0.00675608	3.21727e-41
TraesCS1A02G120200	C2	17.7458	26.5483	11.6813	1.49603	0.658257	0.440002	1.06432e-34	4.59e-158	7.27964e-286
TraesCS1A02G120400	C4	2.15122	0.750493	0.478427	0.348869	0.222398	0.637484	3.36488e-16	2.76e-27	0.0194469
TraesCS1A02G120500	C3	5.19891	5.59818	13.7008	1.0768	2.63532	2.44737	0.585035	6.82e-21	2.41548e-26
TraesCS1A02G120700	C3	0	0	0.101852	NaN	NaN	NaN	NaN	0.011512	0.0102915
TraesCS1A02G120800	C3	0.933475	0.894105	3.94109	0.957825	4.22196	4.40786	0.311659	5.22e-35	6.95364e-46
TraesCS1A02G120900	C3	1.5357	1.94074	5.71866	1.26375	3.72382	2.94664	0.556698	2.3e-22	3.11647e-23
TraesCS1A02G121000	C3	11.7643	14.8322	48.8469	1.26078	4.15212	3.29329	0.00126646	0	0
TraesCS1A02G121200	C1	1.00718	1.10919	0.332884	1.10128	0.330511	0.300114	0.766711	2.51e-29	4.1556e-27
TraesCS1A02G121300	C3	26.8031	27.8182	61.8166	1.03787	2.30632	2.22217	0.00175679	1e-111	2.99828e-135
TraesCS1A02G121400	C3	6.52497	5.11382	7.00777	0.783731	1.07399	1.37036	2.34981e-12	4.88e-07	0.000865583
TraesCS1A02G121800	C2	0.492061	12.2289	0.423801	24.8524	0.861279	0.0346557	2.04976e-294	0.0239005	0
TraesCS1A02G122000	C3	4.10349	3.59426	13.0754	0.875905	3.1864	3.63784	0.012364	3.32e-33	2.37567e-59
TraesCS1A02G122100	C1	1.63526	1.62362	0.996704	0.992878	0.609507	0.613879	0.0472262	1.08e-36	1.26077e-18
TraesCS1A02G122200	C3	0.287938	0.602953	1.13697	2.09404	3.94868	1.88568	0.00218058	2.32e-10	7.72813e-05
TraesCS1A02G122600	C2	0.284315	0.5976	0.0617747	2.10189	0.217275	0.103371	0.0953015	9.43e-05	9.82612e-10
TraesCS1A02G122800	C3	0.884343	2.19983	11.0613	2.48753	12.5079	5.02825	2.13225e-09	3.52e-154	6.1327e-127
TraesCS1A02G122900	C2	0.124696	0.932441	0.426351	7.47772	3.41912	0.457241	1.64664e-20	0.000828141	6.03579e-08
TraesCS1A02G123000	C1	13.4734	12.5903	6.90932	0.934458	0.512812	0.54878	4.67843e-06	1.19e-64	1.93862e-36
TraesCS1A02G123100	C3	20.9542	12.3007	36.4256	0.587028	1.73835	2.96127	4.38212e-39	1.05e-09	5.32215e-83
TraesCS1A02G123200	C4	0.227825	0.0543853	0.0180093	0.238716	0.0790491	0.331143	0.00478692	3.53e-07	0.299353
TraesCS1A02G123600	C2	0.857299	1.58761	1.00544	1.85187	1.1728	0.633303	0.004351	0.444749	8.01047e-06
TraesCS1A02G124100	C3	0.0301093	0.0420857	0.825094	1.39776	27.4033	19.6051	0.895212	4.12e-11	5.02078e-11
TraesCS1A02G124200	C3	2.50011	2.57339	9.78847	1.02931	3.91521	3.80372	0.360423	1.69e-65	8.0901e-70
TraesCS1A02G124400	C3	1.36062	2.22726	6.83514	1.63694	5.02354	3.06885	0.000800312	3.64e-56	3.79352e-42
TraesCS1A02G124500	C1	0.187399	0.26801	0.00920233	1.43016	0.0491056	0.0343358	0.788533	0.000858494	0.0002759
TraesCS1A02G124600	C4	30.175	24.6024	17.5517	0.815326	0.581665	0.713414	2.33862e-22	2.34e-139	5.60955e-31
TraesCS1A02G124700	C2	0.477494	1.00003	0.34162	2.09432	0.715444	0.341611	9.40936e-05	0.00572262	6.46776e-11
TraesCS1A02G124800	C1	0.286213	0.261699	0.161589	0.914348	0.564577	0.617463	0.515002	0.00766387	0.0568814
TraesCS1A02G125000	C3	7.44966	9.0069	22.0425	1.20903	2.95886	2.44729	0.325736	1.41e-80	4.78616e-93
TraesCS1A02G125100	C3	16.8703	39.6009	75.4412	2.34738	4.47184	1.90504	2.92079e-54	6.44e-167	4.14821e-75
TraesCS1A02G125300	C3	3.72981	5.79311	9.67317	1.55319	2.59348	1.66977	6.98325e-08	1.12e-39	3.65198e-15
TraesCS1A02G125400	C3	0.74351	1.1098	1.88587	1.49266	2.53644	1.69928	0.0508132	7.36e-10	9.93382e-06
TraesCS1A02G125500	C2	2.09657	4.2869	3.25337	2.04472	1.55176	0.75891	8.13521e-10	0.235092	2.44144e-06
TraesCS1A02G125700	C1	6.77428	6.29353	0.113236	0.929034	0.0167155	0.0179924	0.000478597	1.09e-138	1.56091e-120
TraesCS1A02G125800	C4	22.0452	12.6136	0.224701	0.572168	0.0101927	0.0178142	2.91853e-69	0	3.23686e-219
TraesCS1A02G125900	C1	1.8039	1.87556	0.487331	1.03972	0.270154	0.259833	0.625085	2.54e-18	9.36282e-14
TraesCS1A02G126000	C3	2.8177	4.78137	8.47988	1.69691	3.00951	1.77353	0.000220577	2.98e-17	1.05882e-07
TraesCS1A02G126100	C3	0.128993	0.398138	0.615848	3.0865	4.77426	1.54682	0.000142115	6.15e-08	0.100126
TraesCS1A02G126300	C1	6.12487	6.24951	2.5396	1.02035	0.414637	0.406367	0.125018	2.93e-123	8.56887e-93
TraesCS1A02G126400	C3	0.249501	0.270516	0.907915	1.08423	3.63892	3.35623	0.943456	0.000119543	1.00127e-06
TraesCS1A02G126900	C3	1.48372	2.46583	2.56669	1.66193	1.72991	1.0409	4.8178e-06	0.00506633	0.190776
TraesCS1A02G127000	C4	45.4021	26.4301	27.16	0.582134	0.59821	1.02762	1.3069e-79	7.55e-230	0.0118596
TraesCS1A02G127400	C1	1.72769	1.32316	0.256915	0.765853	0.148704	0.194168	0.0273356	1.72e-27	3.17624e-18
TraesCS1A02G127500	C4	0.304492	0.185528	0.069458	0.609303	0.228111	0.37438	0.000231744	2.26e-15	3.89764e-05
TraesCS1A02G127700	C1	0.351116	0.28806	0.0510167	0.820413	0.145299	0.177104	0.646314	0.00504069	0.029228
TraesCS1A02G127800	C1	0.877625	1.56999	0.0266547	1.78891	0.0303714	0.0169776	0.166542	9.21e-09	1.10935e-05
TraesCS1A02G127900	C1	11.1348	12.4406	9.08025	1.11727	0.815484	0.729889	0.645776	3.1e-46	4.35928e-38
TraesCS1A02G128100	C3	2.52784	2.76845	17.2998	1.09519	6.84372	6.24891	0.771233	2.46e-129	4.29149e-204
TraesCS1A02G128300	C3	3.04043	4.30646	6.59471	1.4164	2.16901	1.53135	0.00145406	3.82e-16	7.42607e-08
TraesCS1A02G128900	C3	0.537608	0.479054	1.24126	0.891085	2.30886	2.59106	0.277229	0.00110484	4.17723e-07
TraesCS1A02G129100	C2	16.4051	28.4622	25.7931	1.73496	1.57226	0.906222	6.56679e-22	0.000503347	8.87212e-08
TraesCS1A02G129200	C4	5.44261	4.6984	3.87607	0.863263	0.712171	0.824976	2.51692e-06	8.82e-19	1.43208e-05
TraesCS1A02G129300	C1	0.716422	0.65449	0.251284	0.913554	0.350749	0.383939	0.0968835	7.02e-17	1.81811e-11
TraesCS1A02G129400	C1	9.5046	11.9588	0.323324	1.25821	0.0340176	0.0270364	0.00342721	0	0
TraesCS1A02G129500	C1	17.6263	19.0698	15.3314	1.08189	0.869803	0.803964	0.19116	3.7e-34	7.4859e-24
TraesCS1A02G129600	C4	0.393666	0.24206	0	0.614886	0	0	0.121937	4.34e-09	1.18698e-06
TraesCS1A02G129700	C3	0.092289	0.117994	0.322493	1.27852	3.49438	2.73314	0.804608	0.00532125	0.0109028
TraesCS1A02G129800	C3	2.00068	2.14359	3.83074	1.07143	1.91472	1.78707	0.667107	0.00061341	1.31769e-05
TraesCS1A02G130600	C3	1.17618	1.7401	3.34472	1.47944	2.8437	1.92214	0.221732	5.02e-06	0.000619224
TraesCS1A02G130700	C2	0.822244	1.57642	0.279189	1.91722	0.339546	0.177104	6.5557e-22	5.83e-53	4.6567e-137
TraesCS1A02G131000	C1	3.96512	4.22222	3.39257	1.06484	0.855602	0.803504	0.121065	1.07e-31	3.62622e-17
TraesCS1A02G131500	C3	7.27524	10.0754	19.1232	1.38489	2.62852	1.898	0.001045	2.35e-41	9.13277e-33
TraesCS1A02G131900	C4	4.57158	4.01479	3.05655	0.878207	0.668599	0.761323	0.00602662	1.33e-13	7.59311e-05
TraesCS1A02G132400	C4	13.8872	6.01105	0.0218033	0.432848	0.00157003	0.00362721	7.46417e-38	7.42e-38	1.31534e-26
TraesCS1A02G133100	C2	19.9168	32.0832	19.1824	1.61086	0.963124	0.597895	3.78783e-37	1.92e-37	3.07507e-123
TraesCS1A02G133700	C1	11.8548	12.6626	8.22437	1.06814	0.693758	0.649501	0.0604893	3.04e-93	1.12182e-71
TraesCS1A02G133900	C1	2.86559	2.75815	2.25479	0.962506	0.78685	0.817501	0.0268448	2.96e-13	3.87059e-05
TraesCS1A02G134000	C1	2.56623	4.21231	0.422794	1.64144	0.164753	0.100371	2.85763e-07	3.27e-76	2.58802e-115
TraesCS1A02G134100	C4	0.0954483	0.0346203	0	0.362713	0	0	0.106798	3.56e-06	0.0314426
TraesCS1A02G134300	C1	9.26127	9.5602	8.79265	1.03228	0.9494	0.919714	0.0355091	7.48e-17	5.7945e-07
TraesCS1A02G134500	C3	2.50975	3.2168	8.93936	1.28172	3.56186	2.77896	0.205082	4.54e-51	2.74298e-48
TraesCS1A02G134600	C3	3.71937	4.46564	8.16735	1.20065	2.1959	1.82893	0.455211	3.21e-25	1.83496e-24
TraesCS1A02G135100	C2	0.592052	1.07876	0.286607	1.82206	0.484091	0.265683	1.67017e-06	2.53e-10	1.01525e-29
TraesCS1A02G135800	C3	2.42512	3.57491	5.72993	1.47412	2.36274	1.60281	0.266026	0.00222019	0.0414424
TraesCS1A02G135900	C1	0.153105	0.238659	0	1.55879	0	0	0.445605	4.56e-09	3.31639e-10
TraesCS1A02G136000	C1	1.27112	1.4555	0.277512	1.14505	0.218321	0.190664	0.976327	5.05e-05	6.9958e-05
TraesCS1A02G136100	C3	2.43756	2.69061	6.49343	1.10381	2.66391	2.41337	0.78843	1.89e-22	1.69833e-25
TraesCS1A02G136200	C1	9.05734	10.0051	7.14717	1.10464	0.789103	0.714356	0.456235	1.94e-59	2.5907e-41
TraesCS1A02G136400	C3	4.30348	5.27588	17.8361	1.22596	4.14459	3.38069	0.449586	7.74e-93	2.41028e-118
TraesCS1A02G136600	C3	0.487474	0.956128	1.51787	1.96139	3.11375	1.58752	0.00179507	1.78e-08	0.00948491
TraesCS1A02G136700	C1	1.30185	1.15404	0.755573	0.886468	0.580386	0.654717	0.270918	0.000117593	0.0281783
TraesCS1A02G136800	C2	1.35141	2.00599	0.767873	1.48437	0.5682	0.38279	0.0379658	2.81e-10	4.40049e-17
TraesCS1A02G136900	C3	0.589902	1.80846	3.33823	3.0657	5.65895	1.84589	3.32976e-11	7.29e-27	8.56002e-08
TraesCS1A02G137000	C2	4.70273	5.69925	3.77239	1.2119	0.80217	0.66191	0.214232	2.6e-31	2.91975e-35
TraesCS1A02G137200	C3	1.6419	2.2847	4.80606	1.3915	2.92714	2.10359	0.0118761	1.56e-27	5.74934e-21
TraesCS1A02G137300	C3	0.180077	0.114998	2.47318	0.638608	13.7341	21.5063	0.457747	2.25e-29	0.0004019
TraesCS1A02G137400	C3	3.77451	4.13165	7.87382	1.09462	2.08605	1.90573	0.630066	2.6e-14	6.20051e-22
TraesCS1A02G137500	C3	1.53915	2.57053	11.7628	1.6701	7.64243	4.57603	0.0180402	4.59e-79	3.98708e-50
TraesCS1A02G137600	C2	1.07256	1.74231	1.09636	1.62444	1.02219	0.629256	0.0841157	0.221522	0.00217977
TraesCS1A02G137800	C3	3.16452	5.09053	12.3735	1.60863	3.91009	2.4307	6.29419e-12	4.61e-167	4.22381e-98
TraesCS1A02G138100	C3	0.173658	0.126395	0.486168	0.727837	2.79957	3.84643	0.746645	0.012794	0.231887
TraesCS1A02G138200	C3	3.64071	4.94522	8.98061	1.35831	2.46672	1.81602	0.007156	9.84e-26	2.24773e-21
TraesCS1A02G138300	C4	0.333833	0.281261	0.212616	0.84252	0.636894	0.755939	0.229732	0.00194345	0.143992
TraesCS1A02G138400	C1	5.05551	4.21162	1.25181	0.833075	0.247612	0.297227	3.2085e-05	5.24e-277	1.99058e-124
TraesCS1A02G138500	C3	4.57328	6.14235	9.59519	1.3431	2.0981	1.56214	0.00714371	5.13e-18	4.43985e-13
TraesCS1A02G139100	C3	11.3315	11.0101	29.6354	0.971629	2.6153	2.69166	0.000120372	5.16e-69	6.33537e-110
TraesCS1A02G139200	C2	0	0.0479277	0.015396	NaN	NaN	0.321234	0.00592755	0.437543	0.19421
TraesCS1A02G139300	C3	9.46509	10.9654	20.0196	1.15851	2.1151	1.8257	0.825855	2.69e-27	6.00814e-37
TraesCS1A02G139700	C3	1.5862	1.71057	4.66325	1.07841	2.93988	2.72613	0.7153	2.08e-20	1.24844e-22
TraesCS1A02G139900	C3	9.369	16.585	97.8319	1.7702	10.4421	5.89882	4.73148e-25	0	0
TraesCS1A02G140100	C3	0.010003	0.024695	0.551918	2.46876	55.1752	22.3494	0.844554	0.000206589	0.000178599
TraesCS1A02G140600	C1	1.10727	0.98887	0.643622	0.893074	0.581272	0.650866	0.0132945	6.03e-20	3.87519e-09
TraesCS1A02G140700	C3	1.58249	1.25028	3.38823	0.790069	2.14107	2.70997	0.132902	0.00757951	6.4764e-07
TraesCS1A02G140800	C3	0	0.015188	0.49869	NaN	NaN	32.8345	NaN	2.46e-06	0.000123091
TraesCS1A02G141100	C4	0.680423	0.0783323	0	0.115123	0	0	4.99208e-13	1.72e-13	0.00141678
TraesCS1A02G141300	C1	0.667274	0.841057	0.197006	1.26044	0.295241	0.234237	0.690616	3.63e-12	6.93513e-12
TraesCS1A02G141400	C3	1.75757	1.35103	1.97904	0.76869	1.126	1.46484	7.22952e-09	0.00179813	0.00058232
TraesCS1A02G141500	C2	0.020158	0.13499	0.0983167	6.6966	4.8773	0.728326	0.0274973	0.266625	0.474541
TraesCS1A02G141600	C4	0.863518	0.465631	0.00886833	0.539226	0.01027	0.0190458	9.51747e-05	2.63e-15	3.12313e-10
TraesCS1A02G141700	C1	18.6229	14.044	4.02865	0.754122	0.216327	0.28686	5.89975e-29	0	7.88883e-195
TraesCS1A02G142000	C3	0.723963	0.799359	2.56771	1.10414	3.54675	3.21221	0.904719	5.4e-16	6.63377e-19
TraesCS1A02G142100	C3	0.033884	0.012527	0.274862	0.369703	8.11185	21.9416	0.590339	0.000955877	9.85173e-06
TraesCS1A02G142300	C3	1.70853	1.73008	3.37139	1.01261	1.97327	1.9487	0.353147	8.89e-06	9.68788e-08
TraesCS1A02G142400	C2	2.43155	4.26918	3.67557	1.75575	1.51162	0.860955	6.13918e-11	0.196976	6.8639e-05
TraesCS1A02G142500	C1	7.43143	7.72672	5.58907	1.03974	0.752085	0.723343	0.165755	2.51e-29	2.81948e-13
TraesCS1A02G142600	C1	23.9681	22.8302	18.4351	0.952526	0.769149	0.807484	9.3405e-06	4.9e-37	1.251e-18
TraesCS1A02G142700	C1	3.44793	4.37303	1.89601	1.26831	0.549897	0.433568	0.430275	1.17e-10	1.68249e-15
TraesCS1A02G142900	C1	5.17212	5.53732	1.32887	1.07061	0.256929	0.239984	0.369912	4.56e-116	1.07406e-128
TraesCS1A02G143100	C3	2.73232	7.0483	7.23299	2.5796	2.6472	1.0262	5.28405e-31	4.89e-21	0.0835352
TraesCS1A02G143200	C1	1.75131	2.21918	0.992664	1.26716	0.566813	0.447311	0.227538	2.9e-22	4.31023e-25
TraesCS1A02G143300	C3	2.97251	1.353	12.1832	0.455169	4.09861	9.00457	3.03256e-29	4.26e-108	3.46602e-242
TraesCS1A02G143400	C3	1.48434	2.9991	3.34739	2.0205	2.25515	1.11613	3.07969e-67	4.36e-54	0.506484
TraesCS1A02G143600	C4	0.174605	0.0755513	0.0215423	0.432699	0.123378	0.285135	0.0254163	2.75e-06	0.0575921
TraesCS1A02G143700	C1	0.348393	0.240927	0	0.69154	0	0	0.179921	2.57e-10	4.15691e-08
TraesCS1A02G143800	C3	5.27826	8.72787	24.7625	1.65355	4.69142	2.83718	5.38028e-08	2.39e-131	4.70081e-94
TraesCS1A02G143900	C4	11.732	2.79076	1.97452	0.237875	0.168301	0.707518	1.21723e-233	0	3.14561e-09
TraesCS1A02G144200	C4	0.0388343	0.021866	0.00513733	0.563058	0.132288	0.234946	0.419868	0.00588913	0.209506
TraesCS1A02G144400	C4	0.186382	0.0827053	0	0.443741	0	0	0.118558	8.75e-08	0.141961
TraesCS1A02G144700	C3	0.706669	0.928082	1.37838	1.31332	1.95053	1.48519	0.530045	0.0287237	0.104215
TraesCS1A02G144800	C3	0.20081	0.353633	0.376203	1.76103	1.87342	1.06382	0.0202019	0.0981243	0.682257
TraesCS1A02G145000	C2	13.96	32.0003	15.7584	2.29228	1.12882	0.492444	8.86579e-133	1.39e-06	4.60846e-141
TraesCS1A02G145500	C3	1.7964	2.09379	4.50667	1.16554	2.50871	2.1524	0.79805	1.44e-37	4.56492e-42
TraesCS1A02G145600	C3	0.030505	0.265465	0.719195	8.70233	23.5763	2.70919	0.0108774	1.85e-07	0.00745007
TraesCS1A02G145900	C3	2.52082	2.41733	11.1031	0.958948	4.40454	4.5931	0.507453	5.4e-24	2.21396e-20
TraesCS1A02G146000	C3	0	0	0.267089	NaN	NaN	NaN	NaN	1.54e-07	1.01465e-07
TraesCS1A02G146200	C3	3.79851	5.40996	14.2468	1.42423	3.75063	2.63344	4.49139e-06	5.05e-151	1.2173e-117
TraesCS1A02G146800	C4	1.02043	0.445807	0.011447	0.436881	0.0112178	0.025677	0.00521402	5.1e-09	6.93872e-05
TraesCS1A02G146900	C3	1.43121	1.73929	4.77063	1.21526	3.33327	2.74285	0.574159	1.71e-43	2.65661e-40
TraesCS1A02G147000	C3	40.1925	70.3068	142.979	1.74925	3.55737	2.03365	2.04443e-68	0	3.40095e-173
TraesCS1A02G147200	C2	0	0.0282583	0	NaN	NaN	0	0.12513	NaN	0.0406486
TraesCS1A02G147300	C3	0.00778133	0.0182503	0.476852	2.3454	61.2815	26.1284	0.762535	1.91e-09	2.23454e-10
TraesCS1A02G147400	C4	3.21126	1.49079	0.606188	0.464238	0.18877	0.406623	4.16328e-21	2.9e-75	8.44961e-12
TraesCS1A02G147600	C3	0.207154	0.510586	0.807449	2.46476	3.89782	1.58142	0.0130195	7.89e-05	0.158123
TraesCS1A02G147700	C3	1.0497	2.97675	6.74815	2.83581	6.42865	2.26695	7.63934e-13	1.67e-53	2.96593e-19
TraesCS1A02G148100	C4	0.20776	0.098023	0.056101	0.471809	0.270028	0.572325	9.03102e-05	3.68e-11	0.0420819
TraesCS1A02G148300	C4	0.158977	0.0626537	0.038785	0.394104	0.243966	0.619038	0.141347	0.0111601	0.588483
TraesCS1A02G149200	C3	15.9583	20.2637	44.0833	1.26979	2.7624	2.17548	0.0100807	1.43e-116	1.2871e-89
TraesCS1A02G149300	C2	0.0678283	0.169113	0.0360107	2.49325	0.530909	0.212939	0.00900585	0.044553	1.62268e-06
TraesCS1A02G149400	C3	0	0.017201	0.0245353	NaN	NaN	1.42639	0.138967	0.0352693	0.798906
TraesCS1A02G149500	C2	0.015142	0.0697763	0	4.60813	0	0	0.0180213	0.0246271	2.4993e-07
TraesCS1A02G149600	C1	0.873321	1.07117	0.0972043	1.22655	0.111304	0.0907461	0.752826	0.00588212	0.00451043
TraesCS1A02G149700	C2	0.427419	0.542124	0.323883	1.26837	0.757764	0.597433	0.466837	2.1e-05	6.28248e-07
TraesCS1A02G149800	C3	0.27626	0.431768	4.79999	1.56291	17.3749	11.1171	0.122237	5.5e-143	1.61646e-135
TraesCS1A02G150100	C2	1.55916	4.72787	0.224835	3.03232	0.144202	0.0475551	1.6461e-40	5.86e-36	9.35636e-33
TraesCS1A02G150200	C2	1.20935	1.80129	1.39397	1.48947	1.15266	0.773873	0.0136128	0.17737	8.05072e-05
TraesCS1A02G150400	C2	0.0571873	0.46148	0.171355	8.06961	2.99639	0.371317	1.50601e-11	0.0662755	3.55118e-06
TraesCS1A02G150500	C3	1.53169	3.35655	3.29054	2.1914	2.1483	0.980334	1.06739e-05	0.00189539	0.263244
TraesCS1A02G150700	C3	0	0	0.08393	NaN	NaN	NaN	NaN	1.68e-06	1.28355e-06
TraesCS1A02G150900	C2	0.492388	1.10763	0.384449	2.2495	0.780785	0.347093	8.42016e-08	0.00151235	2.85181e-18
TraesCS1A02G151000	C3	2.91936	2.77535	11.4832	0.950671	3.93347	4.13757	0.077112	7.54e-65	1.68739e-84
TraesCS1A02G151100	C3	1.02838	1.71966	1.82735	1.6722	1.77692	1.06262	2.89943e-06	0.00141489	0.313619
TraesCS1A02G151200	C1	2.93891	3.06389	1.05668	1.04252	0.359547	0.344881	0.247579	3.43e-61	1.19953e-45
TraesCS1A02G151500	C1	1.3586	1.30298	0.548222	0.959058	0.40352	0.420746	0.191189	5.1e-20	1.53278e-12
TraesCS1A02G151600	C4	1.12894	0.572985	0.167447	0.507543	0.148322	0.292236	2.23721e-08	1.39e-28	4.28187e-08
TraesCS1A02G151700	C3	0.614104	1.27077	2.57051	2.06931	4.1858	2.02279	0.0304378	1.64e-08	0.00114305
TraesCS1A02G152100	C1	0.116788	0.167614	0.023527	1.4352	0.20145	0.140364	0.597188	0.000958092	3.95919e-05
TraesCS1A02G152200	C3	6.44622	8.38132	17.1496	1.30019	2.66041	2.04617	0.00194578	1.78e-91	4.15232e-93
TraesCS1A02G152300	C3	0.0794693	0.0857153	0.24263	1.0786	3.05313	2.83065	0.905806	2.5e-05	4.35607e-05
TraesCS1A02G152400	C4	0.355884	0.192483	0.0492843	0.540859	0.138484	0.256045	0.0888048	4.5e-06	0.0318193
TraesCS1A02G152900	C3	1.186	2.58668	2.8411	2.181	2.39552	1.09836	3.72792e-37	7.82e-29	0.45956
TraesCS1A02G153000	C4	0.145094	0.043802	0	0.301888	0	0	0.000497145	9.87e-10	0.000430454
TraesCS1A02G153100	C1	10.0634	7.47418	0.815244	0.74271	0.0810108	0.109075	1.05164e-40	0	1.37018e-290
TraesCS1A02G153400	C3	0.0271623	0.0323443	0.392544	1.19078	14.4518	12.1364	0.934515	1.18e-08	3.51137e-09
TraesCS1A02G153500	C3	0	0	0.337716	NaN	NaN	NaN	NaN	1.19e-10	7.30993e-11
TraesCS1A02G153600	C3	7.71315	8.0988	14.161	1.05	1.83595	1.74852	0.211492	3.48e-07	3.01928e-14
TraesCS1A02G153700	C3	2.31565	3.32891	5.14277	1.43757	2.22087	1.54488	0.337345	0.00684663	0.0751781
TraesCS1A02G153800	C3	0.0931357	0.437927	0.846057	4.70203	9.08414	1.93196	1.48246e-06	6.57e-16	0.0038719
TraesCS1A02G153900	C3	11.2875	10.8819	17.7624	0.964062	1.57363	1.63229	1.49845e-07	9.15e-07	3.2983e-31
TraesCS1A02G154100	C3	0.761503	1.30743	1.288	1.71691	1.69139	0.985137	0.00456084	0.154717	0.266875
TraesCS1A02G154200	C1	4.318	3.85041	2.33774	0.891711	0.541393	0.60714	0.000171212	3.5e-40	6.2906e-19
TraesCS1A02G154400	C4	6.70275	5.90496	5.89282	0.880976	0.879165	0.997945	1.05945e-08	1.9e-24	0.00109884
TraesCS1A02G154500	C2	0.610905	1.37342	1.26101	2.24817	2.06417	0.918153	6.64858e-06	0.0161482	0.123786
TraesCS1A02G154700	C3	5.56725	5.8236	15.7606	1.04604	2.83095	2.70634	0.0286283	6.22e-140	1.4181e-183
TraesCS1A02G155000	C1	3.40092	3.30137	1.74544	0.970728	0.513225	0.528701	0.0786644	2.99e-24	1.2127e-15
TraesCS1A02G155200	C1	262.246	311.341	60.6116	1.18721	0.231125	0.194679	0.0282809	0	0
TraesCS1A02G155300	C2	0.0727547	0.233444	0.034407	3.20864	0.472918	0.147389	0.158087	0.433472	0.0041521
TraesCS1A02G155500	C3	1.12351	1.08301	1.78214	0.963952	1.58623	1.64555	0.648636	0.271881	0.0200474
TraesCS1A02G155600	C3	2.51971	2.98449	10.8242	1.18446	4.29583	3.62683	0.85826	2.42e-30	4.48809e-35
TraesCS1A02G155700	C3	0.292434	0.0788577	0.479339	0.269659	1.63913	6.07854	0.16217	0.788748	0.0367814
TraesCS1A02G155900	C1	1.14175	0.939121	0.344852	0.822528	0.302038	0.367207	0.184637	1.68e-08	0.000122903
TraesCS1A02G156000	C2	0.35143	0.777764	0.340458	2.21314	0.968778	0.437739	9.64793e-06	0.124335	1.51243e-07
TraesCS1A02G156100	C1	0.917445	0.984316	0.552551	1.07289	0.602271	0.561355	0.826783	9.32e-06	0.000621674
TraesCS1A02G156300	C3	3.00038	3.51765	27.5028	1.1724	9.16644	7.81849	0.866538	2.62e-244	1.06603e-230
TraesCS1A02G156400	C4	1.31344	0.687991	0.00326233	0.523809	0.00248381	0.00474183	1.20047e-08	4.78e-16	7.62183e-12
TraesCS1A02G156500	C4	5.15736	4.38305	4.96759	0.849863	0.963204	1.13336	2.06339e-10	4.52e-15	0.560401
TraesCS1A02G156600	C4	9.6625	6.45703	3.23875	0.668256	0.335188	0.501586	5.50998e-42	1.68e-186	2.33403e-48
TraesCS1A02G157500	C1	9.36434	7.52982	4.03693	0.804094	0.431096	0.536126	7.63186e-31	3.2e-230	5.50823e-88
TraesCS1A02G157600	C4	3.75083	3.32249	2.77272	0.8858	0.739227	0.83453	2.34227e-05	1.04e-24	1.08851e-07
TraesCS1A02G157700	C2	2.73133	3.68503	2.1652	1.34917	0.792727	0.587565	0.0268971	6.93e-13	2.15745e-24
TraesCS1A02G157800	C1	0.592702	0.633863	0.0829917	1.06945	0.140023	0.13093	0.844338	3.44e-07	9.45109e-06
TraesCS1A02G157900	C2	1.97038	3.23127	3.12729	1.63992	1.58715	0.96782	1.24055e-05	0.109104	0.0540475
TraesCS1A02G158200	C2	0.211281	0.803866	0.424709	3.80472	2.01016	0.528333	0.000315693	0.299151	0.00727874
TraesCS1A02G158400	C3	3.66496	4.43076	9.84103	1.20895	2.68517	2.22107	0.524761	2.23e-24	6.08157e-37
TraesCS1A02G158600	C3	4.25969	5.80362	23.1378	1.36245	5.43181	3.98679	0.0140276	1.06e-202	8.55653e-175
TraesCS1A02G158800	C3	3.68722	3.62778	6.36013	0.98388	1.72491	1.75317	0.0128742	1.47e-06	1.19533e-16
TraesCS1A02G158900	C3	3.9257	5.49312	10.7015	1.39927	2.726	1.94816	5.43089e-05	1.35e-59	5.01696e-38
TraesCS1A02G159100	C3	63.4959	145.779	318.096	2.29588	5.00971	2.18204	3.17466e-127	0	7.86137e-165
TraesCS1A02G159200	C3	0.126375	0.679766	10.7673	5.37897	85.2011	15.8397	2.05753e-14	3.52e-226	1.79375e-292
TraesCS1A02G159500	C1	0.879612	1.16449	0.49458	1.32387	0.56227	0.424717	0.327582	1.97e-09	8.33264e-12
TraesCS1A02G159600	C4	0.0380593	0.00274733	0	0.0721855	0	0	0.0657581	0.0012241	NaN
TraesCS1A02G159700	C3	0.1285	0.214241	0.704161	1.66724	5.47984	3.28677	0.521796	1.56e-05	0.000560939
TraesCS1A02G160000	C1	0.306046	0.377368	0.194502	1.23304	0.635532	0.515419	0.760045	0.00735653	0.00229939
TraesCS1A02G160100	C3	0.552789	0.704015	1.13066	1.27357	2.04536	1.60601	0.639001	0.0125505	0.0375576
TraesCS1A02G160200	C3	0.650106	0.944065	2.49076	1.45217	3.83131	2.63834	0.0283891	1.01e-22	1.90288e-15
TraesCS1A02G160300	C3	0	0.01546	0.353835	NaN	NaN	22.8871	0.520341	4.65e-09	7.93099e-08
TraesCS1A02G160400	C3	2.19489	2.91914	4.9451	1.32997	2.25301	1.69402	0.126217	9.89e-11	3.7168e-08
TraesCS1A02G160500	C3	2.53348	3.47462	5.89409	1.37148	2.32648	1.69633	0.000795141	1.01e-31	8.43618e-21
TraesCS1A02G160600	C4	3.66838	3.04221	2.54514	0.829306	0.693805	0.836609	1.2103e-12	5.19e-43	4.08176e-09
TraesCS1A02G160700	C3	7.59886	7.43159	14.3021	0.977988	1.88213	1.92449	0.000188774	4.14e-28	3.06388e-58
TraesCS1A02G160800	C3	1.53415	1.30853	2.25806	0.852934	1.47186	1.72565	0.0175557	0.480298	5.50361e-05
TraesCS1A02G161000	C2	0.0278543	0.174697	0.0228153	6.27181	0.819095	0.130599	0.00630286	0.660156	0.00220569
TraesCS1A02G161200	C4	9.79859	3.99225	0.327961	0.407431	0.0334703	0.0821495	1.09185e-66	1.5e-78	6.16221e-82
TraesCS1A02G161300	C3	4.69702	7.9364	18.7165	1.68967	3.98476	2.35831	7.86563e-08	4.04e-93	1.54643e-40
TraesCS1A02G161400	C1	4.97229	8.02866	0.042006	1.61468	0.00844801	0.00523201	3.06784e-12	1.98e-123	1.95974e-145
TraesCS1A02G162000	C3	0.0261113	0	0.233351	0	8.93677	NaN	0.493366	0.0161821	1.81346e-05
TraesCS1A02G162200	C3	1.95614	3.61487	4.53642	1.84796	2.31907	1.25493	1.40692e-13	3.49e-17	0.108887
TraesCS1A02G162400	C3	4.31593	4.17966	7.45521	0.968427	1.72737	1.78369	0.0188578	8.58e-06	6.16255e-14
TraesCS1A02G162600	C1	0.484404	0.536273	0.243904	1.10708	0.503515	0.454813	0.912367	3.88e-05	5.40843e-06
TraesCS1A02G163100	C1	0.378187	0.384076	0.264889	1.01557	0.700417	0.689678	0.585942	0.00279482	0.0341857
TraesCS1A02G163200	C3	5.52713	5.9454	9.9087	1.07568	1.79274	1.66661	0.499449	4.72e-05	1.7158e-09
TraesCS1A02G163400	C3	2.74771	6.5859	7.34162	2.39687	2.6719	1.11475	8.56665e-63	2.11e-44	0.535966
TraesCS1A02G163500	C1	1.27656	1.12741	0.577929	0.883165	0.452725	0.512616	0.066261	2.37e-14	1.34207e-06
TraesCS1A02G163600	C3	0.321389	0.758156	2.32245	2.359	7.22629	3.06329	0.0341562	4.2e-12	1.48044e-06
TraesCS1A02G163700	C3	25.8365	12.6315	72.6334	0.488902	2.81127	5.75018	1.58317e-117	2.78e-164	0
TraesCS1A02G163900	C3	2.77737	6.53208	8.60309	2.3519	3.09757	1.31705	9.4208e-54	3.68e-73	0.000327705
TraesCS1A02G164100	C4	0.228522	0.0835423	0.053629	0.365576	0.234677	0.641938	0.0467394	0.240708	0.564697
TraesCS1A02G164300	C1	0.444238	0.442634	0.237563	0.996388	0.534765	0.536704	0.514658	9.5e-08	0.000140096
TraesCS1A02G164400	C3	3.47027	4.82115	11.4937	1.38927	3.31204	2.38401	0.0206493	1.75e-45	1.16294e-46
TraesCS1A02G164600	C1	12.1761	14.776	3.15134	1.21352	0.258812	0.213274	0.174303	2.63e-230	2.50841e-234
TraesCS1A02G164800	C4	36.0823	23.4056	3.28089	0.648672	0.090928	0.140176	1.48703e-103	0	0
TraesCS1A02G164900	C3	0.774554	1.31465	3.38896	1.6973	4.37537	2.57784	0.00357904	2.94e-31	5.93869e-19
TraesCS1A02G165300	C3	6.91631	9.89634	15.9222	1.43087	2.30212	1.6089	0.000162973	9.99e-22	2.62868e-11
TraesCS1A02G165400	C3	57.7317	129.85	1117.67	2.24921	19.3598	8.60737	5.21152e-297	0	0
TraesCS1A02G165500	C3	1.95958	3.301	11.1428	1.68455	5.6863	3.37557	1.32964e-09	1.88e-220	6.14508e-132
TraesCS1A02G165600	C2	0.0365417	0.0995503	0	2.7243	0	0	0.0793396	0.000213483	2.24447e-07
TraesCS1A02G165700	C4	1.67005	0.892166	0.153534	0.534216	0.0919341	0.172092	7.41802e-09	9.39e-52	6.8326e-18
TraesCS1A02G165900	C3	6.12641	6.20782	14.5244	1.01329	2.37078	2.33969	0.219239	3.32e-17	1.99889e-30
TraesCS1A02G166100	C3	0.831941	1.58432	1.59586	1.90437	1.91823	1.00728	0.00445962	0.0442229	0.429918
TraesCS1A02G166200	C3	0.056672	0.34482	0.420774	6.08449	7.42472	1.22027	0.00808484	0.00803774	0.907067
TraesCS1A02G166600	C3	49.3725	166.333	344.033	3.36893	6.96811	2.06834	0	0	2.64728e-131
TraesCS1A02G166900	C3	2.3281	1.78728	2.8964	0.767699	1.2441	1.62056	1.25305e-14	0.10236	3.07409e-12
TraesCS1A02G167100	C2	3.12227	17.3562	8.13224	5.55884	2.60459	0.468549	4.04722e-119	3.64e-14	1.54561e-56
TraesCS1A02G167200	C3	6.86717	11.8224	33.5174	1.72158	4.88081	2.83508	5.75402e-06	1.95e-121	1.18182e-44
TraesCS1A02G167300	C3	1.08272	1.39537	3.14885	1.28876	2.90827	2.25664	0.537848	4.9e-11	6.26784e-09
TraesCS1A02G167400	C1	3.15221	4.08935	1.21001	1.2973	0.38386	0.295892	0.0584702	1.22e-58	4.7199e-69
TraesCS1A02G167600	C1	0.815802	0.782913	0.147944	0.959685	0.181348	0.188966	0.574744	3.95e-09	4.52294e-07
TraesCS1A02G168300	C3	0.024939	0.0194573	0.872933	0.780197	35.0027	44.8639	0.885892	7.75e-08	1.42719e-07
TraesCS1A02G168400	C4	0.198045	0.048699	0.0642253	0.245899	0.324297	1.31882	0.00633976	0.0104852	0.87309
TraesCS1A02G168500	C1	0.335725	0.306441	0.174385	0.912776	0.519429	0.569065	0.527062	0.000786839	0.032004
TraesCS1A02G168600	C3	6.98095	16.2697	16.5464	2.33059	2.37023	1.01701	3.57057e-50	2.94e-27	0.00228672
TraesCS1A02G168700	C1	1.04244	1.25334	0.146565	1.20232	0.140598	0.116939	0.733881	4.72e-33	2.51519e-40
TraesCS1A02G168800	C3	0.811056	1.27859	2.94996	1.57645	3.63718	2.3072	0.0169829	4.76e-23	9.95161e-14
TraesCS1A02G169100	C3	9.24327	17.5661	40.2298	1.90041	4.35233	2.2902	7.88486e-28	9.89e-223	1.61506e-91
TraesCS1A02G169200	C3	0.146018	0.344298	2.30842	2.35791	15.8091	6.70472	0.144404	5.35e-21	2.37679e-16
TraesCS1A02G169300	C3	5.03268	4.79375	10.526	0.952524	2.09152	2.19577	0.00688918	4.66e-18	1.20175e-31
TraesCS1A02G169500	C3	0.086629	0.063346	0.227398	0.731233	2.62496	3.58978	0.565465	0.22322	0.0301456
TraesCS1A02G169600	C3	1.21048	1.72622	4.63439	1.42606	3.82855	2.6847	0.171447	1.35e-23	2.71158e-15
TraesCS1A02G170000	C3	2.88856	7.88397	20.4109	2.72937	7.0661	2.58891	9.36987e-54	2.76e-231	7.04475e-79
TraesCS1A02G170100	C1	0.931198	0.680177	0.188007	0.730432	0.201898	0.276408	0.0104172	1.34e-14	1.37602e-07
TraesCS1A02G170200	C4	6.58988	4.58958	3.52185	0.696459	0.534433	0.767357	1.0191e-20	2.34e-65	1.29653e-10
TraesCS1A02G170500	C1	6.47168	7.76009	4.34197	1.19908	0.670917	0.559525	0.289243	1.05e-59	1.34556e-65
TraesCS1A02G170800	C3	2.49284	7.53697	13.2074	3.02345	5.29814	1.75235	1.36963e-48	1.81e-112	6.73493e-20
TraesCS1A02G170900	C4	9.43189	5.88723	4.91358	0.624183	0.520954	0.834617	1.92208e-31	3.56e-70	2.81319e-06
TraesCS1A02G171000	C4	6.03066	1.23763	0.0255467	0.205222	0.00423613	0.0206417	5.01088e-101	1.35e-87	3.70275e-33
TraesCS1A02G171100	C3	4.35755	5.11504	9.98491	1.17384	2.29141	1.95207	0.609959	6.75e-39	2.11139e-52
TraesCS1A02G171200	C3	1.16496	2.58135	4.70262	2.21582	4.03672	1.82177	4.6344e-11	1.12e-37	3.34164e-10
TraesCS1A02G171300	C1	0.632817	0.500969	0.00999733	0.791649	0.0157982	0.019956	0.101681	1.45e-14	2.84746e-11
TraesCS1A02G171500	C2	0.182481	0.416258	0.156238	2.2811	0.856184	0.375338	0.00648418	0.130435	4.15849e-05
TraesCS1A02G171600	C3	1.42108	1.76452	7.34407	1.24168	5.16797	4.16207	0.873121	1.38e-10	3.76898e-13
TraesCS1A02G171700	C3	1.9971	2.29566	3.94604	1.1495	1.97589	1.71892	0.974785	9.65e-06	2.24054e-07
TraesCS1A02G172100	C1	4.59621	4.99103	2.45238	1.0859	0.533565	0.491356	0.37651	2.36e-75	4.0045e-66
TraesCS1A02G172600	C1	66.3314	60.7221	0.659653	0.915436	0.00994481	0.0108635	2.69716e-23	0	0
TraesCS1A02G172700	C1	2.05708	1.63555	0.142662	0.795085	0.0693517	0.0872255	0.00523569	2.49e-11	1.13342e-26
TraesCS1A02G172800	C3	0.422133	0.862339	3.04997	2.04282	7.22514	3.53685	0.264588	1.21e-07	2.75962e-05
TraesCS1A02G173000	C1	3.07338	2.0656	0.027009	0.672094	0.00878803	0.0130756	0.000144398	1.87e-22	7.36047e-17
TraesCS1A02G173100	C3	3.44982	5.05452	7.72024	1.46515	2.23786	1.52739	6.08833e-06	1.82e-23	2.32222e-10
TraesCS1A02G173200	C4	14.351	11.0613	10.5748	0.77077	0.736869	0.956016	1.74119e-16	2.52e-31	0.000448685
TraesCS1A02G173300	C3	0.231023	0.251504	0.742326	1.08865	3.21321	2.95155	0.934632	0.00463181	0.00104319
TraesCS1A02G173400	C3	54.7891	69.7979	289.224	1.27394	5.27886	4.14373	0.00111303	0	0
TraesCS1A02G173500	C4	7.99389	6.21684	6.49835	0.777699	0.812914	1.04528	4.24582e-17	5.07e-30	0.122311
TraesCS1A02G173600	C3	0.135924	0.126742	0.828879	0.932452	6.09812	6.53988	0.801882	1.49e-05	1.24641e-07
TraesCS1A02G173700	C3	0.358043	0.658121	1.87695	1.83811	5.24225	2.85198	0.0173703	1.19e-25	2.63478e-15
TraesCS1A02G173800	C2	0.0261657	0.0791847	0.00783433	3.02628	0.299413	0.0989375	0.272601	0.30618	0.00684774
TraesCS1A02G174000	C1	5.13468	6.09374	2.40809	1.18678	0.468986	0.395174	0.514958	3.05e-76	6.95709e-74
TraesCS1A02G174100	C3	0.272806	0.362196	1.36382	1.32767	4.99923	3.76542	0.771173	7.89e-10	4.26119e-07
TraesCS1A02G174400	C3	0.0439827	0.104208	0.291651	2.36929	6.63104	2.79874	0.37391	0.00147057	0.0234157
TraesCS1A02G174500	C3	2.10943	5.67886	22.1012	2.69213	10.4773	3.89185	4.51184e-21	1.8e-171	8.73599e-105
TraesCS1A02G174700	C1	15.0078	19.1515	0.0621963	1.2761	0.00414426	0.0032476	0.00642838	2.96e-17	1.213e-17
TraesCS1A02G174800	C4	5.26406	1.45777	0	0.276929	0	0	3.74195e-17	1.33e-16	7.10068e-10
TraesCS1A02G174900	C1	0.437167	0.428446	0.126936	0.980052	0.29036	0.29627	0.761718	0.00399159	0.0126586
TraesCS1A02G175000	C1	1.71283	1.33895	0.174632	0.781721	0.101955	0.130424	1.59022e-07	1.05e-100	3.86301e-59
TraesCS1A02G175200	C3	2.43318	9.75528	23.0859	4.00928	9.48796	2.3665	5.00363e-50	4.67e-166	3.1865e-52
TraesCS1A02G175500	C3	6.23798	53.5825	180.193	8.58971	28.8864	3.36291	0	0	0
TraesCS1A02G175800	C3	2.37324	2.16975	8.49732	0.914257	3.58048	3.91627	0.0627058	1.09e-39	5.70058e-55
TraesCS1A02G175900	C3	4.38901	5.94092	13.0193	1.35359	2.96635	2.19147	0.00112215	1.06e-88	9.86224e-61
TraesCS1A02G176000	C1	0.211272	0.196402	0.023174	0.929614	0.109688	0.117993	0.493151	1.09e-09	3.52392e-07
TraesCS1A02G176200	C3	2.63159	3.59904	5.14093	1.36763	1.95355	1.42841	0.0219015	2.04e-07	0.000331226
TraesCS1A02G176300	C4	0.228324	0.107527	0.104703	0.470941	0.458571	0.973734	0.0164588	0.00243289	0.72533
TraesCS1A02G176500	C1	30.9844	34.738	22.0776	1.12114	0.71254	0.635547	0.996925	2.62e-125	2.05228e-124
TraesCS1A02G176700	C4	5.28448	4.60835	3.93352	0.872053	0.744353	0.853565	2.39277e-12	4.68e-54	2.08357e-11
TraesCS1A02G176800	C2	1.25667	3.34322	0.393298	2.66038	0.312969	0.117641	2.51849e-15	3.15e-13	1.10696e-59
TraesCS1A02G176900	C3	2.75556	2.08698	2.81643	0.757369	1.02209	1.34953	1.23545e-07	2.37e-05	0.0390226
TraesCS1A02G177000	C4	1.86998	1.16102	0.022614	0.620872	0.0120932	0.0194778	4.03487e-09	1.64e-50	1.19574e-34
TraesCS1A02G177100	C1	0.904112	1.33917	0.474997	1.4812	0.525374	0.354695	0.0845183	1.08e-08	1.25435e-17
TraesCS1A02G177300	C3	1.01091	2.55795	10.7738	2.53034	10.6575	4.21188	1.25878e-14	3.33e-164	3.47447e-99
TraesCS1A02G177400	C1	7.46513	7.61067	5.08548	1.0195	0.681231	0.668204	0.0172239	1.28e-43	1.83267e-26
TraesCS1A02G177500	C1	0.229258	0.282561	0	1.2325	0	0	0.831788	1.4e-10	1.09346e-10
TraesCS1A02G177600	C1	3.78193	3.53955	1.63973	0.935913	0.433569	0.463258	2.26881e-05	2.49e-93	7.62952e-57
TraesCS1A02G177800	C2	2.60938	5.06266	2.2262	1.94017	0.853152	0.43973	5.33155e-20	2.73e-11	9.13746e-61
TraesCS1A02G178100	C3	1.42277	1.37639	3.26393	0.967398	2.29407	2.37138	0.0297693	7.49e-22	1.10679e-35
TraesCS1A02G178200	C3	3.41762	4.28491	8.38416	1.25377	2.45322	1.95667	0.176751	1.3e-32	9.49796e-28
TraesCS1A02G178300	C3	4.73368	6.25486	12.8335	1.32135	2.71109	2.05176	0.0407946	1.2e-38	4.18679e-33
TraesCS1A02G178400	C2	0.272506	0.499344	0.197657	1.83242	0.725332	0.395834	0.0118922	0.00434338	2.43255e-08
TraesCS1A02G178700	C3	1.72203	4.66531	5.94585	2.70919	3.45281	1.27448	1.87687e-07	6.18e-09	0.425126
TraesCS1A02G178800	C4	0.138131	0.0505313	0.015503	0.365822	0.112234	0.3068	0.147592	0.0034354	0.293521
TraesCS1A02G179000	C1	34.0542	52.6603	10.5132	1.54637	0.308718	0.199641	3.12214e-29	0	0
TraesCS1A02G179400	C4	6.55821	3.0874	1.40171	0.470768	0.213734	0.454011	5.92688e-19	1.04e-57	2.06986e-09
TraesCS1A02G179500	C3	0.359443	0.605177	0.952286	1.68365	2.64933	1.57356	0.166162	0.0041013	0.141661
TraesCS1A02G179600	C2	7.01845	10.3382	8.18917	1.473	1.16681	0.792128	4.07833e-08	0.000344628	7.5787e-17
TraesCS1A02G179700	C2	1.1217	1.2323	1.01727	1.0986	0.906907	0.825509	0.764496	7.4e-05	0.00084315
TraesCS1A02G179900	C4	0.149445	0.112694	0.048307	0.754085	0.323243	0.428656	0.442473	0.00573461	0.119849
TraesCS1A02G180000	C3	0.114431	0.07228	0.4731	0.631649	4.13438	6.54538	0.563846	0.0166621	0.000700446
TraesCS1A02G180200	C2	1.80617	2.28939	1.36594	1.26754	0.756262	0.596639	0.144107	5.38e-17	4.6802e-24
TraesCS1A02G180500	C3	4.90702	4.68281	9.18839	0.954309	1.8725	1.96215	3.27904e-05	1.8e-12	1.18177e-42
TraesCS1A02G180700	C1	0.65776	0.807945	0.0953197	1.22833	0.144916	0.117978	0.896452	5.38e-05	2.21047e-05
TraesCS1A02G180800	C1	1.44756	1.48479	0.498152	1.02572	0.344133	0.335503	0.460904	2.25e-22	4.7816e-18
TraesCS1A02G181000	C3	8.41125	13.7203	20.8582	1.63118	2.4798	1.52025	6.24753e-17	1.38e-46	3.07696e-19
TraesCS1A02G181100	C1	28.1814	21.4524	0.0626297	0.761226	0.00222237	0.00291947	4.49492e-19	3.05e-22	3.49816e-19
TraesCS1A02G181600	C4	1.61486	1.28087	1.38627	0.793177	0.858447	1.08229	0.0115031	0.00121526	0.741422
TraesCS1A02G181900	C1	16.0834	20.2632	11.6827	1.25988	0.726382	0.576547	0.000205464	1.04e-87	4.27566e-118
TraesCS1A02G182000	C3	1.33776	2.81061	6.12933	2.10099	4.5818	2.18078	4.3804e-10	1.52e-40	2.4023e-15
TraesCS1A02G182100	C3	2.90987	3.55402	8.60295	1.22137	2.95648	2.42063	0.572789	3.6e-25	1.15913e-22
TraesCS1A02G182200	C4	0.0408053	0	0	0	0	NaN	0.0772602	0.0248902	NaN
TraesCS1A02G182300	C2	0.540448	1.5533	0.765318	2.8741	1.41608	0.492704	4.03742e-13	0.845304	2.16139e-15
TraesCS1A02G182500	C3	2.44149	4.60669	11.3939	1.88684	4.66677	2.47333	5.36027e-09	1.98e-77	9.19257e-41
TraesCS1A02G182600	C3	0.270438	1.43379	1.99333	5.30172	7.37075	1.39026	2.04226e-18	1.45e-24	0.0745483
TraesCS1A02G182700	C3	4.35794	4.13352	12.6693	0.948503	2.90718	3.06502	0.00315949	5.54e-59	6.45537e-114
TraesCS1A02G182800	C3	0.978351	2.30448	4.54746	2.35548	4.64808	1.97331	7.2666e-12	4.11e-43	1.5297e-12
TraesCS1A02G182900	C3	1.58601	3.50291	12.4214	2.20862	7.83184	3.54603	6.63407e-17	2.46e-208	2.32682e-127
TraesCS1A02G183000	C4	2.83855	1.27998	1.73231	0.450929	0.610281	1.35339	8.96583e-39	4.32e-32	0.0497583
TraesCS1A02G183200	C3	0.453807	0.664387	1.60008	1.46403	3.52591	2.40836	0.605085	0.00122657	0.00460417
TraesCS1A02G183400	C4	0.52188	0.122111	0	0.233983	0	0	8.87633e-15	1.91e-15	5.12058e-08
TraesCS1A02G183800	C3	9.99633	14.5184	23.358	1.45237	2.33666	1.60886	4.21814e-25	4.42e-130	2.15038e-55
TraesCS1A02G183900	C3	0.485276	1.00759	1.90368	2.07631	3.92287	1.88934	6.44304e-08	4.37e-29	4.75456e-10
TraesCS1A02G184000	C2	0.0772653	0.196166	0.0139327	2.53886	0.180322	0.0710249	0.234315	0.0414903	0.000456372
TraesCS1A02G184800	C4	1.54185	1.20291	1.29353	0.780173	0.838946	1.07533	0.00848478	0.000350596	0.725209
TraesCS1A02G184900	C3	0.4506	0.447703	4.82314	0.993571	10.7038	10.7731	0.622319	1.89e-69	1.23435e-75
TraesCS1A02G185300	C3	1.16577	1.76033	3.20371	1.51001	2.74816	1.81995	0.000862663	8.68e-22	9.64359e-13
TraesCS1A02G185500	C2	0.223452	0.454365	0.16541	2.03339	0.740248	0.364047	0.0502013	0.0889095	5.22998e-05
TraesCS1A02G185700	C3	0.79106	0.312	1.42056	0.394407	1.79576	4.55307	4.75616e-05	0.156091	7.72119e-10
TraesCS1A02G185800	C1	1.38759	2.33244	0	1.68093	0	0	7.9517e-05	9.77e-19	1.92495e-20
TraesCS1A02G186000	C2	0.0850687	0.50606	0.0679897	5.94884	0.799233	0.134351	8.67747e-09	0.451129	0.0167589
TraesCS1A02G186100	C3	0.837142	1.64964	9.8973	1.97056	11.8227	5.99967	0.000204403	5.07e-117	1.51529e-104
TraesCS1A02G186200	C1	0.158287	0.242319	0.0606207	1.53088	0.382979	0.250169	0.579115	0.0559987	0.0103456
TraesCS1A02G186400	C3	0.0835543	0.145114	0.985535	1.73677	11.7951	6.79144	0.62532	0.0133561	3.1949e-09
TraesCS1A02G186500	C3	0.768574	0.729045	1.89765	0.948568	2.46906	2.60293	0.455633	0.000263268	3.71235e-07
TraesCS1A02G186600	C2	0.036876	0.968713	0.354459	26.2695	9.61219	0.365907	7.23948e-15	0.000137178	5.86228e-07
TraesCS1A02G186700	C4	4.89053	2.33106	3.43721	0.476647	0.702829	1.47453	6.18901e-19	2.35e-16	0.0238911
TraesCS1A02G186800	C3	0.355861	0.555793	4.47756	1.56182	12.5823	8.05617	0.34057	1.27e-51	2.56567e-44
TraesCS1A02G187000	C3	0.254022	0.334793	2.52159	1.31797	9.92665	7.53179	0.763879	5.84e-26	6.35533e-28
TraesCS1A02G187300	C1	4.94982	5.80037	2.72753	1.17183	0.551035	0.470233	0.682305	1.1e-31	9.1636e-37
TraesCS1A02G187400	C2	6.34598	8.05662	5.0896	1.26956	0.802018	0.631728	0.00671468	7.66e-49	5.4729e-56
TraesCS1A02G187600	C3	5.86917	4.89937	12.224	0.834764	2.08275	2.49501	1.90176e-05	1.94e-11	2.31075e-29
TraesCS1A02G187700	C3	0.088036	0.530342	0.570937	6.02415	6.48526	1.07654	0.0200578	0.0150759	0.89587
TraesCS1A02G187800	C3	0.0984397	0.273262	2.12142	2.77593	21.5505	7.76334	0.0301566	3.37e-38	3.22535e-33
TraesCS1A02G187900	C2	0	0.0418967	0	NaN	NaN	0	0.094567	NaN	0.0308691
TraesCS1A02G188000	C1	2.27286	2.98792	0.376821	1.31461	0.165792	0.126115	0.185505	2.93e-50	2.95282e-55
TraesCS1A02G188200	C3	7.98886	8.7834	29.2875	1.09946	3.66605	3.33442	0.627879	5.02e-89	3.44118e-152
TraesCS1A02G188400	C1	1.27762	1.94907	0.405781	1.52555	0.317607	0.208192	0.201655	1.06e-08	2.7331e-12
TraesCS1A02G188500	C2	2.35543	4.01327	0.966567	1.70383	0.410356	0.240843	1.19278e-09	5.91e-42	9.26728e-102
TraesCS1A02G188700	C3	6.23656	13.0999	20.5114	2.1005	3.28889	1.56577	1.66218e-40	6.61e-106	4.26214e-18
TraesCS1A02G188800	C3	1.89149	2.48599	5.45986	1.3143	2.88654	2.19625	0.176655	1.08e-25	7.29555e-24
TraesCS1A02G188900	C2	1.37896	3.29856	0.336271	2.39206	0.243858	0.101945	2.44083e-15	3.21e-27	1.43758e-81
TraesCS1A02G189200	C1	0.38401	0.341975	0.0135503	0.890536	0.0352864	0.0396238	0.411501	4.38e-13	5.08206e-10
TraesCS1A02G189300	C2	0.7588	1.93497	0.060468	2.55004	0.0796889	0.0312501	3.92351e-12	2.97e-26	4.34073e-54
TraesCS1A02G189400	C3	0.346769	0.366804	1.18608	1.05778	3.42037	3.23355	0.792578	6.01e-08	9.60104e-10
TraesCS1A02G189500	C3	1.79642	1.68992	3.90411	0.940716	2.17327	2.31023	0.13425	1.31e-07	6.95802e-13
TraesCS1A02G189600	C3	0.883768	2.34158	9.91142	2.64954	11.215	4.23279	2.13589e-15	6.91e-152	3.91536e-115
TraesCS1A02G189700	C3	0.173415	0.667942	2.2224	3.85169	12.8155	3.32723	0.00475112	2.48e-14	9.23274e-07
TraesCS1A02G189900	C2	0.0149223	0.0709087	0.0134377	4.75185	0.900507	0.189507	0.101866	0.760302	0.01887
TraesCS1A02G190100	C2	0.183422	0.324693	0.0500207	1.7702	0.272709	0.154055	0.124203	6.11e-05	2.01133e-09
TraesCS1A02G190200	C3	0.800594	1.56899	1.89868	1.95979	2.37159	1.21013	4.51295e-08	3.66e-09	0.506013
TraesCS1A02G190300	C1	0.0247287	0.0339097	0	1.37127	0	0	0.852027	0.00406548	0.00144554
TraesCS1A02G190400	C4	9.7952	4.04637	0.093756	0.413097	0.00957163	0.0231704	5.00625e-19	7.61e-05	0.00248962
TraesCS1A02G190500	C2	2.46767	3.97948	2.3147	1.61264	0.938008	0.581659	1.29372e-06	1.4e-05	2.61015e-22
TraesCS1A02G190700	C1	9.31129	10.1415	5.11512	1.08916	0.549346	0.504375	0.129514	1.07e-217	1.01024e-152
TraesCS1A02G190800	C3	15.046	14.3334	51.4651	0.952637	3.42052	3.59058	7.82934e-08	1.57e-201	0
TraesCS1A02G190900	C3	2.46804	4.24535	6.46524	1.72013	2.61959	1.5229	7.02608e-12	5.58e-33	1.02802e-09
TraesCS1A02G191000	C1	0.714431	0.760365	0.423555	1.0643	0.592856	0.557041	0.745251	1.3e-05	0.000287012
TraesCS1A02G191300	C3	1.56507	2.05451	9.54445	1.31272	6.0984	4.64562	0.201932	4.23e-127	3.1028e-112
TraesCS1A02G191400	C1	16.9023	18.9088	5.22177	1.11872	0.308939	0.276155	0.692428	2.55e-199	6.85276e-186
TraesCS1A02G191500	C3	0.105052	0.170858	1.97543	1.62641	18.8043	11.5618	0.614916	1.65e-20	9.98246e-23
TraesCS1A02G191600	C3	0.937169	0.661137	3.59779	0.705462	3.839	5.44181	0.00639574	2.95e-22	1.35124e-39
TraesCS1A02G191700	C3	1.30761	1.33064	3.43789	1.01761	2.62913	2.58364	0.465144	3.75e-10	3.08729e-15
TraesCS1A02G191800	C1	1.24544	1.1384	0.618954	0.914061	0.496978	0.543703	0.150835	3.51e-12	3.85035e-06
TraesCS1A02G191900	C3	2.23539	2.57258	7.67832	1.15084	3.43489	2.98468	0.963215	1.08e-42	1.92812e-45
TraesCS1A02G192200	C3	9.68222	9.64211	16.1319	0.995858	1.66614	1.67307	0.112963	0.00170264	2.64916e-09
TraesCS1A02G192300	C3	6.09491	9.07176	16.0586	1.48841	2.63476	1.77018	2.99617e-09	5.22e-68	2.25344e-29
TraesCS1A02G192400	C3	2.26385	2.66882	5.43856	1.17889	2.40235	2.03781	0.745954	4.52e-20	1.31697e-19
TraesCS1A02G192500	C3	1.5575	2.42889	4.46103	1.55947	2.86422	1.83665	0.00598653	2.64e-16	4.73846e-08
TraesCS1A02G192600	C4	0.623997	0.0933473	0	0.149596	0	0	7.471e-08	2.76e-11	0.00388013
TraesCS1A02G192700	C1	0.133897	0.137578	0.0290107	1.02749	0.216665	0.210868	0.802045	0.000444034	0.00273823
TraesCS1A02G192800	C1	0.766141	0.932474	0.24391	1.21711	0.318362	0.261573	0.71016	1.49e-14	8.63194e-17
TraesCS1A02G192900	C4	0.880818	0.533371	0.201193	0.60554	0.228416	0.37721	1.59515e-05	2.14e-24	1.85884e-07
TraesCS1A02G193000	C4	101.774	68.8175	51.8279	0.676182	0.509247	0.753121	1.58512e-129	0	2.62375e-52
TraesCS1A02G193100	C3	0.250775	0.450007	1.17681	1.79447	4.69269	2.61509	0.0740948	1.76e-10	3.26028e-09
TraesCS1A02G193400	C4	1.6197	1.14401	0.423148	0.706309	0.261251	0.369881	2.58306e-10	2.65e-51	2.01522e-21
TraesCS1A02G193500	C3	3.65263	3.60677	19.1153	0.987445	5.23331	5.29985	0.0827571	4.6e-192	9.8796e-220
TraesCS1A02G193600	C3	1.2687	1.78876	3.94824	1.40991	3.11204	2.20726	0.00157537	1.55e-53	2.27077e-44
TraesCS1A02G193700	C4	0.174244	0.0970887	0	0.557198	0	0	0.381241	0.000197842	0.0218321
TraesCS1A02G193900	C3	1.92404	2.01557	3.72995	1.04757	1.9386	1.85057	0.643018	0.00862286	0.000338422
TraesCS1A02G194000	C3	16.6134	21.5283	38.9365	1.29584	2.34368	1.80862	0.247697	1.18e-26	2.09382e-31
TraesCS1A02G194100	C3	3.53832	3.68905	6.78218	1.0426	1.91678	1.83846	0.232052	7.01e-08	1.04692e-13
TraesCS1A02G194200	C2	19.321	48.8505	29.7847	2.52836	1.54157	0.609712	9.45487e-147	0.000313235	2.52749e-88
TraesCS1A02G194400	C3	4.48498	5.44097	9.70288	1.21315	2.16342	1.7833	0.566485	1.41e-10	2.74637e-10
TraesCS1A02G194500	C3	0.700131	0.863293	2.95765	1.23305	4.22442	3.42601	0.856322	2.61e-07	4.92868e-08
TraesCS1A02G194600	C3	1.03934	1.45518	3.27577	1.40011	3.15178	2.2511	0.384713	2.6e-07	1.10216e-05
TraesCS1A02G194700	C3	0.002853	0.00364233	0.131855	1.27667	46.2161	36.2006	0.963592	2.19e-07	8.6253e-08
TraesCS1A02G194800	C3	7.42265	8.16821	23.2758	1.10044	3.13578	2.84956	0.62371	1.7e-63	1.06694e-84
TraesCS1A02G194900	C1	3.04608	3.46479	1.94631	1.13746	0.638955	0.561738	0.961464	1.32e-19	4.77082e-17
TraesCS1A02G195000	C4	13.0254	10.2509	7.31034	0.786989	0.561235	0.713143	6.31633e-21	1.55e-106	2.79041e-23
TraesCS1A02G195100	C1	9.23049	10.5265	7.9048	1.14041	0.85638	0.750942	0.984657	2.84e-26	7.21889e-23
TraesCS1A02G195200	C1	2.06605	1.87991	1.42819	0.909905	0.691266	0.759712	0.00636108	2.53e-17	4.09506e-06
TraesCS1A02G195300	C3	3.53146	4.34674	7.90906	1.23086	2.2396	1.81954	0.255938	2.88e-26	6.37233e-26
TraesCS1A02G195312	C1	0.253819	0.277161	0.167182	1.09196	0.658665	0.603195	0.87791	0.000330686	0.0021945
TraesCS1A02G195500	C3	0.667623	0.527618	2.71444	0.790293	4.06583	5.14471	0.120908	1.07e-10	2.20862e-18
TraesCS1A02G195700	C1	2.28705	2.93682	0.32575	1.28411	0.142433	0.110919	0.100885	4.2e-22	8.26546e-24
TraesCS1A02G195900	C3	0.221598	0.375447	4.29244	1.69427	19.3704	11.4329	0.0826762	1.47e-104	1.43558e-104
TraesCS1A02G196000	C1	0.251249	0.253996	0	1.01093	0	0	0.76593	5.93e-10	1.79431e-09
TraesCS1A02G196200	C2	0.152305	0.307666	0.165741	2.02007	1.08822	0.538704	0.0209871	0.528243	0.00571154
TraesCS1A02G196300	C3	9.76792	18.7202	35.5864	1.9165	3.64319	1.90096	1.02756e-40	3.4e-199	8.51044e-67
TraesCS1A02G196400	C4	1.29095	0.876566	0.657253	0.679006	0.509122	0.749805	0.00110198	2.87e-07	0.0530031
TraesCS1A02G196500	C1	0.492844	0.490576	0.178097	0.995399	0.361367	0.363037	0.569441	4.32e-08	5.27259e-06
TraesCS1A02G196600	C3	5.88372	11.8487	24.7899	2.01381	4.21331	2.09221	2.88377e-34	9.37e-189	1.29856e-61
TraesCS1A02G196700	C2	0.721265	1.49763	0.318685	2.07639	0.441842	0.212793	1.82418e-07	6.4e-09	7.48428e-28
TraesCS1A02G196800	C1	10.3492	8.87149	4.19677	0.857214	0.405516	0.473062	5.46865e-18	2.71e-203	1.98578e-105
TraesCS1A02G197000	C2	0.040753	0.0749617	0.0221973	1.83941	0.54468	0.296116	0.509982	0.325493	0.0171665
TraesCS1A02G197200	C3	6.19748	10.9093	12.6759	1.76028	2.04533	1.16194	8.10265e-28	2.6e-24	0.60523
TraesCS1A02G197500	C3	1.41708	2.25111	4.46904	1.58856	3.15371	1.98526	0.0183193	3.56e-14	5.22883e-07
TraesCS1A02G197700	C1	4.91542	4.49505	3.41815	0.914481	0.695394	0.760425	0.000394627	1.11e-24	4.64396e-09
TraesCS1A02G197800	C3	8.86208	8.94278	14.7612	1.00911	1.66566	1.65063	0.0536453	1.38e-05	2.33498e-12
TraesCS1A02G197900	C4	1.64964	1.15553	0.297006	0.700474	0.180043	0.25703	0.0072794	2.5e-18	1.63326e-07
TraesCS1A02G198000	C3	2.58688	2.82375	7.86865	1.09157	3.04175	2.7866	0.675209	1.67e-34	3.04811e-48
TraesCS1A02G198300	C1	0.446196	0.606718	0.0946597	1.35976	0.212148	0.156019	0.394212	1.64e-15	1.42457e-17
TraesCS1A02G198500	C1	6.29398	6.262	5.99542	0.994918	0.952564	0.957429	0.0308076	3.53e-09	0.0020814
TraesCS1A02G198600	C4	1.56296	0.484246	0.200707	0.309826	0.128414	0.414473	1.72801e-22	0.00413127	0.242975
TraesCS1A02G198700	C1	1.82483	1.92087	0.582204	1.05263	0.319045	0.303094	0.788157	7.71e-147	2.44155e-115
TraesCS1A02G198800	C4	0.855447	0.336522	0	0.393387	0	0	0.000122097	3.04e-13	5.93019e-08
TraesCS1A02G198900	C1	1.5391	1.4771	0.894879	0.959711	0.581428	0.605837	0.145949	5.43e-13	3.18869e-07
TraesCS1A02G199000	C3	2.96274	4.46976	6.84617	1.50866	2.31075	1.53166	1.22463e-08	1.09e-32	2.16381e-11
TraesCS1A02G199200	C3	0.146957	0.187	0.991543	1.27249	6.74718	5.30236	0.883764	2.54e-09	1.90382e-09
TraesCS1A02G199600	C4	0.881695	0.463514	0.009031	0.525707	0.0102428	0.0194838	0.000647721	5.62e-15	6.7472e-10
TraesCS1A02G199700	C3	0.006794	0.0803157	11.3044	11.8216	1663.87	140.749	0.0956507	4.58e-30	1.60982e-102
TraesCS1A02G200000	C4	4.40762	1.17706	0.154749	0.267051	0.0351094	0.131471	3.56967e-40	1.41e-84	2.04317e-17
TraesCS1A02G200600	C1	0.113317	0.14124	0.0319653	1.24641	0.282088	0.226319	0.79363	3.5e-06	5.32421e-06
TraesCS1A02G200800	C3	13.1591	15.6649	49.0696	1.19042	3.72894	3.13247	0.299305	1.73e-264	1.47193e-275
TraesCS1A02G201000	C3	0.839761	0.746595	1.53266	0.889056	1.82512	2.05287	0.0956554	0.0232266	5.03271e-06
TraesCS1A02G201100	C3	0.12614	0.075806	0.468262	0.600967	3.71224	6.17711	0.483286	0.0115489	0.000764228
TraesCS1A02G201200	C3	0.488477	0.910654	1.11222	1.86427	2.27691	1.22134	0.0105323	0.0170575	0.719402
TraesCS1A02G201300	C4	15.5534	13.083	12.8367	0.841167	0.825327	0.981169	9.28214e-09	2.85e-18	0.0207823
TraesCS1A02G201400	C2	0.121514	1.5004	0.0120293	12.3475	0.0989952	0.0080174	3.75896e-49	6.76e-06	3.14696e-43
TraesCS1A02G201700	C4	4.53247	3.00886	1.91356	0.663847	0.42219	0.635976	1.16939e-12	3.7e-37	2.74205e-08
TraesCS1A02G202000	C1	1.80564	1.35163	0.400393	0.748561	0.221745	0.296229	1.11335e-05	6.57e-51	7.51919e-24
TraesCS1A02G202300	C3	5.52997	6.31823	12.9025	1.14254	2.33319	2.0421	0.983326	3.34e-33	2.01432e-42
TraesCS1A02G202700	C1	7.52991	6.9376	5.82508	0.921339	0.773592	0.839639	0.000255759	7.13e-22	4.47166e-07
TraesCS1A02G202900	C3	122.261	693.668	4814.84	5.67365	39.3816	6.94113	0	0	0
TraesCS1A02G203100	C2	0.238163	0.331634	0.161931	1.39247	0.679916	0.488281	0.404677	0.00196658	5.52311e-05
TraesCS1A02G203200	C3	1.34769	4.60596	4.72502	3.41766	3.506	1.02585	1.09533e-21	3.57e-16	0.23666
TraesCS1A02G203400	C3	4.979	5.32817	8.82296	1.07013	1.77203	1.65591	0.256274	3.33e-06	4.00108e-16
TraesCS1A02G203600	C3	5.19881	6.71355	26.7	1.29136	5.13578	3.97702	0.0930236	1.41e-176	3.93368e-164
TraesCS1A02G203700	C3	0.196682	0.446807	4.76219	2.27172	24.2126	10.6583	0.0256462	1e-73	6.1098e-69
TraesCS1A02G204200	C3	7.48034	14.2308	19.3021	1.90243	2.58038	1.35636	2.4895e-31	4.38e-52	1.29412e-07
TraesCS1A02G204300	C4	0.781104	0.606132	0.442597	0.775993	0.566629	0.730199	0.0193123	4.6e-07	0.0227256
TraesCS1A02G204400	C3	0.0355857	0.189807	1.69258	5.3338	47.5636	8.91739	0.00463772	4.32e-34	4.15597e-23
TraesCS1A02G204500	C1	0.249949	0.246409	0.090464	0.985838	0.36193	0.367129	0.805342	0.0098467	0.047975
TraesCS1A02G204700	C1	0.595232	0.621707	0.111576	1.04448	0.187449	0.179467	0.723431	9.19e-14	1.72628e-12
TraesCS1A02G205100	C4	1.99763	0.992408	0.0397123	0.496792	0.0198797	0.0400161	5.40139e-11	3.42e-40	6.91971e-21
TraesCS1A02G205200	C4	0.14546	0.0186257	0.0390627	0.128046	0.268545	2.09725	0.105395	0.000103996	0.583917
TraesCS1A02G205300	C3	5.84982	6.97764	12.2359	1.1928	2.09167	1.75358	0.430958	2.38e-26	9.02782e-28
TraesCS1A02G205600	C4	4.13606	2.8831	2.57049	0.697063	0.621482	0.891573	1.31262e-08	4.19e-17	0.028105
TraesCS1A02G205700	C1	7.06754	7.87108	6.09464	1.11369	0.862342	0.774308	0.718023	2.65e-17	1.08418e-11
TraesCS1A02G205900	C3	0.159766	0.196131	0.819784	1.22762	5.13115	4.17977	0.995479	0.00401396	0.0092545
TraesCS1A02G206000	C3	0.568304	1.1021	1.18129	1.93928	2.07862	1.07185	0.000856672	0.0161618	0.711342
TraesCS1A02G206100	C3	0.277833	0.396561	18.415	1.42733	66.2806	46.4366	0.626402	5.77e-207	4.32465e-77
TraesCS1A02G206200	C3	0.377177	0.724698	3.27298	1.92137	8.67757	4.51634	0.016274	7.85e-36	1.04379e-25
TraesCS1A02G206300	C3	0.377207	1.0743	1.24871	2.84804	3.31041	1.16234	2.54964e-06	4.46e-06	0.922588
TraesCS1A02G206400	C3	1.3517	1.02452	1.89826	0.757948	1.40435	1.85283	0.000182677	0.791995	3.79831e-07
TraesCS1A02G206500	C3	0	0.0255887	1.10481	NaN	NaN	43.1758	0.517973	1.42e-10	3.66825e-11
TraesCS1A02G206600	C3	0.936021	1.19072	4.95644	1.2721	5.29522	4.16257	0.293506	8.18e-141	1.66961e-112
TraesCS1A02G206700	C1	8.3072	8.24	6.99686	0.991911	0.842265	0.849134	4.43847e-06	2.75e-51	3.21455e-19
TraesCS1A02G206800	C3	0.441299	2.378	15.4746	5.38863	35.066	6.50741	5.00845e-23	4.44e-210	2.04374e-167
TraesCS1A02G207100	C2	0.0838203	0.217489	0.0296107	2.5947	0.353264	0.136148	0.000212279	2.3e-05	3.44688e-16
TraesCS1A02G207500	C3	0.101678	0.210742	2.46924	2.07265	24.2849	11.7169	0.193538	1.02e-47	1.20551e-44
TraesCS1A02G207600	C3	2.43474	17.5036	28.0399	7.18911	11.5166	1.60195	2.91505e-245	0	1.08741e-18
TraesCS1A02G207700	C3	1.11729	1.81707	2.11732	1.62631	1.89504	1.16524	1.20117e-06	2.59e-06	0.730128
TraesCS1A02G207900	C1	0.129435	0.173144	0	1.33769	0	0	0.766751	8.98e-07	1.78744e-07
TraesCS1A02G208000	C1	3.57974	3.96979	2.93048	1.10896	0.818628	0.738194	0.594829	1.61e-27	2.01724e-20
TraesCS1A02G208100	C4	0.635216	0.19854	0	0.312555	0	0	1.64807e-11	1.57e-16	2.97524e-10
TraesCS1A02G208400	C1	0.613932	0.909955	0.250603	1.48218	0.408193	0.275401	0.0750162	6.7e-15	8.17281e-19
TraesCS1A02G208500	C1	16.1415	14.029	2.22875	0.86913	0.138076	0.158867	3.10126e-11	0	8.73798e-271
TraesCS1A02G208600	C1	6.28072	6.75648	2.76146	1.07575	0.439672	0.408713	0.187882	1.9e-105	1.09912e-96
TraesCS1A02G208900	C4	0.988397	0.512612	0.0295497	0.518629	0.0298965	0.0576453	2.1273e-06	9.8e-28	5.00731e-13
TraesCS1A02G209000	C2	0.058583	0.204951	0.010056	3.49847	0.171654	0.0490655	0.000643499	0.00191496	7.74078e-11
TraesCS1A02G209100	C1	27.2849	22.4836	2.52189	0.824031	0.092428	0.112166	1.62322e-23	0	0
TraesCS1A02G209400	C2	0.355729	0.864785	0.185502	2.43102	0.52147	0.214507	1.9858e-07	3.07e-06	1.3745e-25
TraesCS1A02G209500	C4	2.11576	0.197567	0.037663	0.0933786	0.0178011	0.190634	7.41485e-24	1.42e-24	0.0246355
TraesCS1A02G209600	C3	15.5747	18.3971	46.7965	1.18122	3.00465	2.54369	0.589901	3.77e-71	1.48828e-108
TraesCS1A02G209800	C2	0	0.162276	0.096562	NaN	NaN	0.595049	0.0201037	0.1976	0.441236
TraesCS1A02G210400	C3	1.56907	2.68529	2.6155	1.71139	1.66691	0.974007	7.26057e-06	0.0296082	0.0648536
TraesCS1A02G210500	C1	1.11503	1.3234	0.507557	1.18688	0.455197	0.383524	0.826372	1.66e-13	2.31882e-14
TraesCS1A02G210600	C3	3.26734	3.71907	11.4082	1.13826	3.49158	3.06748	0.979345	1.9e-45	3.48344e-55
TraesCS1A02G210700	C1	0.106533	0.0855943	0.000507333	0.803456	0.00476223	0.00592718	0.763099	0.00303723	0.0128274
TraesCS1A02G210800	C3	1.69113	6.35997	13.0244	3.76077	7.70159	2.04787	1.0693e-87	4.43e-282	1.04455e-47
TraesCS1A02G211100	C3	0.28283	0.224906	0.883825	0.795199	3.12493	3.92975	0.2218	5.09e-06	3.47614e-11
TraesCS1A02G211200	C4	1.38314	0.853862	0	0.617338	0	0	0.00854045	1.43e-12	1.29666e-09
TraesCS1A02G211300	C2	0.078393	0.422094	0.00674067	5.38433	0.0859856	0.0159696	9.95708e-07	0.0016495	7.12538e-11
TraesCS1A02G211500	C1	1.46445	1.23465	0.169604	0.843083	0.115815	0.13737	0.0199567	5.72e-45	1.70543e-28
TraesCS1A02G211800	C4	0.390503	0.092423	0	0.236677	0	0	0.00015284	7.9e-10	0.00107715
TraesCS1A02G211900	C1	1.78819	2.05391	0.679009	1.1486	0.379718	0.330593	0.951249	7.48e-54	2.75653e-50
TraesCS1A02G212000	C4	4.90653	2.26191	0.266001	0.460999	0.0542137	0.1176	9.12978e-33	3.66e-135	2.30519e-48
TraesCS1A02G212300	C4	20.4592	1.07708	0	0.0526454	0	0	0	5.46e-32	7.91636e-15
TraesCS1A02G212600	C4	29.1305	6.77048	0.322021	0.232419	0.0110544	0.0475625	6.79481e-282	0	1.81179e-103
TraesCS1A02G212800	C2	7.30102	8.32687	6.45089	1.14051	0.88356	0.774708	0.98574	1.03e-68	9.74754e-53
TraesCS1A02G212900	C3	0.146187	0.574389	0.560116	3.92914	3.83151	0.975152	8.0634e-10	4.02e-07	0.286922
TraesCS1A02G213000	C2	2.71525	3.81629	2.00458	1.4055	0.738267	0.525271	0.00335133	7.67e-15	1.81595e-27
TraesCS1A02G213400	C3	5.20561	5.3129	17.5425	1.02061	3.36991	3.30186	0.0344549	3.11e-116	4.37164e-170
TraesCS1A02G213600	C3	0.492777	0.574775	2.229	1.1664	4.52334	3.87804	0.956829	5.46e-17	9.04538e-19
TraesCS1A02G213700	C3	0.0183377	0	0.0410287	0	2.2374	NaN	0.298036	0.618273	0.0187998
TraesCS1A02G213800	C3	0.710861	0.962024	1.99104	1.35332	2.80089	2.06964	0.371275	2.75e-07	5.79337e-07
TraesCS1A02G213900	C3	2.30552	3.46445	5.98653	1.50268	2.59661	1.72799	7.4002e-05	5.09e-21	1.04727e-11
TraesCS1A02G214100	C3	0.571686	1.13793	1.13292	1.99049	1.98173	0.995599	2.11431e-07	0.000584784	0.15087
TraesCS1A02G214200	C3	0.530495	1.24632	1.9047	2.34935	3.59042	1.52826	6.52543e-10	1.34e-18	0.00152048
TraesCS1A02G214300	C3	0.777853	1.08121	3.90718	1.39	5.02303	3.6137	0.178371	2.47e-49	8.06369e-43
TraesCS1A02G214400	C2	0.55296	1.10789	0.621848	2.00357	1.12458	0.561289	0.000388885	0.359443	1.6236e-05
TraesCS1A02G214500	C2	0.008062	0.118288	0.00984233	14.6723	1.22083	0.0832065	0.00186131	0.95854	0.000301822
TraesCS1A02G214600	C2	6.52286	8.62502	6.64724	1.32228	1.01907	0.770692	0.091506	0.000491441	9.55286e-07
TraesCS1A02G214700	C4	0.116131	0.01026	0	0.0883488	0	0	0.000231818	4.51e-08	NaN
TraesCS1A02G214800	C4	2.73966	0.0739137	0	0.0269791	0	0	1.13118e-18	1.37e-14	NaN
TraesCS1A02G215100	C3	0.394249	0.316499	3.94973	0.802791	10.0184	12.4794	0.0917527	1.23e-93	2.52068e-112
TraesCS1A02G215300	C4	3.12541	1.6138	0.469745	0.516347	0.150299	0.29108	3.82594e-09	6.53e-52	1.94711e-12
TraesCS1A02G215500	C2	5.04902	9.10652	4.09145	1.80362	0.810345	0.449288	7.59481e-21	1.57e-19	1.58228e-71
TraesCS1A02G215700	C3	12.3321	12.6245	24.8016	1.02371	2.01114	1.96456	0.0122715	4.6e-29	6.13955e-55
TraesCS1A02G215800	C3	5.58499	7.67365	22.4389	1.37398	4.01772	2.92416	0.0013333	3.07e-141	3.11723e-117
TraesCS1A02G215900	C3	0.986037	7.27091	37.6587	7.37387	38.192	5.17936	4.07478e-128	0	0
TraesCS1A02G216200	C4	2.70131	0.987091	0.23371	0.365411	0.086517	0.236766	8.41179e-22	1.08e-55	1.11044e-10
TraesCS1A02G216300	C2	2.63723	5.98338	5.63114	2.26881	2.13524	0.94113	1.90075e-13	2.6e-05	0.0159194
TraesCS1A02G216700	C3	0.402089	0.410977	1.25003	1.0221	3.10883	3.0416	0.790807	0.000564773	2.28046e-05
TraesCS1A02G216800	C3	3.28913	5.25052	11.2937	1.59632	3.43363	2.15096	9.39071e-05	7.14e-48	6.61999e-27
TraesCS1A02G217000	C1	0.71292	0.92938	0	1.30363	0	0	0.548729	5e-13	1.94844e-13
TraesCS1A02G217100	C2	0.222126	0.712072	0.342788	3.20571	1.54321	0.481395	0.000960045	0.762146	0.00199926
TraesCS1A02G217200	C3	103.978	155.285	309.402	1.49344	2.97564	1.99248	7.39893e-29	0	1.40496e-135
TraesCS1A02G217300	C3	13.5923	15.1098	40.3478	1.11165	2.96844	2.67031	0.638098	2.1e-115	7.37827e-135
TraesCS1A02G217400	C1	4.16115	5.37495	0.976082	1.2917	0.23457	0.181598	0.02777	1.29e-151	2.75122e-177
TraesCS1A02G217500	C3	1.51599	1.85664	3.59509	1.2247	2.37144	1.93634	0.618113	2.07e-08	3.66328e-08
TraesCS1A02G217600	C4	1.80703	0.383006	0.124598	0.211954	0.0689519	0.325316	9.51584e-34	5.84e-16	0.000372607
TraesCS1A02G217800	C4	1.38588	0.949837	0.518872	0.685368	0.374399	0.546275	1.17193e-05	6.72e-24	1.30052e-06
TraesCS1A02G217900	C4	14.3297	11.5058	7.61024	0.802932	0.531082	0.661428	4.91327e-31	3.16e-198	1.27837e-54
TraesCS1A02G218000	C4	7.23269	3.68037	2.62166	0.508852	0.362474	0.712337	6.98187e-35	1.15e-57	2.62067e-06
TraesCS1A02G218100	C1	0.417034	0.663798	0.090138	1.59171	0.216141	0.135791	0.217622	2.21e-07	2.74037e-12
TraesCS1A02G218200	C1	2.75209	2.79261	1.60762	1.01472	0.584144	0.575668	0.0605334	2.27e-34	1.23083e-21
TraesCS1A02G218300	C3	0.0640493	0.272082	0.587836	4.248	9.17787	2.16051	0.0135779	1.4e-06	0.0105802
TraesCS1A02G218400	C3	3.08633	2.88385	6.78181	0.934395	2.19737	2.35165	0.000769941	7.54e-26	1.42479e-53
TraesCS1A02G218500	C3	0.37416	0.96797	1.19339	2.58705	3.18953	1.23288	1.60085e-09	4.84e-12	0.490657
TraesCS1A02G218600	C4	0.0386633	0	0	0	0	NaN	0.0130885	0.00218259	NaN
TraesCS1A02G218700	C3	15.086	19.741	38.9097	1.30856	2.57919	1.97101	1.66233e-05	1.6e-124	1.83711e-98
TraesCS1A02G218800	C4	35.58	27.1646	13.8065	0.763478	0.388041	0.508254	1.22831e-47	0	4.92562e-119
TraesCS1A02G218900	C3	11.0574	12.3318	26.4706	1.11525	2.39392	2.14654	0.694122	5.84e-47	3.05261e-84
TraesCS1A02G219000	C2	0.340917	0.650194	0.214509	1.90719	0.629211	0.329915	0.00712388	0.00075333	1.95888e-10
TraesCS1A02G219200	C3	0.726059	7.01693	6.99897	9.66441	9.63967	0.997441	5.24302e-119	5.07e-91	0.0464178
TraesCS1A02G219400	C3	5.40364	9.21584	21.0947	1.70549	3.90379	2.28896	4.99932e-13	1.51e-123	6.64209e-67
TraesCS1A02G219500	C3	0.136326	0.218041	0.460177	1.59941	3.37556	2.11051	0.361063	0.000166098	0.010166
TraesCS1A02G219600	C2	0.083783	0.188054	0	2.24454	0	0	0.381557	0.00573911	8.89824e-05
TraesCS1A02G219700	C4	68.0216	31.3032	0.0462577	0.460195	0.000680044	0.00147773	0	3.51e-26	3.31804e-20
TraesCS1A02G219800	C2	1.59015	4.63395	3.29249	2.91415	2.07055	0.710515	4.18669e-36	2.21e-07	1.06029e-12
TraesCS1A02G219900	C1	0.847704	0.580074	0.050661	0.684289	0.0597626	0.0873354	0.000124665	1.3e-49	1.03744e-35
TraesCS1A02G220100	C1	0.155672	0.136104	0.0724947	0.874302	0.46569	0.532642	0.467984	0.00119603	0.0418426
TraesCS1A02G220200	C1	16.906	16.9494	13.7815	1.00256	0.815183	0.813099	0.000135422	1.15e-43	3.54145e-19
TraesCS1A02G220400	C4	5.70228	2.372	1.41802	0.415974	0.248675	0.597814	3.42379e-28	3.4e-54	6.74178e-06
TraesCS1A02G220500	C3	2.05933	1.65195	7.56615	0.802176	3.67408	4.58014	0.0344259	1.07e-20	4.12846e-43
TraesCS1A02G220700	C3	0.108388	0.351552	0.352092	3.24346	3.24844	1.00154	0.000756026	0.00804446	0.615738
TraesCS1A02G220800	C3	1.22	3.5712	14.0577	2.92721	11.5227	3.9364	8.99714e-19	9.12e-175	1.04756e-104
TraesCS1A02G220900	C1	0.55189	0.475344	0.311997	0.861302	0.565324	0.65636	0.120815	2.39e-05	0.0170591
TraesCS1A02G221000	C4	0.059589	0.0214473	0.00308933	0.359921	0.051844	0.144043	0.162345	0.00111542	0.248922
TraesCS1A02G221100	C1	9.96749	9.54946	6.53715	0.95806	0.655847	0.684557	6.43403e-13	7.03e-174	9.29718e-84
TraesCS1A02G221200	C4	0.652346	0.397208	0.628047	0.608892	0.962751	1.58115	0.00866448	0.134068	0.140033
TraesCS1A02G221300	C4	1.0834	0.771649	0.401568	0.712251	0.370657	0.520403	0.00199837	5.35e-17	3.60243e-06
TraesCS1A02G221400	C3	0.189762	0.338446	2.21918	1.78353	11.6946	6.55697	0.204667	9.66e-29	6.55494e-23
TraesCS1A02G221500	C3	1.73565	1.91717	6.06436	1.10458	3.494	3.16319	0.922074	6.49e-12	1.2993e-10
TraesCS1A02G221600	C2	0.127185	0.367388	0.0576423	2.88861	0.453216	0.156898	0.00238972	0.022197	1.10728e-08
TraesCS1A02G221700	C2	1.0281	2.79342	0.353233	2.71708	0.34358	0.126452	2.3237e-12	6.33e-13	1.08119e-44
TraesCS1A02G221900	C3	8.96228	12.3179	57.3225	1.37442	6.39597	4.65358	2.94138e-06	0	0
TraesCS1A02G222000	C4	15.6398	15.1898	14.4107	0.971225	0.921408	0.948707	0.000114059	3.88e-20	6.21751e-05
TraesCS1A02G222300	C3	0.112803	0.181811	0.626205	1.61175	5.55132	3.44427	0.741151	0.000626537	0.0212959
TraesCS1A02G222500	C4	4.14764	3.67022	3.22983	0.884895	0.778716	0.88001	0.00665871	6.24e-09	0.0113838
TraesCS1A02G222700	C2	0.588818	1.71731	0.818611	2.91655	1.39026	0.476681	7.89441e-22	0.876937	4.76007e-20
TraesCS1A02G222800	C2	4.24	6.60025	4.04455	1.55666	0.953903	0.612787	1.83761e-09	6.81e-17	4.60517e-39
TraesCS1A02G222900	C3	1.34088	1.61287	7.44497	1.20284	5.55228	4.61598	0.692405	2.6e-89	3.44943e-104
TraesCS1A02G223000	C4	3.5544	2.63619	2.96969	0.74167	0.835496	1.12651	0.00176827	0.000334037	0.935904
TraesCS1A02G223100	C3	0.495929	0.992733	1.81529	2.00177	3.66038	1.82858	0.00131134	3.38e-13	0.000211789
TraesCS1A02G223200	C3	3.50244	3.56203	14.1682	1.01702	4.04523	3.97755	0.348576	4.58e-59	1.20465e-70
TraesCS1A02G223300	C1	18.1647	19.927	12.0206	1.09702	0.661756	0.603231	0.254947	8.41e-129	3.35969e-97
TraesCS1A02G223400	C4	0.657151	0.215808	0.0523533	0.328399	0.0796671	0.242593	5.64118e-05	3.55e-12	0.0118554
TraesCS1A02G223600	C1	6.95096	5.33638	0.373092	0.767719	0.0536749	0.0699147	1.21932e-11	5.4e-205	2.69287e-143
TraesCS1A02G223700	C3	3.75218	5.22624	12.6778	1.39285	3.37877	2.42579	1.58526e-07	6.67e-160	5.24287e-126
TraesCS1A02G223800	C3	21.2156	31.1666	97.961	1.46904	4.6174	3.14314	5.43314e-14	0	0
TraesCS1A02G223900	C3	1.95355	2.77454	4.8213	1.42025	2.46796	1.73769	0.0504998	2.51e-14	7.67109e-07
TraesCS1A02G224100	C3	0.0211307	2.01241	2.08623	95.2367	98.7298	1.03668	1.69681e-14	9.29e-14	0.568346
TraesCS1A02G224200	C3	0.860672	426.609	791.435	495.67	919.555	1.85518	0	0	8.27263e-114
TraesCS1A02G224400	C3	0.017836	1.63684	1.71527	91.7716	96.1692	1.04792	2.96971e-14	1.19e-13	0.609057
TraesCS1A02G224500	C3	0.755862	363.705	589.455	481.178	779.845	1.6207	0	0	7.84243e-46
TraesCS1A02G224600	C2	1.63621	286.93	128.339	175.362	78.4364	0.447282	0	0	0
TraesCS1A02G224800	C3	15.8791	21.2401	35.0462	1.33761	2.20706	1.65	0.000142837	1.95e-50	1.63843e-27
TraesCS1A02G225000	C1	56.1433	41.7443	4.15964	0.743531	0.0740898	0.0996458	1.16609e-114	0	0
TraesCS1A02G225100	C3	0.518103	0.790247	1.2404	1.52527	2.39412	1.56964	0.000867039	1.51e-12	1.72003e-05
TraesCS1A02G225300	C4	0.0961567	0.0369403	0	0.384168	0	0	0.05772	1.69e-08	0.146139
TraesCS1A02G225700	C1	4.53694	4.2039	0.164091	0.926594	0.0361678	0.0390331	0.0622198	7.25e-11	2.15795e-09
TraesCS1A02G225800	C4	0.264077	0	0	0	0	NaN	0.0404928	0.00792038	NaN
TraesCS1A02G226000	C1	1.02652	1.50499	0	1.46611	0	0	0.0978944	1.24e-15	1.11898e-16
TraesCS1A02G226100	C2	1.00901	1.73215	1.55686	1.71669	1.54296	0.898801	0.00153726	0.376354	0.063315
TraesCS1A02G226200	C3	0.104906	0.0422257	0.743719	0.40251	7.08938	17.613	0.330041	1.03e-06	3.37172e-09
TraesCS1A02G226300	C3	2.09459	3.44688	12.7149	1.64561	6.07036	3.68882	2.93087e-06	2.07e-165	7.31769e-125
TraesCS1A02G226600	C1	1.30504	1.57226	0.982389	1.20476	0.752764	0.624825	0.851629	0.0192988	0.0112434
TraesCS1A02G227000	C3	11.5835	12.3745	54.7708	1.06829	4.72837	4.42609	0.144746	0	0
TraesCS1A02G227300	C1	3.99045	3.93308	1.06798	0.985622	0.267634	0.271538	0.0109781	1.08e-102	1.66692e-70
TraesCS1A02G227600	C1	9.31942	8.50941	6.32297	0.913083	0.678473	0.743057	1.12311e-18	5.17e-141	1.43687e-45
TraesCS1A02G227700	C1	1.9015	2.76177	0.304851	1.45241	0.160321	0.110383	0.00986448	7.99e-57	3.61062e-70
TraesCS1A02G228000	C3	0.709478	0.504805	2.22154	0.711516	3.13123	4.40079	0.00245102	5.13e-14	6.3258e-30
TraesCS1A02G228100	C3	0.0525477	0.0760477	0.482085	1.44721	9.17425	6.33925	0.755861	2.06e-08	4.02468e-08
TraesCS1A02G228200	C3	1.38329	2.3326	3.98248	1.68627	2.879	1.70732	8.31556e-06	5.64e-22	7.85478e-09
TraesCS1A02G228300	C3	2.32463	2.94586	5.38443	1.26724	2.31625	1.82779	0.12793	7.72e-26	4.79227e-19
TraesCS1A02G228400	C2	0.0196843	0.138542	0.027503	7.0382	1.3972	0.198517	0.034324	0.955608	0.013596
TraesCS1A02G228500	C3	0.889498	1.24357	7.42134	1.39806	8.34329	5.96777	0.261966	6.51e-77	4.50414e-80
TraesCS1A02G228600	C3	0.509036	0.648086	1.66115	1.27316	3.26332	2.56316	0.860012	0.00532656	0.00843562
TraesCS1A02G228700	C4	11.3658	5.2465	1.30609	0.461604	0.114914	0.248945	1.70934e-26	3.56e-101	3.38857e-24
TraesCS1A02G228800	C4	2.1422	0.991023	0.06045	0.462618	0.0282186	0.0609976	3.46703e-05	8.32e-18	4.12825e-08
TraesCS1A02G228900	C3	2.15805	3.88213	13.7796	1.7989	6.38518	3.54949	0.000230557	5.17e-88	2.49477e-51
TraesCS1A02G229000	C4	13.314	4.67726	0.155018	0.351302	0.0116432	0.0331429	1.29951e-53	2.14e-116	2.09665e-54
TraesCS1A02G229100	C4	11.4081	3.47163	0.510804	0.304314	0.0447757	0.147137	2.88348e-60	1.86e-159	5.73101e-32
TraesCS1A02G229300	C3	0.951553	6.69121	11.4802	7.03188	12.0647	1.71571	4.59038e-140	1.84e-194	2.54003e-17
TraesCS1A02G229400	C3	1.02177	2.84353	3.69967	2.78293	3.62083	1.30108	5.35592e-26	4e-30	0.056829
TraesCS1A02G229600	C3	0.154318	0.44411	2.1015	2.87789	13.618	4.73193	0.000835876	2.29e-46	1.07992e-23
TraesCS1A02G229700	C3	3.74896	6.24831	11.0902	1.66668	2.95821	1.77491	1.28923e-07	2.99e-39	3.2915e-16
TraesCS1A02G229800	C2	0.528495	0.612216	0.460537	1.15841	0.871412	0.752246	0.975974	0.0200759	0.0334314
TraesCS1A02G229900	C3	5.60811	10.3427	37.4363	1.84425	6.67538	3.61957	8.49568e-22	0	2.36648e-249
TraesCS1A02G230000	C3	6.40464	6.84824	15.9262	1.06926	2.48667	2.3256	0.29619	3.28e-52	2.47943e-55
TraesCS1A02G230100	C3	4.06161	5.94718	33.4049	1.46424	8.22455	5.61694	0.00637679	9.68e-268	6.01097e-212
TraesCS1A02G230200	C4	0.162083	0.0457783	0	0.282438	0	0	0.116452	7.47e-05	NaN
TraesCS1A02G230300	C4	1.71684	0.320694	0.121511	0.186794	0.070776	0.378899	1.68782e-70	4.54e-102	1.58782e-06
TraesCS1A02G230500	C3	0.563297	1.31337	5.14453	2.33157	9.1329	3.91706	2.66904e-05	4.95e-56	1.37226e-36
TraesCS1A02G230600	C3	1.35067	1.97394	3.95602	1.46145	2.92893	2.00412	0.0082512	4.13e-28	8.02244e-17
TraesCS1A02G230900	C3	0	0	0.746062	NaN	NaN	NaN	NaN	1.55e-08	1.06006e-08
TraesCS1A02G231000	C3	11.6446	14.6747	89.408	1.26022	7.6781	6.09269	0.165576	0	0
TraesCS1A02G231200	C1	31.1915	29.075	2.65092	0.932145	0.0849886	0.0911753	1.05927e-08	0	0
TraesCS1A02G231700	C3	0.085781	0.080839	0.859196	0.942388	10.0162	10.6285	0.891703	1.27e-06	1.47235e-07
TraesCS1A02G231900	C4	0.535184	0.334584	0.103695	0.625175	0.193755	0.309921	0.302986	0.00889168	0.17171
TraesCS1A02G232000	C3	0.223657	0.301826	0.710516	1.34951	3.17681	2.35405	0.679336	0.00077696	0.00235486
TraesCS1A02G232200	C1	117.548	116.406	22.9338	0.990281	0.195102	0.197016	2.66652e-10	0	0
TraesCS1A02G232300	C3	2.50438	2.51004	7.83532	1.00226	3.12865	3.12159	0.17258	3.37e-43	1.07944e-59
TraesCS1A02G232400	C2	0.191243	0.291118	0.106941	1.52224	0.55919	0.367347	0.360395	0.00686173	0.000257195
TraesCS1A02G232800	C1	0.0808947	0.101852	0	1.25907	0	0	0.979898	0.000175776	0.138311
TraesCS1A02G232900	C3	1.33585	1.50913	3.62339	1.12971	2.71242	2.40098	0.988302	7.68e-10	5.1042e-13
TraesCS1A02G233400	C3	2.48011	4.50963	8.74349	1.81832	3.52544	1.93885	3.33918e-10	6.44e-44	2.94764e-19
TraesCS1A02G233500	C1	2.15278	2.22279	1.45252	1.03252	0.674719	0.653469	0.280121	1.35e-15	1.2168e-11
TraesCS1A02G233600	C3	5.50649	4.41871	6.30125	0.802455	1.14433	1.42604	5.16705e-12	6.37e-05	1.37784e-05
TraesCS1A02G233800	C1	0.66702	0.5058	0.0475713	0.758299	0.0713192	0.0940516	0.0123632	0.00117193	0.00645378
TraesCS1A02G234100	C1	0.339544	0.375272	0.0687097	1.10522	0.202359	0.183093	0.914347	7.14e-12	1.0839e-10
TraesCS1A02G234200	C3	15.0458	11.9063	18.264	0.791335	1.21389	1.53398	2.21593e-20	0.00510519	3.58239e-15
TraesCS1A02G234400	C1	0.455672	0.421822	0.167695	0.925715	0.368016	0.397548	0.520401	1.25e-05	0.000954822
TraesCS1A02G234500	C3	1.50928	1.68045	2.75492	1.11341	1.82532	1.63939	0.821974	0.000230492	1.03712e-05
TraesCS1A02G234600	C1	22.1255	34.2915	8.0675	1.54986	0.364624	0.235262	2.73e-27	3.79e-193	0
TraesCS1A02G234800	C1	0.0756367	0.104072	0.0138173	1.37594	0.18268	0.132767	0.735475	0.00566914	0.0013391
TraesCS1A02G234900	C1	5.31377	6.76036	2.64773	1.27223	0.498277	0.391655	0.000994468	3.63e-157	3.68986e-173
TraesCS1A02G235000	C3	0.259825	4.06029	88.502	15.627	340.621	21.797	1.30528e-127	0	0
TraesCS1A02G235100	C3	3.0056	8.35173	16.027	2.77872	5.33239	1.91901	1.0003e-90	1.9e-273	1.01901e-61
TraesCS1A02G235200	C3	0.260031	0.586358	9.53705	2.25496	36.6766	16.2649	0.000110822	1.08e-284	1.74222e-279
TraesCS1A02G235300	C3	0.26492	0.341817	1.28122	1.29026	4.83625	3.74826	0.893366	0.00952705	0.00207914
TraesCS1A02G235500	C1	7.44543	6.79817	2.83816	0.913066	0.381195	0.417489	2.47998e-06	1.77e-110	5.08762e-64
TraesCS1A02G235600	C3	22.0878	21.6021	38.6566	0.97801	1.75013	1.78948	0.00225936	1.3e-08	1.27622e-23
TraesCS1A02G235700	C3	0.078578	0.0963987	0.341382	1.22679	4.3445	3.54136	0.927479	3.57e-06	2.86371e-06
TraesCS1A02G235800	C3	0.0549827	0.390649	0.643926	7.10495	11.7114	1.64835	0.000200483	9.87e-07	0.222737
TraesCS1A02G235900	C4	56.8251	29.7282	2.2406	0.523152	0.0394299	0.0753698	0	0	0
TraesCS1A02G236000	C1	1.49992	1.54283	1.09323	1.02861	0.728862	0.708592	0.417615	1.14e-08	2.00511e-05
TraesCS1A02G236100	C4	1.34854	1.16209	0.942339	0.86174	0.698785	0.8109	0.00827537	2.48e-10	0.00331302
TraesCS1A02G236300	C4	28.0975	12.1088	16.2931	0.430956	0.579879	1.34556	2.10157e-24	8.08e-22	0.158982
TraesCS1A02G236400	C3	2.35419	5.88691	49.5853	2.50061	21.0626	8.42298	3.37529e-19	0	0
TraesCS1A02G236500	C3	2.17047	3.43549	8.74641	1.58283	4.02973	2.5459	0.000370162	3.2e-61	7.03651e-31
TraesCS1A02G236600	C3	3.42796	5.0556	7.29488	1.47481	2.12805	1.44293	0.000123354	3.19e-15	7.19384e-06
TraesCS1A02G236700	C3	3.16421	2.77891	7.33058	0.878232	2.31671	2.63793	0.0127113	2.34e-14	2.03556e-25
TraesCS1A02G236900	C4	2.31872	0.896645	0.0111337	0.386698	0.00480164	0.012417	1.83263e-29	1.88e-29	1.57323e-16
TraesCS1A02G237000	C3	0	0.112133	0.270724	NaN	NaN	2.41432	0.025263	3.32e-05	0.240367
TraesCS1A02G237100	C3	0.629488	2.16495	5.41844	3.43923	8.60769	2.5028	1.0396e-16	3.1e-72	1.242e-21
TraesCS1A02G237800	C3	1.21318	1.38128	2.62563	1.13856	2.16426	1.90087	0.990477	0.000108467	2.7529e-05
TraesCS1A02G237900	C2	0.0101953	0.0829503	0	8.13611	0	0	0.00524112	0.203371	1.41714e-06
TraesCS1A02G238000	C2	0.0384683	0.111538	0.013828	2.89948	0.359464	0.123976	0.116845	0.14215	0.000406212
TraesCS1A02G238600	C3	0.149698	0.196276	0.734998	1.31115	4.90987	3.74471	0.599891	1.12e-15	2.09649e-19
TraesCS1A02G238700	C3	4.38413	6.28689	41.966	1.43401	9.57226	6.67516	0.00742723	1.14e-67	0
TraesCS1A02G238800	C3	1.4835	11.3322	23.0081	7.63886	15.5093	2.03032	1.01905e-98	2.78e-217	2.35775e-36
TraesCS1A02G238900	C1	10.4883	9.64375	5.04063	0.919473	0.480594	0.522684	8.45753e-13	2.02e-166	8.84717e-83
TraesCS1A02G239000	C3	1.51131	3.05885	6.5162	2.02398	4.31164	2.13028	2.79618e-10	7.24e-65	7.92242e-21
TraesCS1A02G239100	C1	11.1493	10.7917	2.88866	0.967925	0.259088	0.267674	2.85823e-08	0	1.40252e-294
TraesCS1A02G239400	C2	0.229504	0.4865	0.376928	2.11979	1.64236	0.774775	0.00790012	0.524326	0.0956332
TraesCS1A02G239500	C1	0.058257	0.0980213	0.00941633	1.68257	0.161634	0.0960641	0.490703	0.00220407	5.82386e-05
TraesCS1A02G239700	C4	0.396178	0.0939043	0.121206	0.237025	0.305938	1.29074	1.27103e-06	1.92e-07	0.857792
TraesCS1A02G239800	C1	45.1465	46.1542	42.1077	1.02232	0.932691	0.912326	0.000152706	4.85e-35	5.97084e-13
TraesCS1A02G240000	C4	3.49318	3.1719	2.95394	0.908026	0.84563	0.931284	0.00108377	5.18e-10	0.0110759
TraesCS1A02G240100	C2	0.599023	1.13767	0.406007	1.89922	0.677783	0.356875	5.38181e-05	1.62e-05	1.19308e-19
TraesCS1A02G240300	C1	1.30555	1.30822	0.280332	1.00205	0.214723	0.214285	0.308948	4.22e-49	5.8908e-31
TraesCS1A02G240400	C1	4.12326	4.32537	0.692159	1.04902	0.167867	0.160023	0.193735	1.13e-133	1.3591e-127
TraesCS1A02G240500	C1	0.128814	0.188495	0.0227873	1.46331	0.176901	0.120891	0.499234	0.000141404	0.0204324
TraesCS1A02G240600	C1	5.02096	5.23206	3.24836	1.04204	0.646961	0.620857	0.0406287	7.31e-61	1.92206e-38
TraesCS1A02G241000	C1	1.88116	1.64457	1.06498	0.87423	0.56613	0.647575	0.00937915	3.21e-12	1.63379e-05
TraesCS1A02G241100	C1	1.66368	2.70297	0	1.62469	0	0	0.00849685	3.02e-16	6.93322e-18
TraesCS1A02G241400	C2	0.650093	0.942192	0.602573	1.44932	0.926904	0.639544	0.321245	0.195254	0.0231097
TraesCS1A02G241600	C2	2.46837	2.92909	2.20288	1.18665	0.892442	0.752068	0.498867	6.57e-10	4.22861e-10
TraesCS1A02G241700	C3	0.823642	0.872864	2.6689	1.05976	3.24036	3.05763	0.744705	2.82e-13	5.16876e-13
TraesCS1A02G241800	C3	0.049642	0.0388773	0.314566	0.783154	6.33668	8.09124	0.80098	0.00146109	0.000560683
TraesCS1A02G241900	C1	1.59062	1.57106	0.945499	0.987704	0.594421	0.601821	0.189222	1.08e-13	3.30306e-09
TraesCS1A02G242000	C1	0.607823	0.674734	0	1.11008	0	0	0.915829	7.44e-14	1.55396e-13
TraesCS1A02G242100	C1	1.07209	0.826386	0.278128	0.770815	0.259425	0.336559	0.000494315	2.28e-31	1.30941e-14
TraesCS1A02G242200	C3	0.210442	0.534422	1.53644	2.53952	7.30101	2.87495	0.0099945	2.91e-14	1.68433e-07
TraesCS1A02G242300	C1	0.676368	0.714096	0.420385	1.05578	0.621533	0.588695	0.562948	1.42e-06	2.35215e-05
TraesCS1A02G242400	C3	2.37595	25.2963	402.868	10.6468	169.561	15.926	0	0	0
TraesCS1A02G242500	C4	7.3085	6.15474	5.56684	0.842134	0.761694	0.904481	1.98795e-09	1.27e-28	3.58472e-06
TraesCS1A02G242600	C3	1.42272	2.31781	3.9238	1.62914	2.75796	1.69289	0.000561399	2.26e-16	3.12601e-08
TraesCS1A02G242800	C3	0.290137	1.56636	1.87037	5.3987	6.44652	1.19409	1.03355e-16	7.86e-21	0.769347
TraesCS1A02G242900	C3	11.4325	16.4914	47.4622	1.44251	4.15152	2.87799	0.0172963	1.38e-67	1.94234e-44
TraesCS1A02G243000	C3	2.478	2.84219	7.5026	1.14697	3.02769	2.63973	0.965088	1.82e-38	3.80032e-41
TraesCS1A02G243100	C3	6.68459	7.79868	23.6321	1.16667	3.53532	3.03027	0.736637	1.67e-107	5.60482e-148
TraesCS1A02G243200	C2	0.802167	1.8153	0.56048	2.263	0.698708	0.308753	2.95694e-09	3.74e-07	3.16657e-27
TraesCS1A02G243400	C2	0.055714	0.602713	0.28578	10.818	5.12942	0.474156	1.42629e-22	7.84e-07	1.17037e-07
TraesCS1A02G243700	C3	1.24358	1.69498	4.00337	1.36298	3.21923	2.3619	0.0562051	1.73e-35	2.05571e-30
TraesCS1A02G244200	C4	1.03875	0.690181	0.96268	0.664436	0.926771	1.39482	0.000537629	0.00617836	0.209469
TraesCS1A02G244300	C3	1.20829	2.06054	3.84476	1.70534	3.18199	1.8659	0.00333933	1.65e-12	1.85293e-06
TraesCS1A02G244400	C1	3.20058	3.4159	2.54249	1.06728	0.794384	0.744309	0.593339	7.91e-06	0.00053653
TraesCS1A02G244700	C1	6.2491	6.50751	3.08013	1.04135	0.492892	0.473319	0.0538144	5.21e-119	2.78584e-87
TraesCS1A02G244800	C3	9.35221	42.5056	83.0958	4.54497	8.88515	1.95494	3.39095e-179	0	5.30998e-17
TraesCS1A02G244900	C1	5.56826	7.03441	3.00378	1.2633	0.539447	0.427012	0.0376327	2.77e-67	4.89642e-78
TraesCS1A02G245300	C3	4.41394	5.77692	13.4981	1.30879	3.05807	2.33656	0.0100057	4.09e-92	1.20859e-77
TraesCS1A02G245600	C3	5.19325	5.24772	31.8968	1.01049	6.14198	6.07822	0.0354519	0	0
TraesCS1A02G245700	C1	1.06209	0.937475	0.165939	0.882668	0.156238	0.177007	0.000946125	2.42e-96	4.29827e-61
TraesCS1A02G245800	C1	0.408212	0.488542	0.27407	1.19679	0.671391	0.560995	0.869281	0.0151055	0.00841487
TraesCS1A02G246200	C1	2.15045	1.94168	1.1668	0.902915	0.542582	0.600922	0.166201	2.73e-08	0.000364966
TraesCS1A02G246300	C3	0.21393	0.254302	0.825435	1.18871	3.85844	3.24589	0.93663	1.12e-06	9.29205e-09
TraesCS1A02G246400	C3	7.88521	10.3025	58.6437	1.30656	7.43718	5.69216	0.0065261	0	0
TraesCS1A02G246500	C2	0.993086	1.42775	0.857911	1.43769	0.863885	0.600885	0.0383696	4.46e-05	8.47917e-11
TraesCS1A02G246600	C1	26.539	25.5375	19.3817	0.962263	0.730309	0.758949	4.8435e-10	1.67e-106	7.35009e-49
TraesCS1A02G246700	C3	2.01316	1.44103	3.8996	0.715807	1.93705	2.70611	7.91893e-05	0.000183247	2.32878e-19
TraesCS1A02G246800	C4	1.16003	0.873244	1.11729	0.752775	0.963156	1.27947	0.00426961	0.0257048	0.477065
TraesCS1A02G247100	C1	17.0849	12.4131	1.49077	0.726554	0.0872566	0.120096	6.40473e-65	3.68e-83	1.01156e-56
TraesCS1A02G247200	C3	1.4287	2.38848	5.78289	1.67178	4.04765	2.42116	0.00379394	1.85e-27	3.00115e-17
TraesCS1A02G247400	C3	0.0415247	0.144828	0.142823	3.48775	3.43947	0.986156	0.0427552	0.0839419	0.746655
TraesCS1A02G247500	C4	13.3955	10.6394	7.14001	0.794253	0.533016	0.671091	6.33055e-36	2.47e-185	3.73897e-50
TraesCS1A02G247900	C3	4.50955	9.46116	30.1083	2.09803	6.67658	3.18231	2.15784e-47	0	2.40995e-202
TraesCS1A02G248000	C3	0.774933	2.12214	3.06211	2.73848	3.95145	1.44294	0.000936669	3.51e-06	0.234939
TraesCS1A02G248100	C3	0.632748	1.3657	2.11307	2.15836	3.33951	1.54725	1.42003e-07	1.32e-15	0.00266425
TraesCS1A02G248200	C2	4.72267	6.16497	3.76205	1.3054	0.796593	0.610229	0.122442	1.11e-10	5.45691e-22
TraesCS1A02G248300	C2	0.40136	0.616425	0.206705	1.53584	0.515012	0.335329	0.264745	0.00117136	7.25563e-06
TraesCS1A02G248400	C3	4.28361	5.67774	8.81778	1.32546	2.05849	1.55304	0.00303744	2.94e-27	2.34696e-13
TraesCS1A02G248600	C4	2.09638	1.8169	1.89278	0.866685	0.90288	1.04176	0.00325611	6.93e-07	0.326737
TraesCS1A02G248700	C2	0.534916	1.02946	0.109658	1.92453	0.205	0.106519	0.0322858	0.0433087	0.00494063
TraesCS1A02G248900	C3	0.218209	0.289545	1.27182	1.32691	5.82845	4.39249	0.703501	1.85e-10	6.12407e-11
TraesCS1A02G249000	C2	0.784157	1.04833	0.785863	1.33688	1.00218	0.749635	0.240184	0.0177848	0.00073706
TraesCS1A02G249100	C4	0.618632	0.385459	0.0503083	0.623083	0.0813219	0.130515	3.60254e-05	1.17e-36	7.70358e-17
TraesCS1A02G249300	C4	1.82741	1.49251	1.48498	0.816732	0.812615	0.994959	0.0224455	0.000890035	0.36746
TraesCS1A02G249500	C1	0.782924	0.783983	0.157146	1.00135	0.200716	0.200445	0.457709	5.16e-16	1.8551e-13
TraesCS1A02G249600	C3	6.06257	15.0415	37.2647	2.48104	6.14668	2.47746	4.42806e-55	0	1.70629e-113
TraesCS1A02G249700	C3	0	0.0422143	0.173003	NaN	NaN	4.09821	0.271332	5.45e-05	0.101972
TraesCS1A02G250000	C3	0.018678	0.0289167	4.60672	1.54817	246.639	159.31	0.846361	4.8e-49	6.84107e-61
TraesCS1A02G250100	C1	3.65255	3.6221	1.81746	0.991662	0.497588	0.501771	0.105215	9.05e-31	1.05997e-18
TraesCS1A02G250300	C3	16.9784	20.8622	43.3545	1.22875	2.5535	2.07814	0.351388	2.04e-55	9.86117e-28
TraesCS1A02G250700	C2	1.70842	5.23112	4.03151	3.06196	2.35978	0.770677	8.85684e-53	1.07e-13	6.48044e-12
TraesCS1A02G250800	C3	1.08891	1.36393	3.23741	1.25256	2.97306	2.3736	0.521537	1.58e-23	5.17537e-17
TraesCS1A02G250900	C3	11.3167	15.1389	36.3205	1.33775	3.20947	2.39915	0.00941274	4e-70	2.16587e-77
TraesCS1A02G251000	C3	11.4343	10.6789	24.1843	0.933936	2.11506	2.26468	0.000297259	2.09e-28	8.30764e-51
TraesCS1A02G251200	C4	2.81507	1.27159	0.121315	0.451708	0.0430949	0.0954042	7.21161e-15	8.83e-66	5.80591e-26
TraesCS1A02G251300	C3	0.344213	0.446613	1.29888	1.29749	3.77348	2.90829	0.793684	2.66e-06	0.000403804
TraesCS1A02G251400	C3	0.858041	1.19022	3.66331	1.38713	4.26939	3.07786	0.0901833	1.68e-49	7.60211e-44
TraesCS1A02G251500	C3	3.83879	5.13638	15.2329	1.33802	3.96814	2.96568	0.139953	1.74e-42	4.25435e-53
TraesCS1A02G251900	C3	0.395204	4.67858	6.01286	11.8384	15.2146	1.28519	3.66187e-90	3.3e-93	0.0883433
TraesCS1A02G252000	C3	3.15878	4.01964	9.33244	1.27253	2.95444	2.32171	0.306301	4.66e-27	1.28812e-23
TraesCS1A02G252100	C4	0.249762	0	0	0	0	NaN	6.41869e-07	3.8e-08	NaN
TraesCS1A02G252300	C1	1.23055	1.65485	0.389854	1.34481	0.316814	0.235583	0.286655	6.46e-17	1.14128e-21
TraesCS1A02G252400	C3	5.31588	8.03398	13.3268	1.51132	2.50697	1.6588	9.23614e-05	5.49e-21	2.07836e-13
TraesCS1A02G252500	C3	0.977606	2.06031	4.84146	2.10751	4.95236	2.34987	0.00464196	6.8e-15	5.68827e-08
TraesCS1A02G253100	C4	10.0847	6.74776	7.61563	0.669109	0.755167	1.12862	5.74125e-17	2.23e-17	0.883195
TraesCS1A02G253200	C4	134.954	80.645	0.471067	0.597572	0.00349056	0.00584124	0	0	0
TraesCS1A02G253300	C4	0.535932	0.121555	0.02621	0.22681	0.0489054	0.215623	0.0323252	0.000156468	0.266059
TraesCS1A02G253400	C1	196.266	177.085	6.40321	0.902267	0.0326251	0.036159	4.99127e-45	0	0
TraesCS1A02G254000	C1	0.166137	0.110954	0	0.667845	0	0	0.233305	2.64e-08	3.18432e-06
TraesCS1A02G254100	C3	0.543246	1.43521	5.84145	2.64192	10.7529	4.0701	2.61637e-08	6.66e-86	5.54647e-60
TraesCS1A02G254200	C2	10.3852	12.1508	9.39953	1.17	0.905085	0.773575	0.49447	3.26e-46	2.54725e-42
TraesCS1A02G254400	C4	1.58665	0.85461	0.472771	0.538626	0.297969	0.553201	2.97245e-08	8.91e-25	0.000273788
TraesCS1A02G254500	C2	0.0934923	0.199848	0	2.13759	0	0	0.0569458	4.28e-08	5.10807e-11
TraesCS1A02G254600	C2	0.171177	0.366756	0.275748	2.14256	1.6109	0.751857	0.00319441	0.488941	0.0241122
TraesCS1A02G255000	C3	2.93118	4.57882	8.1837	1.56211	2.79195	1.7873	1.1051e-06	1.81e-37	6.52135e-21
TraesCS1A02G255100	C2	7.37778	11.4179	6.81115	1.5476	0.923198	0.596534	2.29674e-07	1.8e-08	2.08424e-23
TraesCS1A02G255200	C2	0.441754	0.700653	0.441175	1.58607	0.99869	0.629663	0.0231281	0.116292	0.000254704
TraesCS1A02G255400	C1	7.29793	11.9235	0.882777	1.63382	0.120963	0.0740369	6.63831e-21	1.98e-248	7.90003e-120
TraesCS1A02G255900	C2	6.40619	6.98107	5.97925	1.08974	0.933356	0.856495	0.400127	6.56e-19	1.59164e-10
TraesCS1A02G256100	C2	1.17901	1.45098	1.10625	1.23068	0.938286	0.762413	0.552304	0.00048173	4.79483e-05
TraesCS1A02G256200	C3	1.02302	2.48195	2.55751	2.42611	2.49996	1.03044	1.40448e-14	6.02e-11	0.226709
TraesCS1A02G256300	C4	30.0204	26.1103	20.062	0.869751	0.668279	0.768357	1.85589e-38	1.97e-199	6.5445e-58
TraesCS1A02G256400	C3	10.8083	15.1361	40.9456	1.40042	3.78835	2.70516	4.41183e-05	1.18e-192	1.09108e-121
TraesCS1A02G256800	C4	1.05608	0.524964	0.143738	0.497087	0.136105	0.273805	3.21986e-09	6.69e-46	2.02115e-10
TraesCS1A02G257000	C4	0.0678403	0.0098	0	0.144457	0	0	0.0738568	0.000235841	NaN
TraesCS1A02G257100	C1	3.50625	4.09007	1.44604	1.16651	0.412419	0.353549	0.949633	3.18e-08	2.57672e-08
TraesCS1A02G257200	C3	3.52557	2.41632	7.92498	0.685369	2.24786	3.27978	1.38389e-14	1.83e-24	3.4383e-84
TraesCS1A02G257300	C3	3.23764	3.82441	8.95114	1.18123	2.76471	2.34053	0.624205	2.6e-45	9.36935e-53
TraesCS1A02G257400	C3	0.049321	0.133261	1.38833	2.70192	28.1488	10.4181	0.0613222	2.16e-41	3.22694e-34
TraesCS1A02G257500	C2	0.0230863	0.22248	0.145624	9.63687	6.30779	0.654547	0.00128966	0.0558934	0.196638
TraesCS1A02G257600	C3	0.0395557	0	0.0467273	0	1.18131	NaN	0.178916	0.93035	0.0481025
TraesCS1A02G257700	C3	0.752019	0.728037	1.84511	0.96811	2.45355	2.53437	0.48589	9.51e-05	3.91442e-08
TraesCS1A02G257900	C4	2.09613	1.50922	1.42709	0.720005	0.680821	0.945578	9.88821e-08	1.87e-17	0.0707874
TraesCS1A02G258000	C3	0.433823	0.501125	1.6155	1.15514	3.72386	3.22374	0.987706	2.37e-15	5.58774e-16
TraesCS1A02G258100	C4	15.6628	14.712	14.6427	0.939294	0.934871	0.995292	1.47629e-09	4.6e-29	0.000133632
TraesCS1A02G258200	C3	17.0285	20.8197	76.5377	1.22264	4.49468	3.67622	0.0610213	0	0
TraesCS1A02G258400	C3	0.347027	0.316861	0.969447	0.913071	2.79358	3.05954	0.349307	1.18e-05	6.60406e-10
TraesCS1A02G258500	C2	0.0618003	0.4865	0.349261	7.87213	5.65144	0.717904	1.05468e-07	0.00235073	0.112534
TraesCS1A02G258800	C1	18.1131	12.0605	1.23791	0.665841	0.0683435	0.102642	4.53372e-51	0	9.63896e-283
TraesCS1A02G258900	C4	2.37192	1.30378	0.247111	0.549671	0.104182	0.189534	0.0244745	4.25e-10	0.000581195
TraesCS1A02G259000	C3	4.17715	3.57216	6.81253	0.855168	1.63091	1.90712	0.000313393	0.00733142	1.17074e-13
TraesCS1A02G259100	C3	23.476	52.6505	181.156	2.24274	7.71666	3.44074	1.51731e-160	0	0
TraesCS1A02G259200	C3	5.47156	5.774	19.1879	1.05527	3.50684	3.32316	0.111595	1.62e-144	9.83713e-222
TraesCS1A02G259500	C2	0.359536	0.45263	0.351992	1.25893	0.979016	0.777659	0.590281	0.0206659	0.0145042
TraesCS1A02G259600	C3	2.33786	3.50153	4.70239	1.49775	2.01141	1.34295	0.000201981	2.26e-12	0.010903
TraesCS1A02G259800	C1	2.33388	2.24081	1.16411	0.960122	0.498788	0.519505	0.080693	7.19e-22	7.09308e-14
TraesCS1A02G259900	C3	0.71593	0.738834	2.13918	1.03199	2.98797	2.89535	0.439745	6.66e-25	2.94993e-31
TraesCS1A02G260200	C3	1.18249	1.96033	5.32882	1.6578	4.50645	2.71833	0.000199419	3.6e-67	5.09142e-39
TraesCS1A02G260400	C3	0.916335	1.39652	5.47213	1.52403	5.97176	3.91841	0.0478467	1.97e-41	1.27984e-33
TraesCS1A02G260500	C1	1.9003	1.48446	0.0203557	0.781172	0.0107118	0.0137125	2.42892e-06	5.15e-116	1.10819e-98
TraesCS1A02G260600	C3	0.134631	0.169108	0.749667	1.25609	5.56831	4.43307	0.901454	8.55e-05	6.96088e-05
TraesCS1A02G260700	C2	1.10542	2.12746	0.317645	1.92457	0.287352	0.149307	1.42842e-05	4.14e-19	1.95442e-39
TraesCS1A02G260800	C4	41.0587	25.7278	0.016567	0.626612	0.000403496	0.000643933	8.77788e-43	1.39e-42	4.86468e-36
TraesCS1A02G261200	C4	0.132133	0.0192133	0.034257	0.145409	0.259262	1.78298	0.0181517	0.0440483	0.795467
TraesCS1A02G261300	C1	0.0744973	0.11603	0.0232253	1.55751	0.311761	0.200166	0.641172	0.101803	0.0183965
TraesCS1A02G261400	C2	5.49179	9.76346	2.57104	1.77783	0.468161	0.263333	5.13638e-20	2.35e-57	3.1927e-156
TraesCS1A02G261500	C2	0.106677	0.284332	0.13153	2.66535	1.23297	0.462592	0.169627	0.931428	0.0346753
TraesCS1A02G261600	C4	0.220165	0.170664	0.173787	0.775163	0.789347	1.0183	0.255431	0.0444173	0.753905
TraesCS1A02G261700	C3	0.024621	0.0729153	1.49703	2.96151	60.803	20.5311	0.225531	2.79e-13	1.13521e-40
TraesCS1A02G261900	C4	5.31103	2.33896	0.0336653	0.440396	0.00633876	0.0143933	1.79519e-27	1.44e-05	0.000484123
TraesCS1A02G262000	C4	2.69769	1.01677	0.0718953	0.376902	0.0266507	0.0707098	3.13901e-13	1.32e-13	2.12072e-12
TraesCS1A02G262100	C4	1.68703	0.667225	0.0497427	0.395503	0.0294854	0.0745516	1.08322e-14	2.61e-08	0.000114789
TraesCS1A02G262200	C3	3.8661	4.2036	10.3385	1.0873	2.67414	2.45944	0.508495	2.28e-42	4.82063e-75
TraesCS1A02G262300	C1	26.7683	29.9465	19.1669	1.11873	0.716029	0.640039	0.536184	7.44e-110	3.74316e-105
TraesCS1A02G262400	C2	52.2231	105.195	63.8623	2.01433	1.22287	0.607086	4.09615e-74	0.00805053	8.83164e-88
TraesCS1A02G262500	C2	20.3091	28.5422	17.008	1.40539	0.837455	0.595888	4.68628e-05	1.24e-16	3.29426e-48
TraesCS1A02G262600	C2	2.24716	2.88259	1.92383	1.28277	0.856117	0.667397	0.217172	1.28e-05	4.0991e-07
TraesCS1A02G262700	C1	7.65776	6.94688	0.014025	0.907169	0.00183147	0.00201889	0.000419442	1.42e-38	2.47862e-35
TraesCS1A02G262900	C1	1.89442	1.74644	1.27985	0.921889	0.675589	0.732832	0.0622943	1.9e-10	0.000217564
TraesCS1A02G263200	C1	3.62169	3.70687	2.08243	1.02352	0.574989	0.561775	0.0624072	4.17e-54	3.68795e-30
TraesCS1A02G263300	C3	24.9144	30.8028	78.188	1.23634	3.13826	2.53834	0.0392347	1.93e-182	1.25424e-175
TraesCS1A02G263400	C2	3.80312	5.00535	2.69624	1.31611	0.708954	0.538672	0.0215574	6.41e-28	4.18821e-29
TraesCS1A02G263500	C4	0.0367553	0	0	0	0	NaN	0.14647	0.0440253	NaN
TraesCS1A02G263600	C3	1.27254	0.517156	4.17613	0.406396	3.28173	8.0752	2.86857e-09	9.54e-16	2.51422e-60
TraesCS1A02G263700	C3	2.36257	5.02993	26.6799	2.12901	11.2927	5.30422	7.23306e-19	0	1.09507e-285
TraesCS1A02G263900	C3	0.0660127	0.0461517	0.161774	0.699134	2.45065	3.50527	0.468127	0.151374	0.0118084
TraesCS1A02G264000	C1	5.40358	6.52168	0.0688153	1.20692	0.0127351	0.0105518	0.243317	4.42e-52	5.15048e-52
TraesCS1A02G264100	C4	8.19816	7.58427	6.84699	0.925118	0.835186	0.902788	5.54984e-07	2.25e-35	3.61961e-07
TraesCS1A02G264200	C4	2.54626	1.01771	0.122096	0.399688	0.047951	0.119971	7.21131e-22	2.55e-70	4.96795e-21
TraesCS1A02G264300	C4	2.37578	1.34136	0.376363	0.564596	0.158417	0.280584	6.72916e-09	9.57e-44	7.81861e-14
TraesCS1A02G264400	C2	0.32028	0.432292	0.247749	1.34973	0.773539	0.573106	0.47147	0.0104772	0.000783149
TraesCS1A02G264500	C1	0.975287	1.12083	0.05675	1.14923	0.058188	0.0506323	0.996696	7.28e-33	5.82466e-31
TraesCS1A02G264800	C2	0.761945	1.37452	0.283708	1.80396	0.372347	0.206405	8.32017e-05	4.92e-18	3.46724e-40
TraesCS1A02G264900	C3	3.96476	6.81804	45.1137	1.71966	11.3787	6.61681	2.80555e-09	0	0
TraesCS1A02G265000	C1	3.55526	3.31458	1.69549	0.9323	0.476896	0.511526	2.18759e-05	3.11e-79	2.59308e-50
TraesCS1A02G265200	C3	1.24326	3.28144	46.4398	2.63938	37.3532	14.1523	8.37717e-13	2.94e-134	0
TraesCS1A02G265600	C3	18.1487	70.3996	552.912	3.87904	30.4656	7.85391	0	0	0
TraesCS1A02G265700	C3	6.10064	24.3806	241.553	3.99641	39.5947	9.90757	6.38941e-82	0	0
TraesCS1A02G265800	C3	6.06664	50.331	1185.56	8.29635	195.423	23.5553	0	0	0
TraesCS1A02G265900	C2	40.1374	130.101	93.6676	3.24139	2.33367	0.71996	2.47487e-258	4.9e-71	1.07792e-67
TraesCS1A02G266100	C4	0.0340353	0.0101963	0	0.299581	0	0	0.371849	0.0105356	NaN
TraesCS1A02G266300	C4	30.4337	21.1633	10.175	0.695391	0.334333	0.480783	1.41692e-101	0	2.59997e-191
TraesCS1A02G266500	C3	1.95398	2.14785	4.50767	1.09922	2.30691	2.09869	0.75809	1.63e-12	1.12279e-17
TraesCS1A02G266600	C1	18.5477	19.6063	2.1085	1.05707	0.11368	0.107542	0.00421738	0	0
TraesCS1A02G266700	C1	2.25461	1.8537	0.0326303	0.822183	0.0144727	0.0176028	0.00226999	3.08e-54	5.49209e-45
TraesCS1A02G266800	C2	0.155466	0.382704	0.126337	2.46166	0.812638	0.330118	0.228034	0.652154	0.045165
TraesCS1A02G266900	C3	2.88168	5.35886	7.8343	1.85963	2.71866	1.46193	1.19586e-13	1.56e-32	6.98369e-07
TraesCS1A02G267700	C3	0.156749	0.0562877	0.476472	0.359094	3.03971	8.46495	0.00177438	5.07e-05	4.56741e-14
TraesCS1A02G267800	C3	10.7403	13.8943	46.0538	1.29367	4.28796	3.31458	0.0635344	2.71e-134	5.44723e-137
TraesCS1A02G267900	C2	0.00995467	0.023083	0	2.31881	0	0	0.536227	0.214992	0.003299
TraesCS1A02G268200	C2	1.20753	3.34578	1.71083	2.77078	1.4168	0.511338	9.76623e-10	0.837404	1.11249e-08
TraesCS1A02G268300	C4	51.8597	18.1777	0	0.350518	0	0	5.26573e-152	7.41e-31	1.28596e-23
TraesCS1A02G268400	C2	0.825681	2.26523	0.137437	2.74347	0.166453	0.0606724	1.60377e-08	3.13e-10	1.55636e-34
TraesCS1A02G268500	C1	15.8832	25.078	0.949118	1.5789	0.0597561	0.0378466	2.37032e-32	0	0
TraesCS1A02G268600	C4	0.117649	0.062937	0.0127213	0.534957	0.10813	0.202128	0.259682	0.0050738	0.140607
TraesCS1A02G268700	C1	5.20301	4.09349	0.150085	0.786753	0.0288458	0.0366643	3.81454e-16	1.21e-281	1.22064e-206
TraesCS1A02G268800	C1	0.400542	0.565842	0.0184597	1.41269	0.0460867	0.0326234	0.398097	0.00299739	0.00139923
TraesCS1A02G268900	C4	0.813568	0.411021	0	0.505209	0	0	4.54039e-06	3.05e-15	2.93218e-11
TraesCS1A02G269000	C3	1.24617	2.84242	4.81295	2.28093	3.8622	1.69326	2.19579e-19	1.67e-50	3.08706e-11
TraesCS1A02G269200	C3	4.19201	4.35333	10.0479	1.03848	2.39693	2.3081	0.204532	1.37e-23	2.86719e-38
TraesCS1A02G269300	C3	0.285181	0.485941	1.01115	1.70398	3.54564	2.0808	0.083261	4.02e-07	1.34623e-05
TraesCS1A02G269400	C1	1.56728	1.67946	1.31739	1.07158	0.840559	0.784413	0.556729	0.000489323	0.0215168
TraesCS1A02G269500	C3	2.52692	2.59756	4.65699	1.02795	1.84295	1.79283	0.255726	1.37e-05	2.66695e-10
TraesCS1A02G269600	C4	0.603581	0.362975	0.051381	0.601369	0.0851269	0.141555	8.19862e-05	1.49e-31	4.45068e-13
TraesCS1A02G270100	C2	0	0.277392	0	NaN	NaN	0	3.0795e-05	NaN	3.61843e-06
TraesCS1A02G270200	C3	2.52471	2.64689	9.54178	1.04839	3.77935	3.6049	0.567949	4.12e-32	3.62784e-47
TraesCS1A02G270300	C2	7.62816	8.54226	7.2579	1.11983	0.951461	0.849645	0.767636	6.96e-13	1.04293e-08
TraesCS1A02G270400	C3	8.60497	10.5101	17.9042	1.2214	2.08067	1.70352	0.135263	2.22e-24	8.59055e-26
TraesCS1A02G270500	C3	3.7425	6.04445	30.701	1.61508	8.20332	5.0792	0.00129295	6.01e-180	1.71852e-148
TraesCS1A02G270600	C3	4.48095	6.19061	21.4167	1.38154	4.77951	3.45955	0.000163192	5.3e-266	3.49999e-229
TraesCS1A02G270700	C1	74.7429	74.9771	47.7955	1.00313	0.639465	0.637467	3.47855e-06	1.94e-163	1.00246e-88
TraesCS1A02G270800	C1	0.113558	0.131415	0.029323	1.15726	0.258221	0.223132	0.993076	0.025499	0.085361
TraesCS1A02G270900	C1	0.192829	0.318716	0.0213057	1.65284	0.11049	0.0668484	0.480065	0.00205587	6.80707e-05
TraesCS1A02G271400	C3	0.0191753	0.00612033	0.0922957	0.319177	4.81325	15.0802	0.733831	0.18336	0.0219503
TraesCS1A02G271700	C3	0.24831	0.66063	2.23056	2.66051	8.98298	3.37641	0.00292091	2.35e-28	9.12118e-10
TraesCS1A02G271800	C3	1.93953	3.14559	9.851	1.62183	5.07908	3.13169	0.100469	5.19e-22	2.57228e-15
TraesCS1A02G272100	C1	1.82499	1.52185	0.309189	0.833895	0.16942	0.203167	0.000643737	1.87e-75	1.82582e-39
TraesCS1A02G272200	C4	6.33797	4.50033	2.93258	0.710059	0.4627	0.651637	5.79247e-15	8.74e-55	5.10542e-17
TraesCS1A02G272300	C3	0.0315123	0.0904787	44.0354	2.87121	1397.4	486.694	0.311384	6.83e-122	9.32906e-224
TraesCS1A02G272400	C4	14.0532	7.45366	5.0366	0.530388	0.358395	0.675722	1.75801e-48	4.36e-123	3.2638e-15
TraesCS1A02G272500	C3	1.38262	1.33832	5.83856	0.96796	4.22282	4.3626	0.203111	5.96e-55	6.567e-68
TraesCS1A02G272600	C3	0.100228	0.0397413	0.361506	0.396509	3.60684	9.09647	0.383966	0.0295931	0.00204931
TraesCS1A02G272700	C3	0.857529	0.829276	1.41497	0.967053	1.65006	1.70627	0.37403	0.192463	0.00563927
TraesCS1A02G272900	C3	1.04393	1.71016	5.08294	1.63819	4.86905	2.97221	0.216074	4.69e-13	1.04378e-11
TraesCS1A02G273100	C3	3.13026	5.04292	11.8606	1.61102	3.78903	2.35194	5.59771e-08	6.85e-121	2.35755e-51
TraesCS1A02G273200	C3	1.79132	1.43449	1.924	0.8008	1.07407	1.34125	0.0381389	0.11412	0.358687
TraesCS1A02G273400	C1	7.22254	6.96021	6.34767	0.963679	0.878869	0.911993	0.0660441	3.04e-07	0.00256647
TraesCS1A02G273500	C3	2.3088	3.6909	6.7199	1.59862	2.91055	1.82067	0.000728163	5.93e-18	6.83516e-10
TraesCS1A02G273600	C4	0.822417	0.526816	0.160607	0.640571	0.195286	0.304863	0.000252475	1.21e-27	4.03746e-09
TraesCS1A02G273800	C3	0.127437	0.202885	2.5272	1.59204	19.831	12.4563	0.387037	1.57e-55	2.07012e-53
TraesCS1A02G273900	C3	4.90102	14.2629	14.6467	2.9102	2.98851	1.02691	2.17418e-75	4.16e-72	0.0241292
TraesCS1A02G274100	C3	13.1167	11.4519	20.1618	0.873074	1.5371	1.76056	2.86153e-06	0.0158209	8.68577e-17
TraesCS1A02G274200	C3	10.0545	8.9897	16.2449	0.8941	1.61569	1.80705	0.000303401	0.00111586	2.0007e-15
TraesCS1A02G274300	C4	15.3557	7.32387	0.207623	0.476947	0.0135209	0.0283489	4.74129e-30	3.51e-08	1.29234e-05
TraesCS1A02G274400	C3	113.234	89.9144	130.086	0.794057	1.14882	1.44677	9.06744e-86	2.43e-19	2.2107e-32
TraesCS1A02G274800	C3	0.116422	0.379968	1.08601	3.26372	9.32826	2.85817	0.000719747	1.95e-16	4.33697e-07
TraesCS1A02G275200	C3	7.25647	13.3489	44.362	1.83959	6.11343	3.32326	2.21661e-24	0	1.05354e-222
TraesCS1A02G275300	C3	3.40175	5.23119	12.4609	1.53779	3.66309	2.38205	6.03221e-05	1.39e-67	4.33952e-39
TraesCS1A02G275400	C2	0.429931	0.743666	0.247119	1.72973	0.574787	0.332298	0.000368363	5.78e-09	4.61749e-22
TraesCS1A02G275600	C4	0.14364	0.0231043	0	0.160849	0	0	0.0336306	1.65e-05	NaN
TraesCS1A02G275700	C2	0.0265503	0.127624	0	4.80688	0	0	0.149854	0.293517	0.00010676
TraesCS1A02G275800	C1	65.8413	63.6055	0.388759	0.966042	0.00590449	0.00611204	2.45684e-11	0	0
TraesCS1A02G276200	C3	0.122475	0.446118	0.693192	3.64252	5.65986	1.55383	0.000194753	1.72e-07	0.205076
TraesCS1A02G276300	C3	12.7809	11.5652	25.4059	0.904874	1.98779	2.19676	0.000197411	4.07e-14	7.48276e-36
TraesCS1A02G276500	C3	2.4166	3.77795	5.39894	1.56333	2.23411	1.42906	7.03798e-05	3.08e-11	0.00120117
TraesCS1A02G276600	C2	0.0599203	0.166129	0.0159007	2.7725	0.265363	0.0957128	0.034968	0.0560227	0.0505796
TraesCS1A02G276800	C2	0.566969	1.19375	0.0263053	2.1055	0.0463964	0.0220358	0.000149236	0.00941813	0.00221005
TraesCS1A02G277000	C3	1.18541	0.71093	1.67441	0.599735	1.41252	2.35523	0.000510375	0.792897	3.30793e-05
TraesCS1A02G277100	C4	0.604736	0.118085	0	0.195268	0	0	1.47529e-10	4.27e-13	3.50975e-05
TraesCS1A02G277400	C4	0.183619	0.015492	0.0898863	0.0843705	0.489527	5.80211	1.13504e-06	0.00603761	0.0200424
TraesCS1A02G277600	C3	27.3547	38.1628	93.7718	1.39511	3.428	2.45715	4.08836e-09	2.21e-189	5.44531e-199
TraesCS1A02G277800	C1	2.06102	1.91965	0.800444	0.931403	0.388372	0.416975	0.0451135	2.73e-34	4.53016e-19
TraesCS1A02G278000	C1	11.1055	15.5896	2.05496	1.40377	0.18504	0.131816	4.87004e-19	0	0
TraesCS1A02G278200	C3	4.46057	4.37696	8.78262	0.981255	1.96895	2.00656	0.00736533	2.74e-17	4.38094e-33
TraesCS1A02G278300	C3	6.60579	5.8782	11.1331	0.889856	1.68535	1.89396	0.00251835	0.00205525	1.40084e-13
TraesCS1A02G278400	C4	2.02279	0.820225	0.127178	0.405491	0.0628723	0.155052	4.04612e-16	3.93e-59	6.06409e-16
TraesCS1A02G278500	C3	0.643939	1.28858	3.9856	2.00109	6.1894	3.09301	0.190705	4.56e-09	4.50259e-05
TraesCS1A02G278600	C3	0.638078	2.55407	16.2137	4.00276	25.4102	6.34816	3.00494e-35	0	0
TraesCS1A02G278900	C3	0.402043	1.19806	1.8325	2.97992	4.55797	1.52956	7.75623e-12	1.27e-21	0.00342566
TraesCS1A02G279000	C1	4.23534	3.3466	1.10575	0.790163	0.261078	0.330411	2.40697e-10	5.67e-109	1.59394e-53
TraesCS1A02G279100	C4	8.2767	6.11445	4.75617	0.738755	0.574646	0.777856	2.44929e-18	8.24e-67	9.9665e-13
TraesCS1A02G279200	C1	0.368791	0.454637	0.240709	1.23278	0.652699	0.529454	0.751152	0.000409907	8.65894e-05
TraesCS1A02G279500	C4	1.92452	1.0822	1.1268	0.56232	0.585495	1.04121	9.47379e-08	2.6e-07	0.628621
TraesCS1A02G279800	C3	0.0305393	0.0919967	4.18921	3.0124	137.174	45.5366	0.118322	7.35e-10	2.04216e-144
TraesCS1A02G279900	C4	1.89983	1.22479	0.584562	0.644685	0.307692	0.477274	0.000909574	1.97e-17	2.08134e-05
TraesCS1A02G280200	C1	1.18599	1.36307	0.819652	1.14931	0.691114	0.60133	0.985934	0.000423603	0.000552596
TraesCS1A02G280300	C1	2.15412	1.61414	0.274233	0.749323	0.127306	0.169895	0.000101253	1.55e-54	9.5634e-35
TraesCS1A02G280400	C4	12.0946	7.35249	1.9433	0.607917	0.160676	0.264306	2.91694e-18	6.4e-32	4.52784e-12
TraesCS1A02G280600	C3	2.50273	1.84314	11.9839	0.736449	4.78831	6.50189	1.51461e-06	1.33e-118	2.25261e-180
TraesCS1A02G280700	C1	129.045	109.804	25.5847	0.850897	0.198261	0.233002	1.4291e-24	0	0
TraesCS1A02G280800	C3	0.465162	0.534907	1.00352	1.14994	2.15736	1.87607	0.991186	0.0132879	0.0116846
TraesCS1A02G280900	C1	0.325123	0.380501	0.055093	1.17033	0.169453	0.144791	0.94948	1.4e-11	1.04884e-10
TraesCS1A02G281000	C3	4.68466	7.34855	29.3692	1.56864	6.26923	3.9966	0.000125199	1.01e-172	2.88544e-141
TraesCS1A02G281100	C1	0.799957	0.943625	0.390302	1.1796	0.487904	0.413619	0.864436	8.21e-13	4.2737e-12
TraesCS1A02G281200	C1	0.220915	0.327776	0.0423923	1.48372	0.191895	0.129333	0.473526	4.95e-06	6.35736e-08
TraesCS1A02G281300	C3	9.68186	8.57627	17.9964	0.885808	1.85877	2.09839	3.78286e-07	5.26e-13	5.46727e-38
TraesCS1A02G281400	C1	41.7503	43.3513	8.49931	1.03835	0.203575	0.196057	8.16697e-05	0	0
TraesCS1A02G281600	C3	8.87561	9.90813	26.6763	1.11633	3.00558	2.69237	0.75781	4.72e-82	3.68883e-72
TraesCS1A02G281800	C4	20.534	14.8153	13.9312	0.721503	0.678444	0.94032	1.5397e-31	6.32e-71	2.95667e-05
TraesCS1A02G281900	C1	0.650197	0.541712	0	0.833151	0	0	0.400311	4.04e-10	3.03732e-08
TraesCS1A02G282000	C4	20.0434	10.5053	1.1859	0.52413	0.0591665	0.112885	1.84717e-97	0	1.56808e-244
TraesCS1A02G282200	C1	0.488815	0.534573	0.272112	1.09361	0.556676	0.509027	0.923923	0.0033699	0.00815289
TraesCS1A02G282400	C3	0.05664	0.141373	1.42843	2.49599	25.2194	10.104	0.310235	7.78e-06	8.49816e-20
TraesCS1A02G282600	C4	2.57814	0.710258	0.124923	0.275492	0.0484546	0.175884	2.44264e-29	4.99e-65	8.03088e-13
TraesCS1A02G282700	C3	1.08751	1.39854	2.55978	1.286	2.3538	1.83032	0.382358	1.86e-07	2.28318e-06
TraesCS1A02G282800	C2	2.81584	4.82565	1.36072	1.71376	0.483239	0.281977	0.000840531	5.82e-09	1.12454e-18
TraesCS1A02G283000	C3	5.10707	12.5418	41.3417	2.45576	8.095	3.29633	1.58521e-09	1.3e-45	2.50519e-228
TraesCS1A02G283100	C2	0.336531	1.28997	0.0432547	3.83314	0.128531	0.0335316	9.68017e-17	0.00875725	3.63094e-05
TraesCS1A02G283200	C1	4.80299	4.37319	3.58116	0.910516	0.745611	0.818889	0.00101809	1.54e-19	6.52766e-09
TraesCS1A02G283300	C4	1.10795	0.270497	0	0.244141	0	0	0.0117313	3.79e-07	0.0218321
TraesCS1A02G283400	C2	0.0166553	0.0528423	0	3.1727	0	0	0.311577	0.0687415	0.000245252
TraesCS1A02G283600	C3	1.29324	1.45729	9.62075	1.12685	7.43928	6.60181	0.966904	4.6e-80	4.08901e-13
TraesCS1A02G284000	C1	0.452889	0.580236	0.150891	1.28119	0.333174	0.260051	0.536784	3.71e-12	2.30914e-15
TraesCS1A02G284100	C3	0.241041	0.793448	1.33383	3.29175	5.5336	1.68105	1.84762e-08	2.24e-15	0.000629842
TraesCS1A02G284300	C3	0.712467	0.451699	1.54669	0.633993	2.17089	3.42415	0.00015591	0.000204741	1.66308e-17
TraesCS1A02G284400	C3	1.06228	1.64171	2.68398	1.54545	2.52661	1.63487	0.0236855	1.51e-08	5.50633e-05
TraesCS1A02G284500	C2	1.46375	2.03504	1.09487	1.39029	0.74799	0.53801	0.0800301	8.79e-07	1.11594e-10
TraesCS1A02G284900	C1	37.6796	39.0068	3.35243	1.03522	0.0889721	0.0859448	0.00225618	0	0
TraesCS1A02G285000	C2	74.7668	108.713	52.2842	1.45402	0.699296	0.480939	2.88423e-36	3.56e-254	0
TraesCS1A02G285200	C3	54.9857	44.0944	69.2269	0.801925	1.259	1.56997	2.85308e-28	0.0313632	1.88084e-27
TraesCS1A02G285400	C1	0.531028	0.571082	0.00681167	1.07543	0.0128273	0.0119277	0.648573	1.16e-18	1.18241e-17
TraesCS1A02G285500	C3	0.4034	0.923483	3.34622	2.28925	8.29506	3.62348	0.0193947	6.13e-20	9.83172e-14
TraesCS1A02G285600	C1	2.61811	2.44956	1.64732	0.935623	0.629201	0.672494	0.15611	1.13e-10	5.96738e-05
TraesCS1A02G286000	C3	5.22814	4.77607	10.8853	0.913532	2.08206	2.27913	0.00933807	2.13e-10	1.72599e-25
TraesCS1A02G286200	C3	17.4313	16.9395	35.9364	0.971789	2.0616	2.12145	3.98497e-05	4.07e-46	9.58814e-76
TraesCS1A02G286300	C3	18.3955	40.0084	112.601	2.1749	6.12111	2.81444	1.50598e-64	0	1.29683e-279
TraesCS1A02G286500	C4	0.110262	0.033251	0.027878	0.301564	0.252834	0.838411	0.0405978	0.00759796	0.811196
TraesCS1A02G287000	C3	0.46569	0.997012	49.8286	2.14094	107	49.9779	0.0193589	0	0
TraesCS1A02G287100	C3	0.555438	1.09683	3.98549	1.97471	7.1754	3.63364	3.87559e-05	3.78e-72	6.96744e-48
TraesCS1A02G287200	C4	6.06647	1.54974	0	0.255459	0	0	1.78157e-14	7.61e-17	9.71175e-10
TraesCS1A02G287400	C1	8.66514	8.34063	3.81601	0.96255	0.440387	0.457521	1.39071e-06	2.75e-191	1.36918e-115
TraesCS1A02G287500	C1	3.17384	3.126	1.97079	0.984929	0.620949	0.630451	0.185713	1.77e-14	9.93112e-11
TraesCS1A02G287600	C3	6.18472	4.81108	10.8934	0.777898	1.76133	2.26422	4.41041e-21	4e-12	9.87057e-81
TraesCS1A02G287700	C4	3.60561	2.08202	1.00248	0.57744	0.278034	0.481494	2.04707e-07	2.49e-27	1.45349e-06
TraesCS1A02G287800	C4	12.9634	5.14938	0.127218	0.397224	0.00981359	0.0247054	1.57325e-42	2.42e-34	3.34895e-21
TraesCS1A02G288100	C3	0	0	0.070997	NaN	NaN	NaN	NaN	0.000573549	0.000481427
TraesCS1A02G288200	C2	0.720267	0.927409	0.638349	1.28759	0.886268	0.688315	0.395278	0.000512929	3.27128e-05
TraesCS1A02G288300	C2	0.553959	3.06881	2.36792	5.53979	4.27454	0.771607	1.71189e-75	4.42e-34	3.30017e-10
TraesCS1A02G288400	C1	7.63702	7.60574	2.17019	0.995903	0.284167	0.285336	8.30607e-05	2.3e-262	1.9452e-187
TraesCS1A02G288500	C4	53.4231	48.125	41.3321	0.900828	0.773675	0.858849	7.79967e-18	1.59e-102	3.17469e-23
TraesCS1A02G288700	C1	1.33723	1.29045	0.427536	0.965022	0.319719	0.331307	0.133413	1.43e-37	2.97036e-25
TraesCS1A02G288800	C3	59.7926	104.324	106.711	1.74477	1.78468	1.02288	4.32034e-46	5.71e-16	6.62997e-05
TraesCS1A02G289200	C4	1.79197	1.12608	0.378089	0.628402	0.210991	0.335758	0.0611596	1.3e-07	0.00492988
TraesCS1A02G289300	C3	0	0.409757	0.918761	NaN	NaN	2.24221	0.0154254	6.85e-05	0.29582
TraesCS1A02G289800	C3	0.328178	0.255022	2.33823	0.777085	7.12487	9.16872	0.714819	0.000150207	9.06673e-06
TraesCS1A02G289900	C3	0	0.039646	9.21336	NaN	NaN	232.391	NaN	1.86e-14	1.51062e-15
TraesCS1A02G290100	C3	0.22341	0.11966	3.35967	0.535608	15.0382	28.0768	0.525406	4.68e-13	3.94223e-15
TraesCS1A02G290200	C3	0.0248333	0	52.3117	0	2106.51	NaN	NaN	1.33e-45	7.32596e-29
TraesCS1A02G290300	C3	0	0	0.341736	NaN	NaN	NaN	NaN	1.65e-07	1.22143e-07
TraesCS1A02G290400	C3	5.9e-05	0.0295457	0.196767	500.774	3335.04	6.65977	0.590281	0.00719745	0.0460081
TraesCS1A02G290500	C1	5.83151	5.28483	2.14514	0.906254	0.367854	0.405906	2.85592e-09	9.43e-121	4.25536e-75
TraesCS1A02G290700	C4	2.83089	1.43423	0.25009	0.506637	0.0883433	0.174372	2.56057e-30	6.28e-183	1.60378e-55
TraesCS1A02G291000	C2	0.0862323	0.178586	0.0304163	2.07098	0.352725	0.170318	0.0297771	0.00124411	3.42606e-08
TraesCS1A02G291100	C1	0.10806	0.123042	0.00862933	1.13865	0.0798571	0.070133	0.985647	0.00085942	0.000549054
TraesCS1A02G291200	C3	4.6362	3.89247	13.0266	0.839581	2.80976	3.34662	6.289e-06	7.15e-43	4.98802e-113
TraesCS1A02G291400	C3	8.35763	12.3394	47.1975	1.47642	5.64723	3.82496	2.22588e-05	1.14e-249	1.17709e-199
TraesCS1A02G291500	C4	6.29874	2.49119	0.0672903	0.395506	0.0106831	0.0270113	5.02185e-23	1.56e-51	1.01535e-24
TraesCS1A02G291600	C4	11.2686	4.20598	1.35096	0.373248	0.119887	0.321201	1.11135e-38	1.77e-105	5.11766e-18
TraesCS1A02G291700	C4	6.0772	3.57485	0.240003	0.588239	0.0394923	0.0671365	1.0168e-08	2.85e-66	8.84895e-30
TraesCS1A02G291800	C3	0.20517	0.125017	1.80429	0.609333	8.79409	14.4323	0.273181	2.05e-17	1.21804e-24
TraesCS1A02G291900	C3	0.10521	0.156441	1.00442	1.48694	9.54674	6.42041	0.806025	2.54e-07	2.37144e-06
TraesCS1A02G292100	C1	1.61366	1.99942	0.842658	1.23906	0.522204	0.421451	0.38926	2.81e-28	1.41028e-27
TraesCS1A02G292200	C2	0.851327	1.53917	0.957048	1.80796	1.12418	0.621795	3.60005e-05	0.138198	3.56033e-09
TraesCS1A02G292300	C3	9.86371	12.8093	44.8758	1.29863	4.54959	3.50337	0.0189715	2.26e-172	1.01696e-208
TraesCS1A02G292400	C3	0.773457	0.732481	3.26296	0.947022	4.21866	4.45466	0.290425	2.77e-32	7.09804e-39
TraesCS1A02G293000	C4	0.727147	0.088543	0.0102223	0.121768	0.0140581	0.11545	1.03299e-08	3.05e-10	0.114464
TraesCS1A02G293200	C3	0	0	0.0611413	NaN	NaN	NaN	NaN	0.0117379	0.182587
TraesCS1A02G293400	C3	0.0283127	0.00673267	0.268371	0.237797	9.47883	39.861	0.62221	0.169223	3.59829e-05
TraesCS1A02G294100	C4	0.033242	0.0110287	0	0.331769	0	0	0.498452	0.0415504	NaN
TraesCS1A02G294200	C4	0.103852	0.0506823	0.00906367	0.488025	0.0872748	0.178833	0.111722	8.29e-05	0.0484489
TraesCS1A02G294300	C1	0.053583	0.041647	0	0.777243	0	0	0.764241	0.149474	0.00322446
TraesCS1A02G294400	C4	1.10348	0.664487	0.278663	0.602175	0.252531	0.419365	1.62422e-05	2.12e-20	7.13967e-06
TraesCS1A02G294500	C1	0.262702	0.289226	0.033703	1.10096	0.128294	0.116528	0.904863	4.99e-06	1.98034e-05
TraesCS1A02G294700	C4	1.28661	0.777726	0.484114	0.604477	0.376272	0.622474	6.1246e-05	5.49e-11	0.00986313
TraesCS1A02G295200	C3	0.215316	0.599975	0.987839	2.78648	4.58785	1.64647	5.81601e-06	3.5e-14	0.00849809
TraesCS1A02G295300	C3	0.187719	0.062317	1.32459	0.331969	7.05621	21.2556	0.0107349	3.66e-23	0.000162198
TraesCS1A02G295400	C4	8.80311	4.27953	0.841885	0.486138	0.095635	0.196724	2.79989e-17	2.24e-73	4.20098e-26
TraesCS1A02G295600	C2	11.0586	26.0887	6.55363	2.35913	0.592627	0.251206	5.5444e-127	5.57e-103	0
TraesCS1A02G295700	C4	9.07721	5.05091	0.671013	0.556439	0.0739229	0.13285	2.05379e-11	2.28e-78	8.38166e-29
TraesCS1A02G295800	C3	22.3399	110.359	417.089	4.94001	18.6701	3.77937	0	0	0
TraesCS1A02G295900	C1	2.86537	2.12075	0.190636	0.740129	0.0665309	0.089891	1.11736e-05	1.39e-77	1.70567e-51
TraesCS1A02G296100	C1	6.57604	6.15746	3.37074	0.936347	0.512579	0.547424	6.4682e-05	1.24e-68	3.38588e-35
TraesCS1A02G296200	C3	3.9126	5.95534	8.67788	1.52209	2.21793	1.45716	2.5624e-07	1.15e-23	2.57072e-07
TraesCS1A02G296300	C3	0.883004	2.28628	3.78875	2.58921	4.29075	1.65717	1.28737e-22	1.21e-55	1.23776e-10
TraesCS1A02G296900	C4	0.474153	0.13879	0	0.292711	0	0	0.00233152	5.9e-09	0.000731856
TraesCS1A02G297000	C3	1.70033	2.30069	3.76567	1.35308	2.21467	1.63676	0.0568236	1.27e-09	4.62316e-08
TraesCS1A02G297100	C3	0.961595	0.775227	1.05246	0.806189	1.09449	1.35761	0.0314229	0.113895	0.293478
TraesCS1A02G297200	C3	0.642085	1.34688	2.55615	2.09766	3.98101	1.89783	0.000117142	1.48e-15	3.22771e-06
TraesCS1A02G297400	C3	0.0227827	0.0524987	0.412872	2.30432	18.1222	7.86443	0.70078	5.28e-07	1.36663e-05
TraesCS1A02G297500	C3	0.0991387	1.63513	25.1773	16.4933	253.96	15.3978	7.69846e-68	0	0
TraesCS1A02G297600	C1	0.136353	0.200666	0	1.47167	0	0	0.733364	3.02e-05	1.16148e-05
TraesCS1A02G297800	C1	2.96113	4.14944	0.204109	1.4013	0.0689295	0.0491895	0.00323613	4.36e-123	5.33323e-145
TraesCS1A02G298100	C3	1.88872	2.09959	5.21815	1.11165	2.76279	2.48531	0.789745	5.63e-28	4.7315e-42
TraesCS1A02G298200	C3	11.3519	52.1706	127.979	4.59574	11.2738	2.45309	0	0	9.47779e-227
TraesCS1A02G298400	C4	13.4528	7.39621	0.113174	0.549789	0.00841264	0.0153016	4.07633e-69	2.32e-270	1.94938e-176
TraesCS1A02G298600	C2	0.067229	0.288562	0.120291	4.29222	1.78928	0.416865	3.57198e-05	0.558486	0.000381313
TraesCS1A02G298700	C2	3.35007	4.18523	2.87777	1.24929	0.859018	0.687602	0.217261	5.35e-12	9.5397e-18
TraesCS1A02G298800	C4	1.8006	1.22214	0.759531	0.678742	0.421821	0.621475	0.00265948	2e-05	0.0418698
TraesCS1A02G298900	C3	1.29499	3.98166	41.4955	3.07466	32.0431	10.4217	1.31942e-49	0	0
TraesCS1A02G299000	C3	0.055522	0.0783737	0.204095	1.41158	3.67592	2.60412	0.676421	0.00299825	0.0104789
TraesCS1A02G299100	C4	1.93782	1.21672	0.753927	0.627882	0.389059	0.619636	8.23604e-11	1.29e-34	1.14254e-06
TraesCS1A02G299400	C1	1.27666	1.72212	0.802777	1.34893	0.628811	0.466157	0.120963	1.25e-08	1.78799e-12
TraesCS1A02G299500	C1	6.50762	6.99816	0.290218	1.07538	0.0445966	0.0414706	0.176389	4.5e-36	9.06256e-34
TraesCS1A02G299600	C1	0.741258	0.713948	0.11437	0.963158	0.154291	0.160193	0.373746	7.79e-25	1.81843e-21
TraesCS1A02G299900	C1	0.127735	0.184578	0.012527	1.44501	0.0980705	0.0678684	0.500222	1.15e-06	3.1997e-08
TraesCS1A02G300000	C2	0.607769	3.23641	0.274899	5.32507	0.452309	0.0849395	1.82373e-56	1.6e-08	1.5891e-111
TraesCS1A02G300100	C4	3.91359	2.19194	0.116003	0.560084	0.029641	0.0529224	6.71666e-22	1.89e-18	2.5263e-12
TraesCS1A02G300200	C4	6.66553	1.53175	1.93601	0.229802	0.290451	1.26392	2.16391e-84	3.13e-105	0.470016
TraesCS1A02G300300	C2	22.772	98.0633	28.3429	4.30632	1.24464	0.289027	1.22357e-274	0.101123	1.35093e-297
TraesCS1A02G300900	C2	0	0.082968	0.0124663	NaN	NaN	0.150255	0.00451862	0.595157	0.0402053
TraesCS1A02G301300	C2	0.009871	0.0958003	0	9.70523	0	0	0.0397132	0.433984	5.25066e-05
TraesCS1A02G301400	C3	0.456985	0.231111	0.527306	0.50573	1.15388	2.28161	0.000186647	0.358064	0.00102276
TraesCS1A02G301500	C3	0.0868383	0.101641	1.53186	1.17046	17.6404	15.0713	0.993182	0.00124472	0.0814644
TraesCS1A02G301600	C1	64.2299	59.0055	33.152	0.918661	0.516146	0.561846	3.71268e-11	6.58e-125	6.31226e-68
TraesCS1A02G301800	C1	0.396002	0.268905	0.0292	0.67905	0.073737	0.108588	0.00970377	2.18e-20	2.34985e-11
TraesCS1A02G302100	C2	0.030008	0.0752437	0	2.50745	0	0	0.400405	0.0687415	0.000495205
TraesCS1A02G302300	C3	0.311587	0.616017	0.930193	1.97703	2.98534	1.51001	0.00657351	2.78e-06	0.0790119
TraesCS1A02G302400	C4	0.259149	0.115048	0.034045	0.443945	0.131372	0.29592	0.0244486	5.76e-07	0.0533993
TraesCS1A02G302600	C3	1.36012	2.41447	5.63066	1.77518	4.13983	2.33205	1.28914e-12	7.3e-104	1.77372e-51
TraesCS1A02G302700	C1	0.377817	0.319653	0.098004	0.846051	0.259395	0.306595	0.322568	8.53e-07	0.000298418
TraesCS1A02G302800	C3	14.3637	17.6804	38.02	1.23091	2.64696	2.1504	0.13985	4.43e-93	2.22018e-65
TraesCS1A02G302900	C3	16.801	22.3958	80.0927	1.33301	4.76715	3.57624	0.00113617	4.27e-268	1.02445e-241
TraesCS1A02G303000	C3	0.00984933	0.00929733	0.104673	0.943956	10.6274	11.2584	0.994369	0.0114531	0.00826281
TraesCS1A02G303100	C3	0.19694	1.59071	14.5196	8.07711	73.7262	9.1278	1.06543e-38	0	0
TraesCS1A02G303300	C1	4.94191	5.67509	4.00651	1.14836	0.810722	0.705982	0.953475	1.49e-21	1.13953e-18
TraesCS1A02G303400	C2	0.081953	0.241187	0.0624337	2.94299	0.761823	0.25886	0.0511348	0.309953	0.00168244
TraesCS1A02G303600	C1	1.24061	2.17104	0.0683793	1.74998	0.0551176	0.0314961	0.0615667	4.39e-16	5.44446e-23
TraesCS1A02G303700	C1	0.683936	0.900544	0.119731	1.31671	0.175061	0.132954	0.739939	0.000125141	3.12884e-05
TraesCS1A02G303800	C2	0.009158	0.0373197	0	4.07509	0	0	0.300438	0.293517	0.000856875
TraesCS1A02G303900	C2	0.991129	1.82873	1.60256	1.8451	1.6169	0.876322	4.71467e-05	0.249035	0.0260763
TraesCS1A02G304200	C3	0.67452	1.08203	2.22771	1.60415	3.30266	2.05882	0.00188676	1.53e-24	1.48214e-16
TraesCS1A02G304300	C3	5.39944	6.9763	26.5877	1.29204	4.92416	3.81115	0.261704	2.87e-102	2.75001e-80
TraesCS1A02G304700	C4	0.470482	0.344261	0.200277	0.73172	0.425684	0.581758	0.0112507	1.05e-10	0.000409675
TraesCS1A02G304900	C4	1.73971	1.09248	0	0.627969	0	0	1.26323e-07	3.49e-20	6.00555e-17
TraesCS1A02G305200	C1	0.13665	0.119916	0	0.877541	0	0	0.636597	1.09e-07	1.77807e-06
TraesCS1A02G305300	C4	1.89691	1.18705	0.051494	0.625777	0.0271462	0.04338	0.00350003	2.66e-24	8.47588e-13
TraesCS1A02G305400	C3	1.81225	4.45765	55.883	2.45973	30.8363	12.5365	3.56417e-11	0	0
TraesCS1A02G305500	C3	0.0652393	0.0557453	0.494294	0.854474	7.57663	8.867	0.797425	2.17e-06	2.00187e-07
TraesCS1A02G305600	C3	0.120108	0.180056	3.28506	1.49912	27.351	18.2446	0.531235	1.67e-80	2.15655e-90
TraesCS1A02G305800	C1	0.360111	0.445659	0.271735	1.23756	0.754586	0.609737	0.666005	0.000843191	0.000262387
TraesCS1A02G305900	C3	1.49239	2.36493	3.6963	1.58466	2.47676	1.56296	0.00194511	2.7e-11	0.00027165
TraesCS1A02G306000	C3	17.9885	14.2277	18.7374	0.790932	1.04163	1.31696	6.76884e-17	2.8e-06	0.000937415
TraesCS1A02G306100	C1	0.968087	1.11747	0.209597	1.1543	0.216506	0.187564	0.963592	4.61e-21	1.35677e-18
TraesCS1A02G306300	C3	3.54695	3.64316	6.05918	1.02712	1.70828	1.66317	0.15507	7.95e-05	5.81184e-11
TraesCS1A02G306400	C3	1.40973	1.3142	2.47892	0.932237	1.75844	1.88626	0.267233	0.0778226	0.000328828
TraesCS1A02G306500	C4	2.92168	1.65307	0.417259	0.565796	0.142815	0.252414	6.87361e-10	5.85e-47	2.65387e-15
TraesCS1A02G306600	C4	2.23421	0.229145	0	0.102562	0	0	7.66307e-42	1.48e-18	3.09809e-07
TraesCS1A02G306700	C4	0.446272	0.351124	0.328604	0.786794	0.73633	0.935862	0.201313	0.0197625	0.574811
TraesCS1A02G307200	C3	0.221919	0.228088	2.26518	1.0278	10.2072	9.93113	0.770021	2.92e-45	8.52946e-57
TraesCS1A02G307300	C2	3.3781	6.34031	3.06736	1.87688	0.908013	0.483787	1.92683e-26	1.76e-11	2.24488e-61
TraesCS1A02G307400	C3	33.6822	78.0659	144.623	2.31772	4.29374	1.85257	1.34717e-137	0	4.14494e-93
TraesCS1A02G307500	C4	0.621684	0	0	0	0	NaN	4.01182e-08	2.48e-09	NaN
TraesCS1A02G307700	C3	9.87519	10.8417	24.1483	1.09787	2.44535	2.22736	0.444303	9.13e-57	3.00259e-90
TraesCS1A02G307900	C1	2.2798	2.172	0.461479	0.952713	0.202421	0.212468	0.0408547	7.71e-83	1.10376e-51
TraesCS1A02G308000	C2	3.27873	4.25435	2.70678	1.29756	0.825559	0.636238	0.183279	3.32e-09	2.73867e-14
TraesCS1A02G308100	C3	4.43655	4.94756	18.2672	1.11518	4.11743	3.69216	0.762487	3.73e-220	4.17405e-178
TraesCS1A02G308300	C4	2.59877	1.37295	0.198781	0.528307	0.0764901	0.144784	1.28453e-23	8.44e-125	5.49802e-49
TraesCS1A02G308500	C4	1.00643	0.494405	0.087447	0.491246	0.0868883	0.176873	1.38385e-05	6e-22	2.53008e-07
TraesCS1A02G308700	C3	0.249447	0.251776	1.25358	1.00934	5.02546	4.97897	0.864436	8.15e-06	8.7758e-08
TraesCS1A02G308800	C3	41.789	64.4744	94.0543	1.54285	2.25069	1.45878	2.94039e-15	5.18e-39	1.31123e-13
TraesCS1A02G308900	C4	37.2703	32.5623	27.6197	0.873679	0.741065	0.848212	2.25934e-24	7.87e-114	3.01935e-24
TraesCS1A02G309000	C4	0.057532	0	0	0	0	NaN	0.0302886	0.0086264	NaN
TraesCS1A02G309500	C1	0.0976117	0.121836	0.0110393	1.24817	0.113094	0.0906084	0.848859	7.8e-07	5.30911e-07
TraesCS1A02G309600	C3	1.0741	2.58341	21.3269	2.40519	19.8556	8.25532	1.06806e-06	3.7e-207	4.77667e-201
TraesCS1A02G309700	C1	30.9037	33.4233	14.1271	1.08153	0.457132	0.422672	0.0345418	0	5.47183e-283
TraesCS1A02G309800	C1	0.469905	0.478026	0	1.01728	0	0	0.727922	9.1e-12	5.05282e-11
TraesCS1A02G310200	C1	0.0539813	0.0526	0	0.974411	0	0	0.886188	0.000338691	0.000944399
TraesCS1A02G310400	C4	3.68771	2.25228	0	0.610751	0	0	8.01404e-11	2.09e-20	5.08143e-17
TraesCS1A02G310600	C3	0.282149	0.0467267	5.20289	0.16561	18.4402	111.347	0.0237491	5.8e-112	2.17787e-10
TraesCS1A02G310700	C3	3.58952	4.38507	8.26469	1.22163	2.30245	1.88474	0.511911	2.78e-13	2.0615e-15
TraesCS1A02G311000	C4	12.3029	11.8078	10.9827	0.959754	0.892689	0.930123	0.000102377	3.1e-25	1.02804e-06
TraesCS1A02G311100	C4	0.0773223	0.0294863	0.022556	0.381343	0.291714	0.764965	0.18729	0.0311065	0.721131
TraesCS1A02G311200	C3	0.278764	0.442755	0.690064	1.58828	2.47544	1.55857	0.421701	0.0294712	0.251652
TraesCS1A02G311300	C3	0.615938	1.15302	1.92911	1.87197	3.13199	1.6731	0.0283248	5.64e-06	0.013718
TraesCS1A02G311400	C1	18.9998	21.4161	13.0106	1.12718	0.684776	0.607515	0.60726	2.54e-242	1.36952e-201
TraesCS1A02G311900	C1	0.51275	0.382667	0.0260407	0.746303	0.0507863	0.0680505	0.0569343	2.39e-16	7.12727e-10
TraesCS1A02G312300	C1	0.404408	0.464768	0.0505	1.14925	0.124874	0.108656	0.978212	2.47e-28	7.12709e-27
TraesCS1A02G312400	C2	0.219329	0.699177	0.314967	3.1878	1.43605	0.450483	5.45738e-07	0.846372	3.1761e-07
TraesCS1A02G312700	C1	1.94604	3.78307	0.100227	1.94398	0.0515028	0.0264935	3.87859e-08	8.73e-55	2.87843e-97
TraesCS1A02G312800	C3	2.3076	7.39439	46.3614	3.20436	20.0907	6.2698	4.51819e-30	0	0
TraesCS1A02G313200	C3	1.84669	2.51266	7.04028	1.36062	3.81237	2.80193	0.133831	3.42e-50	6.19083e-43
TraesCS1A02G313300	C4	9.24276	5.36995	4.40278	0.58099	0.476349	0.819891	3.15155e-43	4.75e-89	7.13711e-08
TraesCS1A02G313500	C1	2.46403	2.18947	1.25585	0.888574	0.509674	0.573586	0.00103968	6.44e-35	8.25248e-17
TraesCS1A02G313700	C1	1.54106	1.91684	0.958761	1.24384	0.622143	0.500179	0.407959	7.91e-18	9.46832e-26
TraesCS1A02G313800	C4	0.0786413	0.043323	0	0.550894	0	0	0.458889	0.000377757	0.0520374
TraesCS1A02G313900	C1	3.7161	6.53223	0.071289	1.75782	0.0191838	0.0109134	2.44107e-11	4.05e-08	1.61656e-09
TraesCS1A02G314000	C3	0.53317	0.604496	2.2093	1.13378	4.1437	3.65478	0.981048	5.82e-11	2.05905e-12
TraesCS1A02G314100	C1	1.71876	1.18836	0.190813	0.691408	0.111018	0.160568	1.16294e-11	2.74e-128	5.11882e-72
TraesCS1A02G314300	C2	4.50266	16.4463	14.7829	3.65258	3.28315	0.898858	1.29288e-122	3.31e-68	1.15762e-09
TraesCS1A02G314400	C3	1.13088	4.31165	4.44416	3.81265	3.92982	1.03073	3.82238e-91	5.65e-70	0.0265688
TraesCS1A02G314800	C2	0	0.151016	0.0865327	NaN	NaN	0.573003	0.000827903	0.0567806	0.324549
TraesCS1A02G315200	C1	2.83619	3.23215	1.07034	1.13961	0.377386	0.331153	0.999546	1.87e-50	6.41556e-45
TraesCS1A02G315300	C1	0.821106	1.036	0.391834	1.26171	0.477203	0.378219	0.603534	2.09e-08	4.26667e-09
TraesCS1A02G315400	C3	2.93927	3.25329	7.12033	1.10683	2.42248	2.18866	0.771233	6.5e-20	4.99779e-36
TraesCS1A02G315500	C3	0.529801	0.725958	2.07911	1.37025	3.92433	2.86396	0.380448	4.19e-17	5.63033e-14
TraesCS1A02G315900	C1	3.56106	3.92425	1.90548	1.10199	0.535089	0.485566	0.670614	9.97e-44	2.11419e-32
TraesCS1A02G316100	C4	3.46972	2.93013	2.98035	0.844487	0.858962	1.01714	3.77564e-06	1.05e-12	0.115664
TraesCS1A02G316900	C2	90.9305	116.608	78.6223	1.28239	0.864641	0.674242	1.28515e-07	9.78e-89	3.36008e-120
TraesCS1A02G317000	C2	1.92952	2.3166	1.72917	1.20061	0.896166	0.746427	0.569832	9.6e-07	2.47654e-07
TraesCS1A02G317100	C2	1.49869	2.20008	1.55746	1.468	1.03921	0.707908	0.0419923	0.0272577	5.1257e-05
TraesCS1A02G317200	C1	310.577	272.187	133.464	0.876389	0.429729	0.49034	3.33453e-46	0	0
TraesCS1A02G317300	C1	0.330925	0.374081	0	1.13041	0	0	0.97879	2.01e-12	3.43539e-12
TraesCS1A02G317311	C1	45.7294	38.708	0.03513	0.846458	0.000768215	0.000907564	3.77389e-31	3.31e-270	1.51201e-245
TraesCS1A02G317400	C1	0.14777	0.174782	0	1.1828	0	0	0.972695	0.0459859	0.0226869
TraesCS1A02G317500	C1	1317.69	899.441	0.955572	0.68259	0.000725188	0.00106241	3.9524e-199	0	0
TraesCS1A02G317700	C4	2.09579	1.73007	1.26038	0.825499	0.601386	0.728513	0.212002	0.000808637	0.112321
TraesCS1A02G317800	C3	0.242962	0.319711	1.40212	1.31589	5.77095	4.38559	0.57083	2.29e-35	5.10929e-28
TraesCS1A02G319000	C4	1.30123	0.854813	0.108856	0.65693	0.0836568	0.127345	8.8796e-05	0.00210086	0.0154757
TraesCS1A02G319300	C4	1.02546	0.578451	0.001281	0.564087	0.00124919	0.00221454	1.25711e-05	3.05e-13	3.79654e-10
TraesCS1A02G319500	C3	8.84576	12.2943	38.7709	1.38985	4.38299	3.15357	0.0704247	7.37e-69	1.25516e-48
TraesCS1A02G319600	C4	2.97829	2.02573	1.20057	0.680166	0.403109	0.592663	0.000108675	1.64e-17	0.000104063
TraesCS1A02G319700	C3	0	0.0793567	0.32369	NaN	NaN	4.07892	0.000442769	2.87e-09	0.000251627
TraesCS1A02G319900	C4	2.28429	0.127147	0	0.0556615	0	0	1.50735e-13	8.32e-13	0.0857024
TraesCS1A02G320000	C4	9.78852	4.24729	0.180349	0.433905	0.0184245	0.0424621	7.59413e-59	3.95e-104	3.55826e-98
TraesCS1A02G320200	C1	0.11663	0.139462	0	1.19577	0	0	0.937305	6.69e-08	2.24421e-08
TraesCS1A02G320300	C1	2.27514	3.05188	0.089671	1.34141	0.0394135	0.0293822	0.0794663	3.58e-68	3.23217e-78
TraesCS1A02G320500	C1	20.3501	14.758	0.615923	0.725207	0.0302664	0.0417348	1.36398e-25	0	2.44774e-304
TraesCS1A02G320900	C1	0.829656	0.893777	0.724779	1.07729	0.873589	0.810916	0.655605	5.05e-06	0.00143468
TraesCS1A02G321100	C4	10.278	6.70794	0.836229	0.652647	0.0813607	0.124663	1.52385e-35	0	3.69096e-169
TraesCS1A02G321900	C3	3.67641	3.58304	11.1356	0.974604	3.02894	3.10787	0.031464	4.24e-59	1.20017e-86
TraesCS1A02G322100	C3	0.957536	0.958864	2.82299	1.00139	2.94818	2.9441	0.570477	4.81e-10	2.86805e-10
TraesCS1A02G322300	C4	12.1346	8.57326	2.84271	0.706512	0.234264	0.331579	2.65876e-52	2.49e-65	2.89647e-31
TraesCS1A02G322400	C2	0.179252	0.240754	0.144263	1.3431	0.804804	0.599212	0.654963	0.063746	0.033409
TraesCS1A02G322500	C2	0.012695	0.170431	0.013258	13.425	1.04435	0.0777912	0.107077	0.929529	0.0396751
TraesCS1A02G322600	C4	0.238135	0.00817967	0	0.0343489	0	0	1.76435e-06	2.6e-09	NaN
TraesCS1A02G322700	C3	0.954005	2.42504	4.35983	2.54195	4.57003	1.79784	1.35915e-18	3.96e-53	1.01417e-13
TraesCS1A02G322900	C2	0.124325	0.256289	0.0218583	2.06145	0.175817	0.0852879	0.116969	0.000687985	4.86394e-07
TraesCS1A02G323000	C3	0.53674	0.494385	1.06456	0.92109	1.98338	2.1533	0.322955	0.0289315	6.23887e-05
TraesCS1A02G323200	C1	23.3448	21.863	10.9481	0.936528	0.468974	0.500758	8.65684e-12	1.56e-221	3.93001e-115
TraesCS1A02G323300	C1	0.072608	0.0742533	0.0117307	1.02266	0.161562	0.157982	0.941743	0.0203625	0.0395596
TraesCS1A02G323400	C3	5.60332	8.68818	21.099	1.55054	3.76544	2.42847	8.17859e-11	1.84e-145	1.71382e-126
TraesCS1A02G323500	C1	0.30986	0.279117	0.0603597	0.900783	0.194797	0.216252	0.0939871	3.51e-29	1.6612e-18
TraesCS1A02G323600	C1	0.394167	0.256085	0	0.649686	0	0	0.00975739	3.51e-14	2.09566e-11
TraesCS1A02G323900	C3	2.12443	2.52034	5.36386	1.18636	2.52484	2.12823	0.765552	5.11e-14	3.06451e-15
TraesCS1A02G324000	C3	2.7467	1.74082	4.01797	0.633787	1.46284	2.30809	1.83645e-10	0.41824	4.66082e-15
TraesCS1A02G324800	C1	13.162	14.2603	3.70676	1.08344	0.281626	0.259936	0.0520545	0	0
TraesCS1A02G325400	C3	1.8508	4.46366	10.453	2.41175	5.64782	2.34179	4.00618e-25	2.77e-111	1.49571e-52
TraesCS1A02G325500	C4	0.229096	0.073311	0.0121993	0.320002	0.05325	0.166405	0.263127	0.00460064	0.391072
TraesCS1A02G325600	C3	25.554	31.4864	121.509	1.23215	4.755	3.85911	0.15951	1.34e-231	0
TraesCS1A02G325800	C3	0.221294	0.530839	10.7934	2.39879	48.774	20.3327	0.000203501	1.44e-275	0
TraesCS1A02G326600	C3	0	0.000856333	0.195151	NaN	NaN	227.891	NaN	3.79e-05	0.000371542
TraesCS1A02G326800	C3	6.01231	28.4659	42.443	4.7346	7.05935	1.49101	1.07728e-219	0	1.15876e-19
TraesCS1A02G327000	C3	1.50113	2.79516	5.04993	1.86204	3.36409	1.80667	3.28201e-10	6.08e-39	1.64414e-17
TraesCS1A02G327100	C4	5.88749	2.68645	3.33774	0.456298	0.566921	1.24244	4.21528e-47	3.83e-41	0.31941
TraesCS1A02G327200	C2	24.7237	27.3398	22.9109	1.10581	0.92668	0.838007	0.33914	9.98e-31	2.78017e-23
TraesCS1A02G327700	C3	0.372359	0.618098	0.866307	1.65995	2.32654	1.40157	0.171333	0.00756986	0.320986
TraesCS1A02G327800	C3	6.24669	7.08523	21.0778	1.13424	3.37424	2.9749	0.943717	3.47e-103	2.65884e-110
TraesCS1A02G328000	C2	8.67942	33.8654	17.7476	3.9018	2.04479	0.524064	0	2.38e-39	3.96896e-228
TraesCS1A02G328100	C3	1.15186	0.817794	1.71003	0.709979	1.48458	2.09102	0.0252608	0.664527	0.00031423
TraesCS1A02G328200	C3	0.333561	0.410633	1.08845	1.23106	3.26311	2.65066	0.856029	3.25e-06	0.000232099
TraesCS1A02G328300	C4	0.124413	0.0705207	0.007902	0.566827	0.0635143	0.112052	0.114665	2.53e-07	0.00199062
TraesCS1A02G328400	C2	4.95449	5.57031	4.39255	1.1243	0.88658	0.788565	0.882223	4e-11	1.7989e-08
TraesCS1A02G328700	C2	3.33708	5.14946	3.02535	1.5431	0.906584	0.587508	4.68884e-09	2.37e-12	4.52352e-41
TraesCS1A02G329200	C3	4.0129	4.83515	12.5686	1.2049	3.13204	2.59942	0.334498	1.57e-114	3.97741e-123
TraesCS1A02G329300	C3	0.856627	0.886515	2.5579	1.03489	2.98601	2.88534	0.672828	2.24e-10	3.46137e-09
TraesCS1A02G329400	C3	1.19701	1.90225	2.40466	1.58918	2.00889	1.26411	2.2031e-13	1.26e-19	0.0133081
TraesCS1A02G329600	C3	0.544922	0.450547	3.42084	0.826809	6.27766	7.59263	0.018965	3.81e-93	6.9425e-119
TraesCS1A02G329900	C4	18.1447	10.2402	0.0111847	0.564361	0.000616416	0.00109224	3.21912e-80	1.49e-52	7.48925e-43
TraesCS1A02G330100	C1	39.1889	45.837	32.8524	1.16964	0.838308	0.716722	0.645503	7.47e-32	8.38462e-30
TraesCS1A02G330200	C1	2.1609	1.9691	1.37017	0.91124	0.634074	0.695836	0.017126	4.49e-16	2.51113e-06
TraesCS1A02G330300	C1	14.9149	15.5613	6.08328	1.04334	0.407865	0.390924	0.00340014	6.08e-295	1.79077e-191
TraesCS1A02G330800	C3	0.44031	0.464414	1.15585	1.05474	2.62508	2.48884	0.814953	0.000388729	1.8992e-05
TraesCS1A02G330900	C3	3.21797	5.64732	54.2318	1.75493	16.8528	9.6031	1.53219e-08	2.42e-145	0
TraesCS1A02G331100	C3	0.128815	1.036	1.30204	8.04252	10.1078	1.2568	1.85879e-17	1.51e-19	0.49403
TraesCS1A02G331400	C4	0.107928	0.012843	0	0.118996	0	0	0.0137043	8.61e-06	NaN
TraesCS1A02G331600	C4	0.103845	0.048592	0	0.467927	0	0	0.500098	0.00744293	NaN
TraesCS1A02G331700	C3	1.55781	2.47736	6.1321	1.59029	3.93636	2.47525	0.0051273	8.31e-33	4.63466e-22
TraesCS1A02G331900	C3	6.13099	6.28824	15.0981	1.02565	2.46258	2.401	0.0662694	5.66e-40	1.59266e-67
TraesCS1A02G332200	C3	0.146582	0.187785	0.564294	1.28109	3.84968	3.005	0.790554	6.1e-05	0.000375333
TraesCS1A02G332400	C3	2.00874	2.68003	6.55876	1.33418	3.26511	2.44727	0.360583	1.55e-14	1.14913e-13
TraesCS1A02G332600	C3	0.256714	0.430174	0.911357	1.67569	3.55009	2.11858	0.150835	4.79e-06	0.000403206
TraesCS1A02G332800	C2	0.156352	0.628584	0	4.02032	0	0	2.03953e-15	1.88e-11	2.07467e-17
TraesCS1A02G332900	C3	0.816117	1.53467	2.36525	1.88045	2.89817	1.54121	0.000344048	4.28e-10	0.00332956
TraesCS1A02G333200	C1	1.21916	1.0835	0.109297	0.888723	0.0896498	0.100875	0.0678483	4.95e-37	5.88756e-26
TraesCS1A02G333400	C3	1.70514	2.7057	7.37171	1.58679	4.32323	2.72451	0.0647901	1.28e-21	3.6213e-16
TraesCS1A02G333500	C3	0.084727	0	0.262839	0	3.10218	NaN	5.93581e-05	0.0403921	1.04608e-08
TraesCS1A02G333600	C3	1.47376	0.951878	2.67757	0.645884	1.81683	2.81294	0.0025979	0.0150713	9.53645e-09
TraesCS1A02G333700	C3	5.78229	6.20323	18.3968	1.0728	3.18158	2.96568	0.443676	2.5e-85	1.02676e-87
TraesCS1A02G333800	C3	0.403635	0.817955	1.1424	2.02647	2.83029	1.39666	0.00289416	3.58e-05	0.184893
TraesCS1A02G333900	C3	4.45935	5.24227	10.6136	1.17557	2.38007	2.02461	0.702865	5.32e-31	2.39685e-33
TraesCS1A02G334100	C2	2.10103	2.96296	2.18547	1.41024	1.04019	0.737597	0.113628	0.0367124	0.000226056
TraesCS1A02G334700	C3	0.0142053	0.213876	0.862891	15.0561	60.7442	4.03453	8.82831e-06	6.41e-18	9.03622e-09
TraesCS1A02G334800	C3	0.057015	1.53943	13.4256	27.0005	235.474	8.72112	4.31494e-44	3.02e-160	3.81741e-232
TraesCS1A02G334900	C4	1.04934	0.57622	0.467237	0.549127	0.445268	0.810865	2.65032e-10	7.08e-20	0.0180083
TraesCS1A02G335700	C3	0.611533	1.19538	1.15776	1.95473	1.8932	0.968526	1.45954e-09	0.000620835	0.0406764
TraesCS1A02G336100	C4	0.991563	0.579206	0.07713	0.584134	0.0777863	0.133165	0.00230083	0.000909283	0.0166667
TraesCS1A02G336300	C1	1.78493	1.70736	0.466147	0.956544	0.261158	0.273022	0.258877	5.07e-21	1.39573e-14
TraesCS1A02G336900	C1	1.01724	1.00015	0.2025	0.983191	0.199067	0.202471	0.447301	1.23e-18	5.49967e-13
TraesCS1A02G337000	C3	2.32898	2.78756	6.05795	1.1969	2.60112	2.17321	0.856103	4.86e-07	3.39608e-05
TraesCS1A02G337800	C3	29.1903	34.3423	85.4672	1.1765	2.92794	2.48869	0.368437	1.65e-244	3.12492e-235
TraesCS1A02G337900	C2	0.0475837	0.120775	0.0199647	2.53816	0.41957	0.165305	0.206409	0.128376	0.0011268
TraesCS1A02G338200	C1	10.5633	10.1277	0.170133	0.95876	0.016106	0.0167988	1.01387e-09	0	0
TraesCS1A02G338300	C1	0.993266	0.959413	0.365915	0.965917	0.368396	0.381395	0.339235	6.13e-14	2.03207e-09
TraesCS1A02G338500	C3	0.680208	1.33491	1.57469	1.9625	2.31502	1.17963	0.000406955	0.000264123	0.773745
TraesCS1A02G338700	C3	1.08958	0.851679	8.75822	0.781661	8.03819	10.2835	0.0406081	1.73e-78	6.05594e-107
TraesCS1A02G338800	C4	1.04682	0	0	0	0	NaN	4.48312e-08	2.6e-09	NaN
TraesCS1A02G338900	C1	7.52973	7.54068	5.83128	1.00145	0.774434	0.77331	0.000111956	9.23e-64	1.9419e-32
TraesCS1A02G339100	C4	4.87231	2.35105	0	0.482532	0	0	2.25825e-10	5.8e-18	1.34106e-13
TraesCS1A02G339200	C2	0.646183	1.55111	0.334107	2.40041	0.517046	0.215399	0.000339769	0.00124373	6.15727e-14
TraesCS1A02G339300	C1	16.6859	13.2605	0.883596	0.794716	0.0529548	0.0666336	4.33047e-50	0	0
TraesCS1A02G339500	C1	1.66582	2.57927	0.520703	1.54834	0.31258	0.20188	6.34639e-07	1.02e-78	2.25302e-131
TraesCS1A02G339600	C1	0.696143	0.697173	0.228997	1.00148	0.328951	0.328465	0.366242	9.42e-21	3.65629e-15
TraesCS1A02G339800	C1	1.85828	2.22159	1.25671	1.19551	0.676277	0.565679	0.592007	9.04e-19	3.74858e-19
TraesCS1A02G339900	C1	8.53135	9.48313	6.03442	1.11156	0.707324	0.636332	0.569441	1.78e-69	8.38131e-52
TraesCS1A02G340000	C3	1.62464	3.64616	3.87533	2.24429	2.38534	1.06285	4.98969e-27	5.76e-23	0.231775
TraesCS1A02G340100	C2	9.20195	17.582	10.5682	1.91068	1.14848	0.601085	3.02278e-70	2.75e-06	5.18517e-87
TraesCS1A02G340200	C3	2.41014	4.15637	7.71774	1.72454	3.2022	1.85685	2.7764e-06	8.68e-31	2.27836e-11
TraesCS1A02G340400	C1	10.5589	9.89294	5.98947	0.936932	0.567246	0.605429	8.17175e-09	6.02e-128	1.78107e-73
TraesCS1A02G340600	C3	0.750976	1.97396	9.86858	2.62853	13.141	4.99937	3.15987e-10	2.05e-136	6.20907e-86
TraesCS1A02G340700	C3	3.10866	2.90813	5.16642	0.935491	1.66194	1.77654	0.0686491	0.0450258	1.08105e-06
TraesCS1A02G340900	C3	1.85437	2.7169	9.95756	1.46513	5.36978	3.66505	0.00996614	2.04e-100	3.98577e-97
TraesCS1A02G341300	C1	5.01582	4.3567	1.49178	0.868593	0.297416	0.342411	8.35667e-07	2.69e-116	1.98204e-63
TraesCS1A02G341400	C4	0.830679	0.0589537	0	0.0709705	0	0	0.000303919	9e-15	0.00698477
TraesCS1A02G341600	C3	0.753182	1.14659	3.10338	1.52233	4.12036	2.70662	0.267974	1.24e-11	8.04295e-09
TraesCS1A02G341700	C3	3.311	4.55259	7.35361	1.37499	2.22096	1.61526	0.00508339	2.7e-22	3.243e-10
TraesCS1A02G341800	C3	0.437749	1.10676	7.83979	2.5283	17.9093	7.08355	1.34822e-07	2.02e-167	7.36914e-141
TraesCS1A02G341900	C3	0.00745967	0.0827817	0.225327	11.0972	30.206	2.72194	0.0578456	4.7e-05	0.0487584
TraesCS1A02G342500	C2	6.51005	7.63949	6.56924	1.17349	1.00909	0.859905	4.52529e-12	0.690476	1.99174e-13
TraesCS1A02G342600	C3	0.223228	0.651884	2.66451	2.92026	11.9362	4.08739	0.0452407	6.58e-105	0.00191912
TraesCS1A02G342800	C2	0.026387	0.602681	0.123284	22.8401	4.67215	0.204559	0.00031944	0.345023	0.00143146
TraesCS1A02G342900	C3	1.49405	2.02308	4.48192	1.35409	2.99984	2.2154	0.0399895	2.23e-37	7.06696e-22
TraesCS1A02G343000	C2	0.224723	0.543582	0.345117	2.41889	1.53574	0.634894	2.68139e-05	0.612922	0.000103284
TraesCS1A02G343200	C1	0.0745963	0.0700987	0.00226633	0.939707	0.0303813	0.0323306	0.718846	1.3e-05	8.85034e-05
TraesCS1A02G343300	C3	0.192417	0.141776	0.565631	0.736819	2.93962	3.9896	0.323112	0.00470984	3.82584e-06
TraesCS1A02G343500	C4	0.135453	0.0635783	0.001185	0.469377	0.00874844	0.0186384	0.656676	0.0465022	NaN
TraesCS1A02G343700	C3	0.204114	1.93787	11.4648	9.49404	56.1683	5.91616	1.47374e-34	1.27e-177	3.20337e-134
TraesCS1A02G343800	C2	0.847337	2.75903	0.935449	3.25611	1.10399	0.33905	2.86043e-20	0.245096	2.19904e-25
TraesCS1A02G344000	C3	6.34861	11.8402	44.4602	1.86501	7.00314	3.75501	2.09322e-38	0	0
TraesCS1A02G344100	C4	0.0357953	0	0	0	0	NaN	0.00142197	0.000152814	NaN
TraesCS1A02G345300	C2	0.468253	0.8482	0.363151	1.81142	0.775546	0.428144	0.0585341	0.0671071	0.000171393
TraesCS1A02G345800	C3	0.263414	0.255641	1.0055	0.970491	3.81719	3.93325	0.776051	0.000236819	6.1922e-06
TraesCS1A02G345900	C3	7.66602	6.9365	22.1679	0.904838	2.89171	3.19583	0.00255203	6.58e-53	4.11263e-74
TraesCS1A02G346200	C4	0.168823	0.00235467	0.0150523	0.0139475	0.0891603	6.39255	2.15711e-10	2.46e-15	0.215725
TraesCS1A02G346400	C2	0.329152	0.479837	0.260875	1.4578	0.792567	0.543674	0.110519	0.00144014	2.68636e-06
TraesCS1A02G346500	C3	4.10543	16.6608	29.6559	4.05823	7.22359	1.77999	1.36908e-119	3.49e-268	4.90556e-36
TraesCS1A02G346600	C4	0.977556	0.552754	0.518102	0.565445	0.529997	0.93731	0.000112473	1.23e-07	0.426034
TraesCS1A02G346700	C3	1.6041	2.59636	7.46623	1.61858	4.65446	2.87565	0.000846574	6.06e-62	2.7277e-39
TraesCS1A02G346800	C3	17.9153	32.2211	78.6467	1.79852	4.38991	2.44084	2.5968e-47	0	2.02924e-193
TraesCS1A02G346900	C3	0	0	0.113372	NaN	NaN	NaN	NaN	0.0526269	0.040925
TraesCS1A02G347100	C3	0.589875	0.867312	1.54775	1.47033	2.62387	1.78454	0.140298	1.86e-08	0.000418947
TraesCS1A02G347200	C3	0.572108	0.474969	2.34017	0.830208	4.09044	4.927	0.155907	1.39e-12	5.38433e-21
TraesCS1A02G347600	C3	0	0	0.050576	NaN	NaN	NaN	NaN	0.00725382	0.00639817
TraesCS1A02G347700	C1	3.35236	3.30045	1.85085	0.984516	0.552103	0.560786	0.00745342	1.87e-45	2.56667e-30
TraesCS1A02G347800	C3	0.746638	0.590818	1.36407	0.791304	1.82694	2.30877	0.174703	0.154137	0.00048503
TraesCS1A02G347900	C1	0.608228	0.464235	0.076818	0.763257	0.126298	0.165472	0.147418	1.69e-09	2.34349e-05
TraesCS1A02G348000	C1	0.321145	0.246838	0.0588217	0.768619	0.183163	0.238301	0.787483	0.241661	0.00943333
TraesCS1A02G348100	C4	0.0181917	0.00967433	0	0.5318	0	0	0.569255	0.00711143	NaN
TraesCS1A02G348200	C1	4.55353	3.35776	0.544029	0.737398	0.119474	0.162021	1.21563e-20	2.15e-253	7.02913e-139
TraesCS1A02G348300	C3	2.10636	3.37411	8.79171	1.60186	4.17388	2.60564	0.00143941	3.63e-40	1.5259e-26
TraesCS1A02G348400	C3	0.240447	0.339216	0.599083	1.41077	2.49154	1.76608	0.303915	4.75e-05	0.00240869
TraesCS1A02G348500	C3	6.40786	10.2585	26.0647	1.60092	4.06762	2.54079	1.33877e-11	1.31e-169	8.86239e-113
TraesCS1A02G348600	C1	2.78513	4.85138	0	1.74188	0	0	7.29243e-07	2.03e-19	1.94331e-21
TraesCS1A02G348700	C3	9.04802	9.26039	20.7846	1.02347	2.29714	2.24446	0.104433	7.91e-44	6.92849e-40
TraesCS1A02G348800	C3	0.223433	0.577266	5.35424	2.58362	23.9635	9.27518	3.82253e-05	2.02e-138	1.19425e-127
TraesCS1A02G348900	C1	0.58349	0.642821	0.271394	1.10168	0.465122	0.422192	0.844092	7.07e-14	4.61091e-13
TraesCS1A02G349000	C3	2.22186	2.95426	12.2537	1.32963	5.51507	4.14781	0.269087	2.08e-66	9.72874e-63
TraesCS1A02G349100	C3	8.75734	8.27438	13.5564	0.944851	1.548	1.63835	0.00020175	0.00398773	7.61781e-16
TraesCS1A02G349200	C3	8.20741	6.30497	22.3068	0.768205	2.71788	3.53796	3.29011e-11	1.37e-59	2.02804e-137
TraesCS1A02G349600	C1	1.22076	1.0857	0.121781	0.889369	0.0997587	0.112168	0.000302974	8.41e-136	2.99026e-94
TraesCS1A02G349900	C2	0.65473	2.58689	0.564281	3.95108	0.861853	0.218131	5.47163e-19	0.0369828	3.96942e-38
TraesCS1A02G350000	C4	0.0983483	0.018199	0.0187943	0.185046	0.1911	1.03271	0.0265325	0.00273741	0.948851
TraesCS1A02G350200	C4	262.227	207.468	110.694	0.791177	0.422129	0.533546	1.8346e-103	0	3.05354e-296
TraesCS1A02G350400	C3	0.111862	0.4389	2.386	3.92358	21.3299	5.43633	0.000281623	1.19e-07	2.41885e-35
TraesCS1A02G350500	C3	10.6128	14.3189	27.499	1.34921	2.59112	1.92047	8.41693e-06	3.14e-85	1.35578e-75
TraesCS1A02G350600	C3	4.42965	9.61541	24.6853	2.17069	5.57274	2.56726	9.3324e-28	1.01e-181	2.99157e-113
TraesCS1A02G350800	C3	0.838412	0.632741	1.00413	0.75469	1.19766	1.58696	0.0186093	0.43002	0.0650514
TraesCS1A02G351000	C1	0.855427	0.753241	0.0463847	0.880544	0.054224	0.0615801	0.260427	2.84e-16	3.82827e-12
TraesCS1A02G351100	C1	0.284953	0.324161	0.115009	1.13759	0.403607	0.35479	0.994636	0.000218963	0.000208517
TraesCS1A02G351300	C1	5.32739	4.98738	0.298628	0.936178	0.0560552	0.0598766	0.0124209	3.34e-103	4.31306e-83
TraesCS1A02G351800	C1	0.592326	0.798686	0.283349	1.34839	0.478366	0.354768	0.153724	5.14e-16	1.43385e-22
TraesCS1A02G352200	C2	0.277593	0.417325	0.182928	1.50337	0.658978	0.438334	0.437908	0.0385023	0.0039738
TraesCS1A02G352500	C4	0.790683	0.403364	0.270016	0.510146	0.341497	0.66941	0.000115464	2.01e-12	0.0647266
TraesCS1A02G352600	C3	0.268244	0.463977	0.915457	1.72968	3.41278	1.97307	0.141824	2.21e-05	0.00403456
TraesCS1A02G352700	C3	2.75538	3.19275	6.20683	1.15873	2.25262	1.94404	0.936539	2.38e-13	5.67211e-14
TraesCS1A02G352800	C3	2.57279	2.70009	5.11249	1.04948	1.98714	1.89345	0.550563	1.52e-05	7.16e-08
TraesCS1A02G353000	C3	0.103811	2.22306	23.7464	21.4145	228.747	10.6818	3.31343e-20	1.19e-96	1.42095e-179
TraesCS1A02G353300	C3	0.613921	0.893948	1.9781	1.45613	3.22208	2.21277	0.0300063	2.48e-25	3.15546e-16
TraesCS1A02G353800	C4	1.99426	1.80045	1.54283	0.902819	0.77364	0.856915	0.121303	6.07e-05	0.0643058
TraesCS1A02G353900	C3	0.276863	0.252303	1.4098	0.911294	5.09206	5.58772	0.620577	1.31e-08	4.79678e-11
TraesCS1A02G354100	C3	0	0.00268	0.0602607	NaN	NaN	22.4853	NaN	0.00838268	0.0229668
TraesCS1A02G354300	C1	0.0444057	0.0473467	0	1.06623	0	0	0.931925	0.00028267	0.000733088
TraesCS1A02G354400	C3	6.70242	10.2059	12.9954	1.52272	1.93891	1.27332	3.65618e-11	3.12e-19	0.00514851
TraesCS1A02G354500	C4	0.815379	0.491184	0	0.6024	0	0	0.00493862	2.51e-13	2.58506e-10
TraesCS1A02G354600	C3	0.987238	1.4302	6.05317	1.44868	6.13142	4.23241	0.0558087	4.02e-87	8.04077e-83
TraesCS1A02G354700	C1	45.8441	50.7369	39.1845	1.10673	0.854735	0.772309	0.255597	5.65e-91	4.51033e-70
TraesCS1A02G354800	C3	5.34801	9.76397	14.125	1.82572	2.64118	1.44665	0.000255517	1.01e-09	0.0187508
TraesCS1A02G355000	C3	0.128615	0.117621	0.43839	0.91452	3.40855	3.72715	0.68957	0.00289277	8.53703e-05
TraesCS1A02G355100	C3	3.33495	3.87589	8.63039	1.1622	2.58786	2.22669	0.864044	1.39e-16	4.77167e-21
TraesCS1A02G355300	C2	1.45517	2.46433	1.22057	1.6935	0.838784	0.495296	0.0137647	0.00582044	3.62444e-07
TraesCS1A02G355400	C1	0.246542	0.240943	0.00799733	0.97729	0.0324381	0.0331919	0.630143	1.77e-10	2.62638e-09
TraesCS1A02G355500	C4	6.60798	5.39032	5.45327	0.815729	0.825255	1.01168	1.51821e-14	4.35e-35	0.0135125
TraesCS1A02G355700	C1	0.339072	0.599211	0	1.76721	0	0	0.277033	5.75e-08	3.74802e-10
TraesCS1A02G355800	C2	0.711666	1.47115	0.908507	2.06719	1.27659	0.617549	3.91005e-07	0.733957	7.30283e-06
TraesCS1A02G356000	C1	1.24745	0.898083	0.034383	0.719935	0.0275626	0.0382849	0.0114412	0.00124929	0.00481694
[truncated: 58,235 more rows]

## Sheet: Table S8
Table S8. Differentially expressed genes between Fielder and TaMYB7-KO1 in 15, 25 and 35 DAP grains
Gene ID	TPM						Fold change			P.adj
	Fielder-15 DAP	Fielder-25 DAP	Fielder-35 DAP	KO1-15 DAP	KO1-25 DAP	KO1-35 DAP	KO1-15 DAP/ Fielder-15 DAP	KO1-25 DAP/ Fielder-25 DAP	KO1-35 DAP/ Fielder-35 DAP	KO1-15 DAP/ Fielder-15 DAP	KO1-25 DAP/ Fielder-25 DAP	KO1-35 DAP/ Fielder-35 DAP
TraesCS1A02G001800	8.0857	7.41112	2.49526	6.69232	6.26075	6.26075	0.827673	0.844778	2.50906	6.73541e-13	2.11241e-05	7.58234e-09
TraesCS1A02G002000	4.61264	3.80205	4.58801	2.37754	2.24929	2.24929	0.51544	0.591598	0.490254	7.65544e-38	2.46068e-20	1.66923e-20
TraesCS1A02G002200	18.5517	20.8148	72.5413	16.7134	24.8149	24.8149	0.900909	1.19217	0.34208	4.47917e-18	0.872086	7.69518e-11
TraesCS1A02G003700	0.472857	0.803246	0.126997	0.0482657	0.124753	0.124753	0.102072	0.155312	0.982335	1.50917e-06	7.93635e-07	0.594649
TraesCS1A02G004126	0.0206693	0.025009	0.002688	0.014184	0.00524433	0.00524433	0.686234	0.209698	1.95102	0.0283612	3.50068e-09	0.269017
TraesCS1A02G004500	6.68513	4.23968	0.391503	3.69198	3.56761	3.56761	0.552268	0.841482	9.11261	1.08938e-33	2.22237e-05	0.0712451
TraesCS1A02G005800	21.6164	24.1228	22.8759	57.394	39.2766	39.2766	2.65512	1.6282	1.71694	3.98209e-163	1.46828e-46	2.69449e-20
TraesCS1A02G006300	0.262712	0.101845	0.024868	0.160632	0.0869187	0.0869187	0.611438	0.853441	3.4952	0.000475058	0.510452	0.94869
TraesCS1A02G007300	3711.86	3086.31	1.90712	3126.51	2072.05	2072.05	0.842303	0.671367	1086.48	2.66534e-91	1.63466e-84	9.67606e-47
TraesCS1A02G007400	11008.3	6485.21	3.50439	3276.31	3401.92	3401.92	0.297623	0.524566	970.759	0	6.09648e-147	9.29324e-55
TraesCS1A02G007405	3956.2	2316.85	1.35446	1172.65	1242	1242	0.296409	0.536073	916.974	0	9.81265e-221	9.39656e-18
TraesCS1A02G007500	16.5047	15.2722	14.4781	14.552	13.712	13.712	0.881688	0.89784	0.947086	1.03993e-20	4.84969e-08	0.147266
TraesCS1A02G007700	9400.2	6480.84	1.87584	3789.57	2882.51	2882.51	0.403137	0.444774	1536.65	0	0	5.57629e-22
TraesCS1A02G007800	1.7495	0.701323	0	0.861692	0.184863	0.184863	0.492535	0.263592	NaN	0.00474336	0.0488839	NaN
TraesCS1A02G010200	0.625638	1.2529	0	1.6011	1.30888	1.30888	2.55914	1.04469	NaN	9.74079e-13	0.272618	NaN
TraesCS1A02G010700	0.441855	0.438342	0.236483	0.142201	0.937483	0.937483	0.321827	2.1387	3.96427	0.0292955	0.121676	0.737026
TraesCS1A02G011300	2.1988	0.477564	0	0.818732	0	0	0.372354	0	NaN	2.46458e-14	6.25178e-08	NaN
TraesCS1A02G012300	1.35455	1.29532	0.863017	0.946754	1.50408	1.50408	0.698941	1.16116	1.74282	0.0264855	0.933067	0.00739024
TraesCS1A02G013000	0.0307783	0.00955	0.007953	0	0.00516167	0.00516167	0	0.540489	0.649021	0.00085811	0.77226	0.978904
TraesCS1A02G014000	52.9231	16.2691	0	16.6939	0.744216	0.744216	0.315437	0.0457442	NaN	2.09556e-275	1.86576e-26	NaN
TraesCS1A02G014200	1.46475	0.990971	0.277559	1.20529	0.8737	0.8737	0.822863	0.881661	3.1478	0.00722405	0.16715	0.716265
TraesCS1A02G015400	5.03047	10.1008	1.33026	1.61705	7.32747	7.32747	0.32145	0.725434	5.50831	6.05066e-49	7.46355e-14	0.562152
TraesCS1A02G018500	0.0463997	0.022529	0.00533767	0.00609567	0.0813327	0.0813327	0.131373	3.61013	15.2375	0.0164527	0.156667	0.198008
TraesCS1A02G020400	2.49709	1.80783	0.226435	1.66126	1.72269	1.72269	0.665279	0.952905	7.60789	3.703e-30	0.00889571	2.15517e-13
TraesCS1A02G021000	0.31817	0.519029	0	0	0.324743	0.324743	0	0.625673	NaN	0.00248737	0.403983	NaN
TraesCS1A02G021100	0.169836	0.371795	0.027353	0.402072	0.351582	0.351582	2.36741	0.945635	12.8535	0.036859	0.433652	0.0236903
TraesCS1A02G022500	6.16804	6.86639	2.76648	5.4258	7.29744	7.29744	0.879664	1.06278	2.63781	6.45543e-11	0.0628324	0.689658
TraesCS1A02G022900	2.04915	0.812408	0	1.29173	0.52152	0.52152	0.630374	0.641943	NaN	0.000131977	0.0909381	NaN
TraesCS1A02G024600	0.296572	0.295007	0	2.22004	1.22114	1.22114	7.48568	4.13934	NaN	1.64744e-22	1.04224e-08	3.87614e-07
TraesCS1A02G026000	0.227888	0.230104	0.0697637	0.100943	0.278152	0.278152	0.442952	1.20881	3.98706	0.0116744	0.999216	0.452833
TraesCS1A02G027500	2.37276	2.91879	4.7101	4.58111	3.51053	3.51053	1.93071	1.20273	0.745319	2.1522e-06	0.917489	0.0234739
TraesCS1A02G027600	2.74132	3.13763	1.6791	5.56861	5.34712	5.34712	2.03136	1.70419	3.18452	1.21851e-22	7.04303e-14	3.10103e-103
TraesCS1A02G029300	1.14547	2.13551	4.6957	2.4298	2.21513	2.21513	2.12122	1.03729	0.471737	1.10611e-07	0.159924	3.24806e-16
TraesCS1A02G029800	1.98284	11.5885	3.11666	13.7286	7.85221	7.85221	6.92371	0.677588	2.51943	2.03155e-209	3.34836e-24	9.82593e-17
TraesCS1A02G030100	1.50583	0.869481	1.23292	1.19716	0.722013	0.722013	0.795017	0.830396	0.585611	2.44846e-06	0.0126488	0.00315623
TraesCS1A02G030700	1.82286	2.56581	1.52098	1.61115	2.70248	2.70248	0.883856	1.05327	1.77681	0.000608044	0.351882	3.5726e-06
TraesCS1A02G032400	1.22692	0	0	0.498974	0	0	0.406688	NaN	NaN	9.87448e-12	NaN	NaN
TraesCS1A02G032600	0.234963	0.186125	0.0422547	0.131658	0.155005	0.155005	0.560336	0.832799	3.66834	0.00783584	0.485269	0.944881
TraesCS1A02G033200	0.376693	1.67491	0.160935	1.25959	0.687808	0.687808	3.3438	0.410654	4.27381	2.43089e-10	1.22009e-19	0.298579
TraesCS1A02G033500	0.362341	0.207517	0.558409	0.129152	0.15937	0.15937	0.356438	0.767984	0.2854	0.00484193	0.610588	0.0255252
TraesCS1A02G033501	1.34802	1.44195	0.005241	0.547091	0.414917	0.414917	0.405849	0.287747	79.1675	1.61095e-12	3.94094e-15	NaN
TraesCS1A02G033600	42.0944	17.8598	1.00766	17.9323	9.45143	9.45143	0.426002	0.5292	9.37959	2.74516e-194	5.63184e-76	0.856775
TraesCS1A02G033700	0.223705	0.112596	0	0.106581	0.0541833	0.0541833	0.476438	0.48122	NaN	0.00062472	0.0807878	NaN
TraesCS1A02G035600	0.286711	0.329416	4.98033	0.886803	0.380432	0.380432	3.09302	1.15487	0.0763869	9.72956e-05	0.974571	6.50422e-05
TraesCS1A02G036300	1.57095	2.68654	0.961179	1.09388	1.92175	1.92175	0.696318	0.715324	1.99936	3.16843e-12	6.18381e-13	0.380793
TraesCS1A02G037100	0.907482	0.541878	0.0124457	0.407281	0.2841	0.2841	0.448803	0.524289	22.8272	3.01189e-06	0.00933542	0.54772
TraesCS1A02G037200	1.6753	27.0469	122.982	3.87194	62.1449	62.1449	2.31119	2.29767	0.505316	4.42787e-06	4.16013e-53	1.55681e-35
TraesCS1A02G037300	0.394768	2.13761	0	1.53941	2.37118	2.37118	3.89953	1.10927	NaN	2.10963e-10	0.725421	NaN
TraesCS1A02G037800	0.472513	0.60934	0.00603467	0.322219	0.395925	0.395925	0.681925	0.649761	65.6085	0.000520673	0.000169791	0.957903
TraesCS1A02G039000	5.03512	2.53888	0.0440323	2.8723	0.327824	0.327824	0.570452	0.129122	7.44507	1.36462e-13	9.56191e-31	0.19787
TraesCS1A02G039200	6.38738	5.0345	5.5224	13.7232	5.2477	5.2477	2.14849	1.04235	0.950257	3.79754e-35	0.0547729	0.584407
TraesCS1A02G039800	0.0326057	0.423713	0.00722167	0.194558	0.448861	0.448861	5.967	1.05935	62.1548	0.00459004	0.724249	0.0712258
TraesCS1A02G041300	1.50262	0.938423	13.4955	0.520165	0.808373	0.808373	0.346173	0.861417	0.0598995	2.24251e-06	0.385306	3.93081e-10
TraesCS1A02G042500	0.392049	0.478627	0.0284307	0.349028	0.290984	0.290984	0.890266	0.607956	10.2349	0.0141401	2.9438e-05	0.0503449
TraesCS1A02G042700	4.38132	2.92803	0	3.87896	3.85106	3.85106	0.88534	1.31524	NaN	1.57174e-06	0.387213	0.0972393
TraesCS1A02G043500	1.31795	0.799007	0.064969	1.15735	0.524376	0.524376	0.878141	0.656284	8.07117	0.000754899	0.000647138	0.753807
TraesCS1A02G043700	0.342646	0.633486	0.150716	0.0412457	0.996258	0.996258	0.120374	1.57266	6.61018	0.00065974	0.486147	0.25195
TraesCS1A02G045400	13.036	10.5945	7.70838	11.4479	11.2026	11.2026	0.878181	1.0574	1.45331	4.94491e-32	0.00963617	1.62243e-18
TraesCS1A02G047000	5.54455	7.94505	7.28512	4.5211	7.45246	7.45246	0.815414	0.938001	1.02297	8.68137e-33	3.32752e-12	2.09545e-80
TraesCS1A02G047400	4.51119	50.9895	296.59	17.1686	105.729	105.729	3.80579	2.07354	0.356481	1.92332e-67	8.55895e-91	3.89403e-05
TraesCS1A02G048700	0.290477	0.599969	0.651291	0.776244	0.511923	0.511923	2.67231	0.853249	0.786013	0.0127085	0.292523	0.445256
TraesCS1A02G049100	0.127018	0.201211	1.22969	0.383787	0.139585	0.139585	3.02151	0.693724	0.113512	0.0331638	0.293145	7.92348e-07
TraesCS1A02G049500	4.01463	2.24541	0.116833	1.46674	1.45555	1.45555	0.36535	0.648232	12.4584	9.93032e-46	4.77994e-07	9.32274e-05
TraesCS1A02G049600	0.275514	0.330375	0.004744	0.960767	0.18731	0.18731	3.48718	0.566961	39.4836	4.38816e-10	0.0038445	0.618777
TraesCS1A02G049800	0.866842	0.131272	0.0120863	0.0991813	0.0470553	0.0470553	0.114417	0.358457	3.89327	6.96004e-34	0.0310694	0.794033
TraesCS1A02G050400	5.70229	2.76067	0.026256	28.7642	13.8995	13.8995	5.04433	5.03482	529.384	4.1295e-271	1.24672e-149	0.205717
TraesCS1A02G050800	0.659873	0.019752	0.0448553	0.275843	0	0	0.418024	0	0	0.000334976	NaN	0.324601
TraesCS1A02G050900	0.49612	0.353394	0.025724	1.94138	0.423612	0.423612	3.91312	1.1987	16.4676	8.61561e-10	0.975584	0.828458
TraesCS1A02G051400	0.17546	0.200114	0.321741	0.576381	0.273221	0.273221	3.28497	1.36533	0.849197	2.01155e-11	0.602951	0.0170885
TraesCS1A02G051700	27.3421	49.7861	56.5103	59.518	43.6601	43.6601	2.17679	0.876953	0.772603	1.07311e-82	3.91581e-26	0.710354
TraesCS1A02G054200	0.317786	0.289589	0	0.01298	0.0119593	0.0119593	0.0408451	0.0412976	NaN	0.00211768	1.72127e-06	NaN
TraesCS1A02G055900	0.101999	0.038833	0.0567887	0.018744	0.0804357	0.0804357	0.183766	2.07132	1.4164	0.0229028	0.664241	0.748525
TraesCS1A02G056500	4.22358	5.87586	30.5851	9.57712	10.2191	10.2191	2.26754	1.73917	0.334121	5.2016e-21	5.72989e-12	9.25395e-18
TraesCS1A02G056700	0	0.0764327	0.228297	0.172233	0.0350203	0.0350203	NaN	0.458185	0.153398	0.0059647	0.647353	0.80066
TraesCS1A02G057300	0.495997	0.4852	0.197674	0.355256	0.614239	0.614239	0.716246	1.26595	3.10733	0.0021806	0.793552	0.00163724
TraesCS1A02G057400	0.263582	0.211285	0.0750283	0.120252	0.21235	0.21235	0.456224	1.00504	2.83026	0.000555414	0.667892	0.852664
TraesCS1A02G058100	0	0	0	0.218172	0.12617	0.12617	NaN	NaN	NaN	2.21536e-08	7.33209e-06	NaN
TraesCS1A02G058400	0.664998	0.75273	0.565792	2.00656	0.876464	0.876464	3.01739	1.16438	1.54909	6.67551e-16	0.780098	0.00522596
TraesCS1A02G058700	0.153515	0.104281	0.0697563	0.441487	0.0956533	0.0956533	2.87586	0.917265	1.37125	0.00397604	0.657565	0.837551
TraesCS1A02G059500	0	0.0271663	0.0281453	0.022759	0.0304077	0.0304077	NaN	1.11931	1.08038	0.0351665	0.967968	0.249222
TraesCS1A02G062000	6.14835	36.7091	81.4036	16.0101	71.2877	71.2877	2.60396	1.94196	0.875732	2.15351e-07	1.53689e-13	0.00408356
TraesCS1A02G062500	328.752	123.377	1.00722	180.742	7.77369	7.77369	0.549783	0.0630076	7.71799	0	0	9.48915e-16
TraesCS1A02G062600	223.657	82.0248	0.665334	119.228	6.06995	6.06995	0.533086	0.0740014	9.12317	0	0	1.04735e-07
TraesCS1A02G062700	213.918	62.3508	0.0532067	53.6783	1.72915	1.72915	0.25093	0.0277326	32.4987	0	0	0.348958
TraesCS1A02G062900	119.822	41.8178	0.279714	60.6951	2.36321	2.36321	0.506545	0.056512	8.44866	4.47566e-244	1.85364e-281	0.000510473
TraesCS1A02G063100	1090.17	479.791	8.82936	837.34	95.2344	95.2344	0.768084	0.198491	10.7861	3.62233e-224	0	4.59529e-21
TraesCS1A02G063200	56.0331	21.3835	0.152042	31.1132	2.83187	2.83187	0.555264	0.132432	18.6256	1.14956e-50	3.08903e-92	0.240809
TraesCS1A02G064200	0.137726	0.05406	0	0.040777	0.0115553	0.0115553	0.296074	0.21375	NaN	0.015367	0.251167	NaN
TraesCS1A02G064500	0.097827	0.06845	0	0	0	0	0	0	NaN	3.37499e-05	0.23443	NaN
TraesCS1A02G065400	7.8985	4.08672	3.78192	4.6054	3.6957	3.6957	0.583073	0.904319	0.977202	2.07198e-86	6.53864e-06	8.58043e-34
TraesCS1A02G066100	1213.26	1205.47	0.344066	601.781	642.439	642.439	0.496002	0.532937	1867.2	0	0	0.0197264
TraesCS1A02G066200	1.78765	2.06211	0.0938113	3.37018	2.32876	2.32876	1.88526	1.12931	24.8239	1.38696e-05	0.769812	5.53146e-05
TraesCS1A02G066400	0.396669	1.02534	1.0728	0.816922	1.06824	1.06824	2.05945	1.04184	0.995756	0.0141389	0.46643	0.446853
TraesCS1A02G066700	8.61112	10.1801	22.5197	23.9729	13.0606	13.0606	2.78395	1.28296	0.579964	2.31946e-162	0.0606326	6.09992e-113
TraesCS1A02G066800	45.5634	45.267	46.1595	83.8362	54.1589	54.1589	1.83999	1.19643	1.1733	3.28512e-41	0.622512	8.43868e-46
TraesCS1A02G067600	0.184619	0.131438	0.235166	0.125243	0.226601	0.226601	0.678384	1.72401	0.963579	0.0290384	0.190437	0.353788
TraesCS1A02G068000	4.51518	6.32261	8.79598	4.07992	6.62429	6.62429	0.9036	1.04771	0.753104	8.49741e-05	0.226051	0.502433
TraesCS1A02G069500	0.053361	0.122524	0.104964	0.209637	0.11662	0.11662	3.92866	0.951819	1.11105	0.0200097	0.741458	0.00408612
TraesCS1A02G069600	2.08711	7.68336	10.9276	6.57907	3.94645	3.94645	3.15223	0.513636	0.361145	1.28307e-54	2.26611e-58	3.07895e-33
TraesCS1A02G070100	0.700007	0.75896	1.73603	0.588271	0.956686	0.956686	0.840378	1.26052	0.551076	0.000257047	0.708915	3.62034e-11
TraesCS1A02G070600	0.901992	2.65996	0.515156	2.40975	1.43469	1.43469	2.67159	0.539365	2.78496	3.86849e-19	3.23781e-21	0.902808
TraesCS1A02G071100	0.658632	0.637478	0.225417	0.541977	0.634441	0.634441	0.822883	0.995237	2.81452	7.50673e-06	0.17846	2.41443e-14
TraesCS1A02G071657	0.781596	1.20731	1.3332	0.653095	1.72954	1.72954	0.835591	1.43255	1.29728	0.00268175	0.127494	0.0434361
TraesCS1A02G071800	6.39094	7.0899	18.4443	13.3799	9.62325	9.62325	2.09357	1.35732	0.521746	3.06625e-30	0.00659454	5.137e-17
TraesCS1A02G072600	33.5846	25.8754	2.72423	20.3158	25.2866	25.2866	0.604915	0.977246	9.28213	2.31813e-161	3.23145e-07	3.95554e-05
TraesCS1A02G073900	0.164161	0.250085	0.26019	0.853253	0.456624	0.456624	5.19765	1.82587	1.75496	7.83881e-08	0.242278	0.546208
TraesCS1A02G075000	1.91006	2.43888	1.47141	4.23313	3.96712	3.96712	2.21622	1.62662	2.69614	1.51456e-19	5.58765e-07	0.157313
TraesCS1A02G075500	0.86341	0.53835	0.3038	0.747824	0.753146	0.753146	0.866129	1.39899	2.47909	0.0384378	0.556956	0.800281
TraesCS1A02G077400	0.152008	0.100937	0.0401667	0.0136133	0.0864917	0.0864917	0.0895569	0.856888	2.15332	0.0199896	0.84845	0.3836
TraesCS1A02G077500	4.60436	5.67561	26.7961	9.24645	8.00644	8.00644	2.00819	1.41068	0.298791	1.92243e-15	0.00240241	0.000541755
TraesCS1A02G077700	4.73906	4.60372	0.247218	8.73988	4.57126	4.57126	1.84422	0.992949	18.4908	1.75176e-12	0.0826274	0.427052
TraesCS1A02G078100	0.131087	0.497934	0.208861	0.505159	1.30159	1.30159	3.85361	2.61399	6.23186	5.55709e-05	3.00236e-07	2.39874e-06
TraesCS1A02G079600	0.12922	0.216144	0.90071	0.0538977	0.337255	0.337255	0.4171	1.56033	0.374432	0.0394895	0.451658	0.00480298
TraesCS1A02G079800	0.902796	0.447469	0.322456	0.761965	0.490923	0.490923	0.844006	1.09711	1.52245	0.00628592	0.819957	0.00282994
TraesCS1A02G080000	0.113156	0.0739507	0	0.521959	0.152419	0.152419	4.61275	2.06109	NaN	0.0032268	0.624021	NaN
TraesCS1A02G080500	0.525255	0.530558	0.177983	1.23317	0.566177	0.566177	2.34776	1.06714	3.18107	9.64939e-05	0.784073	0.870038
TraesCS1A02G080600	0.93834	0.905143	0.339523	1.89021	0.611284	0.611284	2.01442	0.675345	1.80042	0.000196519	0.00101322	0.442172
TraesCS1A02G081600	0.150469	0.256759	0.01133	0.858405	0.209527	0.209527	5.70487	0.816044	18.4931	1.47901e-10	0.372327	0.937592
TraesCS1A02G081700	0.113663	0.21177	0	0.542496	0.196756	0.196756	4.77283	0.929102	NaN	6.2876e-06	0.616207	NaN
TraesCS1A02G082500	3.39681	11.7738	62.3426	15.6248	14.0417	14.0417	4.59985	1.19262	0.225234	9.771e-75	0.930148	1.65196e-08
TraesCS1A02G082700	0.917582	2.77433	2.29717	4.32281	7.04629	7.04629	4.71109	2.53982	3.06737	1.67045e-22	1.41738e-21	0.762125
TraesCS1A02G083000	0.935394	1.5685	2.2505	1.80731	2.42702	2.42702	1.93213	1.54735	1.07844	4.69452e-05	0.0014527	0.0250929
TraesCS1A02G083500	1.8174	3.47501	2.07062	1.65885	3.96328	3.96328	0.912761	1.14051	1.91406	0.00405719	0.781164	0.314574
TraesCS1A02G083800	102.342	472.325	688.256	201.715	900.386	900.386	1.97098	1.90628	1.30821	1.55738e-85	2.54594e-75	2.79789e-67
TraesCS1A02G084400	0.772164	0.568417	0.931972	0.48916	0.911838	0.911838	0.633492	1.60417	0.978396	0.0111377	0.347261	0.0107771
TraesCS1A02G084500	0.86562	1.22495	0.383491	6.42036	3.01139	3.01139	7.41706	2.45837	7.85255	7.43649e-218	4.65747e-24	0.00118399
TraesCS1A02G084900	0.584784	0.633545	0.247129	1.3256	1.03575	1.03575	2.26682	1.63484	4.19112	0.01826	0.182994	0.139307
TraesCS1A02G085400	3.14064	1.49091	0.042969	6.39681	1.27271	1.27271	2.03679	0.853645	29.6193	6.6401e-06	0.150592	0.922166
TraesCS1A02G085600	174.613	141.924	21.2987	76.269	83.2685	83.2685	0.436789	0.586713	3.90956	0	2.56629e-297	0.137111
TraesCS1A02G086100	80.1918	65.3271	0.717821	189.657	86.9387	86.9387	2.36504	1.33082	121.115	1.93904e-162	0.000244995	2.90388e-08
TraesCS1A02G087500	2.02085	1.07253	1.22643	1.06174	1.0316	1.0316	0.525391	0.961845	0.841144	2.96216e-40	0.0214779	0.171231
TraesCS1A02G088600	0.449867	0.504643	0.621879	0.297788	0.547187	0.547187	0.661946	1.08431	0.879893	0.00718942	0.775016	0.572162
TraesCS1A02G088700	0.189656	0	0	1.33405	0	0	7.03405	NaN	NaN	1.83357e-06	NaN	NaN
TraesCS1A02G089500	0.438962	0.168526	0.264159	0.073371	0.036935	0.036935	0.167147	0.219165	0.139821	3.58023e-11	0.00684197	7.76806e-05
TraesCS1A02G089600	0.430762	1.05954	19.8298	0.132319	0.377853	0.377853	0.307173	0.35662	0.0190548	0.000254801	8.72083e-07	5.1586e-232
TraesCS1A02G089800	0.12012	0.0714863	0.012985	0.0548027	0.041461	0.041461	0.456233	0.579985	3.19299	0.026028	0.434889	0.996701
TraesCS1A02G091500	24.6234	26.1205	0.238958	9.276	23.3951	23.3951	0.376714	0.895659	97.9044	0	9.00379e-30	0.0923929
TraesCS1A02G092200	1.38445	2.85954	0.215725	4.54395	1.29224	1.29224	3.28214	0.451905	5.99021	1.39455e-13	2.54535e-12	0.186205
TraesCS1A02G092300	0.0227907	0.380888	0.271917	0.652221	0.201459	0.201459	28.6179	0.528918	0.740884	8.43768e-12	0.0120253	0.5121
TraesCS1A02G092500	0.0183183	0.125567	0.0735983	0.251709	0.033715	0.033715	13.7408	0.268501	0.458095	0.000265618	0.0768387	0.842475
TraesCS1A02G093000	3.04619	18.438	189.301	8.33398	47.9968	47.9968	2.73587	2.60315	0.253548	9.94697e-17	1.9291e-74	0.541968
TraesCS1A02G093700	1.06375	0.961041	0.597419	0.529261	0.5127	0.5127	0.497543	0.533484	0.858191	3.44763e-05	0.00411324	0.0125792
TraesCS1A02G093800	27.2274	57.0609	129.348	52.0009	52.5493	52.5493	1.90987	0.920933	0.406263	2.09646e-48	1.39133e-16	3.09464e-37
TraesCS1A02G094100	1.09737	0.696709	0.0286323	2.65532	2.04791	2.04791	2.41972	2.9394	71.5242	2.44971e-06	1.499e-09	0.322174
TraesCS1A02G094700	2.91097	0.150369	0.00633067	24.2046	0.411344	0.411344	8.31499	2.73557	64.9764	0	0.00274967	0.538642
TraesCS1A02G094900	0.144406	0.725673	0.302868	0.784493	0.157778	0.157778	5.43255	0.217423	0.520946	9.27312e-10	8.46256e-12	0.00222756
TraesCS1A02G095900	0.150594	0.00938333	0.0329583	0.0334977	0.0158367	0.0158367	0.222437	1.68774	0.480506	0.0176223	NaN	0.866659
TraesCS1A02G096600	2.60259	1.79263	8.98284	2.31508	2.35627	2.35627	0.889529	1.31442	0.262307	7.34597e-10	0.213756	2.48483e-12
TraesCS1A02G097000	1.40738	0.781454	0.205656	1.21816	0.458089	0.458089	0.865551	0.586201	2.22746	0.0479079	0.0254718	0.674553
TraesCS1A02G099100	0.644559	0.323386	0.0111157	0.10793	0.128177	0.128177	0.167448	0.396359	11.5312	9.95684e-29	2.98404e-06	1.65297e-13
TraesCS1A02G099300	14.7254	13.8047	8.15711	13.2499	10.5712	10.5712	0.899802	0.76577	1.29595	1.85004e-25	3.05581e-27	0.000846031
TraesCS1A02G100300	0.667331	0.254686	0.443468	0.536241	0.59371	0.59371	0.803561	2.33114	1.33879	0.00621087	0.000324043	5.59833e-08
TraesCS1A02G101300	0.682306	0.244866	0.136069	0.499031	0.19499	0.19499	0.73139	0.796314	1.43302	2.56821e-06	0.0674155	0.000316036
TraesCS1A02G104600	0.244953	0.0655207	0.777823	0.125639	0.0524903	0.0524903	0.512913	0.801126	0.0674836	0.0100712	0.92387	0.0171202
TraesCS1A02G104700	2.11117	3.01539	2.17756	1.80951	3.80345	3.80345	0.857113	1.26135	1.74666	1.45489e-07	0.341809	6.91924e-29
TraesCS1A02G106500	1.15926	1.19428	0.513392	0.981591	1.52504	1.52504	0.846739	1.27696	2.97051	0.0039474	0.72306	0.000142961
TraesCS1A02G107200	89.4996	79.5788	0.04415	56.1909	74.7484	74.7484	0.627834	0.939301	1693.06	0	1.50982e-15	0.257304
TraesCS1A02G108100	9.25626	7.60136	2.26238	7.67781	6.80194	6.80194	0.829473	0.894832	3.00653	4.25814e-34	6.08041e-10	0.226366
TraesCS1A02G108500	0.145536	0.309626	0	1.18791	0.204529	0.204529	8.1623	0.660567	NaN	4.81957e-08	0.355352	NaN
TraesCS1A02G111300	7.50095	5.62924	3.11991	5.2385	4.2932	4.2932	0.698379	0.762661	1.37607	1.35695e-50	1.74577e-21	0.0379599
TraesCS1A02G111500	0.196416	0.471498	0.493221	0.045873	0.696066	0.696066	0.23355	1.47629	1.41127	0.0219562	0.558887	0.0592258
TraesCS1A02G111800	0.358764	0.405763	0.575198	1.01644	0.529597	0.529597	2.83316	1.30519	0.920721	3.65491e-05	0.765801	1.57694e-05
TraesCS1A02G113100	0.802568	0.820373	0.0299683	0.144336	0.680974	0.680974	0.179843	0.830079	22.7231	0.0274813	0.274574	0.986223
TraesCS1A02G113300	0.564393	1.48384	1.1917	1.24689	0.496477	0.496477	2.20925	0.334589	0.416611	0.000869074	2.1931e-13	0.0505898
TraesCS1A02G113400	0.804396	0.272653	0	0.250392	0.0785673	0.0785673	0.31128	0.288159	NaN	9.11518e-12	0.000561334	NaN
TraesCS1A02G113500	0.0561037	0.0573133	0	0	0.0315367	0.0315367	0	0.55025	NaN	0.00439698	0.827317	NaN
TraesCS1A02G113600	1.19066	0.670758	0.020014	0.248513	0.247891	0.247891	0.208718	0.369568	12.3859	4.72826e-22	5.39966e-06	0.28476
TraesCS1A02G114600	2.41614	2.87157	5.91551	1.82942	1.35127	1.35127	0.757165	0.470569	0.228429	2.84167e-13	5.5274e-33	2.50347e-10
TraesCS1A02G115700	10.1862	38.6404	210.163	26.3019	95.2186	95.2186	2.58212	2.46422	0.453069	4.62935e-71	2.54442e-189	1.51121e-48
TraesCS1A02G115900	33.4075	26.3333	28.5676	63.9476	18.6277	18.6277	1.91417	0.707382	0.652057	9.47246e-24	1.68472e-22	2.11669e-23
TraesCS1A02G116500	1.44107	2.07134	3.44204	1.2147	2.32874	2.32874	0.84291	1.12427	0.676557	0.00250613	0.775287	0.972743
TraesCS1A02G116600	13.9676	12.6296	7.29517	12.2919	11.806	11.806	0.880028	0.934789	1.61833	9.70549e-05	0.0414928	0.301016
TraesCS1A02G116700	17.4754	36.5525	62.1672	43.341	28.1755	28.1755	2.48011	0.770824	0.453222	1.7067e-36	1.65426e-17	1.3096e-47
TraesCS1A02G116900	3.15057	14.5606	0.225636	29.3734	5.72789	5.72789	9.32318	0.393383	25.3856	0	7.85615e-65	0.022625
TraesCS1A02G117400	3.39023	4.37011	3.97651	9.37004	4.05497	4.05497	2.76384	0.927888	1.01973	3.45577e-16	0.0386567	1.20476e-05
TraesCS1A02G117900	0.020225	0.608257	0	0.624676	1.11733	1.11733	30.8863	1.83694	NaN	2.61187e-12	0.0159742	NaN
TraesCS1A02G119300	0.324842	0.239901	6.10577	1.07564	0.224641	0.224641	3.31128	0.936392	0.0367916	9.61628e-10	0.522963	0.154045
TraesCS1A02G119400	1.08255	0.817651	0	2.23673	0.788863	0.788863	2.06618	0.964792	NaN	0.00162162	0.412239	NaN
TraesCS1A02G119500	4.68379	8.98568	45.6821	9.78692	12.1871	12.1871	2.08953	1.35628	0.266781	2.32745e-21	0.0141032	1.94914e-11
TraesCS1A02G119600	3.6046	3.24406	1.17791	2.34845	3.93204	3.93204	0.651517	1.21207	3.33816	5.61665e-18	0.833019	1.11636e-05
TraesCS1A02G119900	1.0069	0.997009	0.270864	2.09399	1.4998	1.4998	2.07964	1.5043	5.53709	4.27039e-09	0.0171513	0.000162694
TraesCS1A02G121700	3.63873	4.10281	4.45305	2.97833	4.54023	4.54023	0.818509	1.10662	1.01958	8.2928e-14	0.373271	0.907868
TraesCS1A02G121800	0.492061	12.2289	0.423801	15.4045	3.00081	3.00081	31.306	0.245387	7.08071	0	1.46863e-40	0.800003
TraesCS1A02G122800	0.884343	2.19983	11.0613	3.31833	2.91676	2.91676	3.75232	1.32591	0.263692	4.61257e-19	0.383689	2.38503e-69
TraesCS1A02G125600	1.45979	1.9241	2.03754	2.82839	2.07179	2.07179	1.93754	1.07675	1.01681	0.00119253	0.569768	0.000105543
TraesCS1A02G127000	45.4021	26.4301	27.16	32.5212	26.7143	26.7143	0.716295	1.01076	0.983593	9.52818e-118	0.00275552	2.54529e-20
TraesCS1A02G127500	0.304492	0.185528	0.069458	0.158342	0.344568	0.344568	0.520019	1.85723	4.96081	2.75448e-07	0.0144228	0.512833
TraesCS1A02G132000	0.11189	0.066	0.248593	0	0	0	0	0	0	0.000598297	0.0659585	0.000412778
TraesCS1A02G133100	19.9168	32.0832	19.1824	17.4297	20.8879	20.8879	0.875122	0.651054	1.08891	6.49237e-42	2.91659e-104	0.00213508
TraesCS1A02G133800	4.03685	4.27651	5.26896	3.50186	5.01508	5.01508	0.867475	1.1727	0.951815	5.32146e-13	0.849587	0.00102308
TraesCS1A02G134000	2.56623	4.21231	0.422794	7.81944	4.68895	4.68895	3.04705	1.11316	11.0904	2.12797e-52	0.495925	0.289945
TraesCS1A02G135900	0.153105	0.238659	0	0.36638	0.184635	0.184635	2.39299	0.773635	NaN	0.0385026	0.208002	NaN
TraesCS1A02G136600	0.487474	0.956128	1.51787	0.350246	1.40991	1.40991	0.718491	1.4746	0.92887	0.00751576	0.183583	0.651664
TraesCS1A02G136900	0.589902	1.80846	3.33823	1.34701	3.9934	3.9934	2.28345	2.20817	1.19626	0.00115986	2.33436e-13	1.85914e-09
TraesCS1A02G138300	0.333833	0.281261	0.212616	0.169914	0.313998	0.313998	0.508979	1.11639	1.47683	0.000477727	0.921287	0.153804
TraesCS1A02G140600	1.10727	0.98887	0.643622	0.906428	1.19294	1.19294	0.818618	1.20637	1.85349	1.53192e-06	0.89213	2.79622e-06
TraesCS1A02G140700	1.58249	1.25028	3.38823	3.00945	2.01306	2.01306	1.90171	1.61009	0.594134	0.0366495	0.214638	0.225213
TraesCS1A02G140800	0	0.015188	0.49869	0.152163	0.0242943	0.0242943	NaN	1.59957	0.0487163	0.0204056	NaN	0.0453449
TraesCS1A02G141100	0.680423	0.0783323	0	0.299117	0	0	0.439604	0	NaN	1.28707e-06	0.00476175	NaN
TraesCS1A02G141600	0.863518	0.465631	0.00886833	0.765793	0.335404	0.335404	0.886829	0.720321	37.8204	0.0495057	0.081177	0.924611
TraesCS1A02G142300	1.70853	1.73008	3.37139	1.13239	2.2885	2.2885	0.662787	1.32278	0.6788	8.48601e-12	0.399776	0.000102453
TraesCS1A02G143800	5.27826	8.72787	24.7625	4.76024	11.1324	11.1324	0.901858	1.27551	0.449568	4.36252e-06	0.274871	0.0147315
TraesCS1A02G144700	0.706669	0.928082	1.37838	1.33932	1.27862	1.27862	1.89525	1.37771	0.927627	0.0490764	0.443899	0.827244
TraesCS1A02G145300	0.0320737	0.0285203	0.0297767	0.244529	0.0897163	0.0897163	7.62399	3.1457	3.01297	0.00243255	0.408168	0.662486
TraesCS1A02G148100	0.20776	0.098023	0.056101	0.0702303	0.12631	0.12631	0.338036	1.28857	2.25147	1.36288e-09	0.85309	0.00288309
TraesCS1A02G149600	0.873321	1.07117	0.0972043	0.467741	1.0028	1.0028	0.535589	0.93617	10.3164	3.3109e-05	0.294982	0.402012
TraesCS1A02G149700	0.427419	0.542124	0.323883	0.369208	0.330909	0.330909	0.863808	0.610394	1.02169	0.00274196	2.82484e-06	0.0155074
TraesCS1A02G149800	0.27626	0.431768	4.79999	0.203172	0.578702	0.578702	0.735438	1.34031	0.120563	0.0234289	0.614573	0.0340765
TraesCS1A02G150100	1.55916	4.72787	0.224835	4.53877	1.61478	1.61478	2.91103	0.341545	7.18209	3.13687e-26	2.65948e-62	0.0483585
TraesCS1A02G150500	1.53169	3.35655	3.29054	3.00689	6.14078	6.14078	1.96312	1.82949	1.86619	0.0102496	0.00042588	0.162895
TraesCS1A02G150900	0.492388	1.10763	0.384449	2.19287	3.15601	3.15601	4.45353	2.84934	8.20916	4.63407e-31	3.92146e-25	2.33726e-88
TraesCS1A02G151600	1.12894	0.572985	0.167447	4.68827	4.23829	4.23829	4.15281	7.39685	25.3112	1.6655e-45	8.21089e-63	0.652449
TraesCS1A02G152100	0.116788	0.167614	0.023527	0.653664	0.650099	0.650099	5.59701	3.87856	27.6321	1.06377e-10	2.62985e-08	0.0111452
TraesCS1A02G153000	0.145094	0.043802	0	0.703726	0.0244527	0.0244527	4.85015	0.558255	NaN	9.26918e-14	0.460108	NaN
TraesCS1A02G153100	10.0634	7.47418	0.815244	21.139	5.28698	5.28698	2.10058	0.707365	6.48515	2.86067e-44	5.54595e-18	0.524791
TraesCS1A02G153800	0.0931357	0.437927	0.846057	0.335965	1.03094	1.03094	3.60727	2.35414	1.21853	0.00262564	0.000115618	0.939916
TraesCS1A02G155200	262.246	311.341	60.6116	185.282	227.661	227.661	0.706523	0.731226	3.75606	5.35813e-267	9.41851e-98	2.24688e-09
TraesCS1A02G157500	9.36434	7.52982	4.03693	20.3436	12.7687	12.7687	2.17246	1.69575	3.16296	5.5167e-83	1.73018e-32	0.030658
TraesCS1A02G157700	2.73133	3.68503	2.1652	1.85814	3.82553	3.82553	0.680308	1.03813	1.76683	3.14479e-15	0.0537616	1.21879e-06
TraesCS1A02G157800	0.592702	0.633863	0.0829917	0.35427	1.08452	1.08452	0.597721	1.71097	13.0679	0.0146574	0.214955	0.0490772
TraesCS1A02G157900	1.97038	3.23127	3.12729	5.75251	2.09437	2.09437	2.91949	0.648157	0.669709	9.86299e-29	3.35789e-10	2.63233e-23
TraesCS1A02G158400	3.66496	4.43076	9.84103	6.88699	5.66937	5.66937	1.87915	1.27955	0.576095	1.92518e-07	0.325005	1.90455e-11
TraesCS1A02G158900	3.9257	5.49312	10.7015	8.38638	8.11918	8.11918	2.13627	1.47806	0.758698	6.26674e-33	5.93161e-07	0.969534
TraesCS1A02G159600	0.0380593	0.00274733	0	0.173919	0.0277023	0.0277023	4.56969	10.0834	NaN	0.0123394	0.455238	0.139066
TraesCS1A02G161400	4.97229	8.02866	0.042006	9.2727	7.91857	7.91857	1.86487	0.986288	188.51	8.89205e-14	2.79072e-05	0.00269428
TraesCS1A02G164600	12.1761	14.776	3.15134	40.3533	12.8707	12.8707	3.31413	0.871052	4.0842	5.49041e-176	1.664e-09	0.769617
TraesCS1A02G164900	0.774554	1.31465	3.38896	1.76166	1.70346	1.70346	2.27442	1.29575	0.502649	8.41473e-06	0.677297	0.00301859
TraesCS1A02G165400	57.7317	129.85	1117.67	144.597	243.453	243.453	2.50464	1.87487	0.217822	3.69372e-227	3.14225e-69	1.37651e-204
TraesCS1A02G165700	1.67005	0.892166	0.153534	0.71939	0.473821	0.473821	0.43076	0.53109	3.08609	5.56058e-16	3.0871e-05	0.839273
TraesCS1A02G166100	0.831941	1.58432	1.59586	3.45234	1.10467	1.10467	4.14974	0.69725	0.69221	4.6069e-20	0.00414739	0.0791239
TraesCS1A02G166200	0.056672	0.34482	0.420774	0.486482	0.23127	0.23127	8.58417	0.670699	0.549631	0.0013567	0.334664	0.126389
TraesCS1A02G166600	49.3725	166.333	344.033	164.325	284.542	284.542	3.32826	1.71068	0.827078	1.10643e-240	1.27676e-51	4.23491e-32
TraesCS1A02G167100	3.12227	17.3562	8.13224	15.6669	10.6771	10.6771	5.01777	0.615175	1.31294	8.5051e-85	4.71572e-21	0.0284372
TraesCS1A02G169300	5.03268	4.79375	10.526	10.007	6.58395	6.58395	1.98839	1.37344	0.625496	7.43816e-20	0.0472179	1.70328e-07
TraesCS1A02G169600	1.21048	1.72622	4.63439	1.09302	2.50868	2.50868	0.902964	1.45328	0.541319	0.0273819	0.189281	0.190992
TraesCS1A02G170000	2.88856	7.88397	20.4109	7.28781	10.7086	10.7086	2.52299	1.35827	0.524649	1.62465e-32	0.0148502	9.82777e-99
TraesCS1A02G170100	0.931198	0.680177	0.188007	1.88723	0.729442	0.729442	2.02667	1.07243	3.87987	0.00127789	0.712525	0.186903
TraesCS1A02G170800	2.49284	7.53697	13.2074	5.36065	15.3617	15.3617	2.15042	2.03818	1.16311	7.77071e-13	7.56068e-35	1.02877e-37
TraesCS1A02G170900	9.43189	5.88723	4.91358	8.42038	6.0136	6.0136	0.892756	1.02147	1.22387	2.51229e-13	0.0373748	6.86868e-05
TraesCS1A02G171000	6.03066	1.23763	0.0255467	5.292	0.304893	0.304893	0.877516	0.246353	11.9348	3.26119e-12	2.16575e-20	0.461383
TraesCS1A02G171200	1.16496	2.58135	4.70262	2.37653	4.49412	4.49412	2.04001	1.741	0.955663	3.0107e-05	5.96502e-07	0.0788732
TraesCS1A02G171300	0.632817	0.500969	0.00999733	0.347398	0.993891	0.993891	0.54897	1.98394	99.4156	7.95679e-05	0.00982972	0.843581
TraesCS1A02G172100	4.59621	4.99103	2.45238	4.10141	4.86256	4.86256	0.892347	0.974258	1.98279	4.87491e-15	0.000408527	0.527643
TraesCS1A02G172600	66.3314	60.7221	0.659653	155.766	297.471	297.471	2.3483	4.89889	450.951	1.74978e-114	0	0.472649
TraesCS1A02G172700	2.05708	1.63555	0.142662	3.89463	6.11661	6.11661	1.89328	3.73978	42.8748	0.000195851	1.10454e-37	0.0551044
TraesCS1A02G173200	14.351	11.0613	10.5748	10.5878	10.2973	10.2973	0.73777	0.930931	0.973761	3.72972e-28	3.66001e-05	0.0218128
TraesCS1A02G174700	15.0078	19.1515	0.0621963	39.8023	39.801	39.801	2.6521	2.07822	639.925	2.05756e-96	2.647e-63	0.476255
TraesCS1A02G174800	5.26406	1.45777	0	2.89404	0.650446	0.650446	0.549775	0.446193	NaN	9.10609e-08	0.0040002	NaN
TraesCS1A02G175200	2.43318	9.75528	23.0859	10.0346	13.3773	13.3773	4.12408	1.37129	0.579458	1.65428e-38	0.0211682	0.000688169
TraesCS1A02G175500	6.23798	53.5825	180.193	21.7183	88.3326	88.3326	3.48163	1.64854	0.490211	6.79945e-179	2.04909e-24	2.91706e-39
TraesCS1A02G176000	0.211272	0.196402	0.023174	0.489602	0.349227	0.349227	2.3174	1.77813	15.0698	0.0034197	0.138585	0.555126
TraesCS1A02G176700	5.28448	4.60835	3.93352	4.77931	6.24897	6.24897	0.904404	1.35601	1.58865	2.50796e-23	0.00252098	4.71752e-10
TraesCS1A02G176800	1.25667	3.34322	0.393298	3.59127	1.80708	1.80708	2.85777	0.540522	4.59469	5.94655e-12	1.57436e-18	0.876444
TraesCS1A02G177000	1.86998	1.16102	0.022614	4.07416	1.66346	1.66346	2.17872	1.43276	73.5588	1.89619e-12	0.153236	0.725656
TraesCS1A02G177300	1.01091	2.55795	10.7738	2.72653	2.57121	2.57121	2.6971	1.00518	0.238654	2.8487e-14	0.120691	2.34661e-11
TraesCS1A02G177500	0.229258	0.282561	0	0.126782	0.136086	0.136086	0.553012	0.481616	NaN	0.00502717	0.00324797	NaN
TraesCS1A02G178700	1.72203	4.66531	5.94585	6.40101	7.21847	7.21847	3.71712	1.54726	1.21403	5.69562e-13	0.0566093	0.222897
TraesCS1A02G178800	0.138131	0.0505313	0.015503	0	0	0	0	0	0	0.000127448	0.0836815	NaN
TraesCS1A02G179000	34.0542	52.6603	10.5132	30.4128	46.478	46.478	0.89307	0.882602	4.42094	6.49516e-37	8.60122e-30	0.279081
TraesCS1A02G179400	6.55821	3.0874	1.40171	22.2301	10.5123	10.5123	3.38966	3.4049	7.49959	4.29035e-63	1.63081e-28	0.00010123
TraesCS1A02G179600	7.01845	10.3382	8.18917	14.4493	11.0591	11.0591	2.05876	1.06973	1.35046	7.44067e-36	0.0688191	1.95298e-16
TraesCS1A02G180400	1.13216	1.58968	1.87069	3.15908	2.05621	2.05621	2.79031	1.29347	1.09917	2.29121e-19	0.514033	0.859174
TraesCS1A02G181000	8.41125	13.7203	20.8582	16.2542	19.9372	19.9372	1.93244	1.45312	0.955844	2.64849e-20	9.52826e-05	7.52047e-11
TraesCS1A02G181600	1.61486	1.28087	1.38627	0.898157	0.767051	0.767051	0.556183	0.598852	0.55332	2.58621e-09	2.75874e-05	0.0119577
TraesCS1A02G181900	16.0834	20.2632	11.6827	30.8238	30.3547	30.3547	1.9165	1.49802	2.59826	5.15226e-64	5.49101e-22	0.000552334
TraesCS1A02G182000	1.33776	2.81061	6.12933	2.63594	4.09882	4.09882	1.97042	1.45834	0.668722	0.0001379	0.0173835	0.0235224
TraesCS1A02G182300	0.540448	1.5533	0.765318	1.48396	0.975463	0.975463	2.7458	0.627994	1.27458	4.41262e-09	3.12562e-08	1.44994e-06
TraesCS1A02G182600	0.270438	1.43379	1.99333	1.10625	1.3283	1.3283	4.09058	0.926426	0.666371	4.50241e-09	0.115672	0.00547274
TraesCS1A02G183000	2.83855	1.27998	1.73231	2.29057	1.59067	1.59067	0.80695	1.24273	0.918235	2.19186e-10	0.704698	0.00338695
TraesCS1A02G184000	0.0772653	0.196166	0.0139327	0.602902	0.227465	0.227465	7.80301	1.15955	16.326	6.07822e-07	0.978878	0.888707
TraesCS1A02G186100	0.837142	1.64964	9.8973	0.446222	1.47306	1.47306	0.53303	0.892957	0.148834	6.66095e-06	0.0644389	2.23507e-24
TraesCS1A02G186200	0.158287	0.242319	0.0606207	0.659162	0.356602	0.356602	4.16434	1.47162	5.88252	0.000579949	0.713716	0.241295
TraesCS1A02G186500	0.768574	0.729045	1.89765	0.502114	0.344272	0.344272	0.653306	0.472224	0.18142	0.0010504	0.000703952	0.62069
TraesCS1A02G187100	0.078825	0.021096	0.0678567	0.291034	0	0	3.69216	0	0	0.00138559	0.28998	0.687572
TraesCS1A02G187700	0.088036	0.530342	0.570937	1.36715	0.353564	0.353564	15.5295	0.666671	0.61927	6.40962e-07	0.369114	8.81482e-11
TraesCS1A02G188000	2.27286	2.98792	0.376821	5.30152	3.43484	3.43484	2.33254	1.14957	9.11529	1.13246e-12	0.869081	0.450363
TraesCS1A02G188400	1.27762	1.94907	0.405781	3.48404	3.30324	3.30324	2.72697	1.69477	8.14044	6.79689e-06	0.0692415	0.959605
TraesCS1A02G188700	6.23656	13.0999	20.5114	17.1022	13.3054	13.3054	2.74225	1.01569	0.648683	4.83683e-71	0.000639111	0.232063
TraesCS1A02G188900	1.37896	3.29856	0.336271	3.2273	1.47235	1.47235	2.34038	0.446361	4.37846	1.07398e-09	5.01625e-21	0.502836
TraesCS1A02G189200	0.38401	0.341975	0.0135503	0.835912	0.226356	0.226356	2.1768	0.66191	16.7049	0.00713729	0.101024	0.910219
TraesCS1A02G189300	0.7588	1.93497	0.060468	1.79934	1.31624	1.31624	2.3713	0.680235	21.7675	1.07738e-05	4.25452e-07	0.634917
TraesCS1A02G189700	0.173415	0.667942	2.2224	0.672252	1.11226	1.11226	3.87654	1.6652	0.500477	0.0218998	0.287501	0.455043
TraesCS1A02G190700	9.31129	10.1415	5.11512	17.6184	11.7341	11.7341	1.89216	1.15704	2.29401	2.04616e-61	0.646793	7.26039e-32
TraesCS1A02G191300	1.56507	2.05451	9.54445	3.83998	2.25902	2.25902	2.45355	1.09955	0.236684	6.0677e-15	0.561391	0.136787
TraesCS1A02G191600	0.937169	0.661137	3.59779	0.822109	1.3108	1.3108	0.877226	1.98265	0.364336	0.0351591	0.00207722	0.949854
TraesCS1A02G191800	1.24544	1.1384	0.618954	0.742934	1.05838	1.05838	0.596525	0.929706	1.70995	1.60093e-07	0.21489	0.00938814
TraesCS1A02G192900	0.880818	0.533371	0.201193	0.443541	0.33867	0.33867	0.503556	0.634961	1.68331	6.82762e-11	0.00357539	0.0457337
TraesCS1A02G194600	1.03934	1.45518	3.27577	2.0539	1.6835	1.6835	1.97616	1.1569	0.513927	0.0272211	0.970002	0.000172453
TraesCS1A02G194900	3.04608	3.46479	1.94631	8.18965	3.10318	3.10318	2.68859	0.895633	1.5944	2.01143e-39	0.000389481	0.105557
TraesCS1A02G195312	0.253819	0.277161	0.167182	0.505592	0.516293	0.516293	1.99194	1.86279	3.08821	0.0117439	0.00826163	0.0824363
TraesCS1A02G195500	0.667623	0.527618	2.71444	1.34634	0.929148	0.929148	2.01662	1.76102	0.342298	0.035249	0.0890773	0.0372741
TraesCS1A02G196000	0.251249	0.253996	0	0.585094	0.329427	0.329427	2.32874	1.29698	NaN	0.0311113	0.833257	5.94934e-05
TraesCS1A02G196700	0.721265	1.49763	0.318685	0.451698	0.772577	0.772577	0.626257	0.515867	2.42426	1.30446e-06	6.27795e-13	0.226464
TraesCS1A02G197100	0.621593	0.708017	0.606182	0.558796	0.295074	0.295074	0.898974	0.416761	0.486775	0.0220056	8.30875e-10	0.126842
TraesCS1A02G197200	6.19748	10.9093	12.6759	13.7092	15.2674	15.2674	2.21206	1.39949	1.20444	7.11701e-46	2.20564e-06	2.18262e-15
TraesCS1A02G198600	1.56296	0.484246	0.200707	2.9303	0.41653	0.41653	1.87483	0.860163	2.07532	0.000229356	0.147484	0.435478
TraesCS1A02G198900	1.5391	1.4771	0.894879	2.92358	2.82297	2.82297	1.89953	1.91116	3.15459	3.65382e-05	1.35635e-06	0.000459285
TraesCS1A02G199700	0.006794	0.0803157	11.3044	0.152504	1.04835	1.04835	22.4468	13.0528	0.0927383	0.0129916	3.86637e-15	1.51534e-24
TraesCS1A02G200000	4.40762	1.17706	0.154749	3.0284	0.255571	0.255571	0.687082	0.217127	1.65152	1.49403e-12	3.04371e-13	7.38259e-05
TraesCS1A02G201400	0.121514	1.5004	0.0120293	1.74477	0.233754	0.233754	14.3585	0.155794	19.432	4.48711e-54	8.98972e-46	0.461688
TraesCS1A02G201700	4.53247	3.00886	1.91356	8.43458	2.49132	2.49132	1.86092	0.827995	1.30193	1.5342e-08	0.000449579	0.519795
TraesCS1A02G202300	5.52997	6.31823	12.9025	4.60992	9.12913	9.12913	0.833626	1.44489	0.707549	9.6259e-14	0.00033138	1.19636e-19
TraesCS1A02G202900	122.261	693.668	4814.84	403.655	1350.26	1350.26	3.30158	1.94655	0.280437	1.1299e-237	2.83444e-81	2.73206e-101
TraesCS1A02G203200	1.34769	4.60596	4.72502	5.06434	2.75908	2.75908	3.75778	0.599023	0.583929	3.03202e-23	7.96808e-12	2.80483e-33
TraesCS1A02G204200	7.48034	14.2308	19.3021	14.7034	23.9932	23.9932	1.9656	1.686	1.24303	1.15557e-18	1.7281e-20	4.81986e-49
TraesCS1A02G205100	1.99763	0.992408	0.0397123	1.58616	0.756142	0.756142	0.794019	0.761927	19.0405	0.000162225	0.0618445	0.625571
TraesCS1A02G206100	0.277833	0.396561	18.415	0.064931	0.910388	0.910388	0.233705	2.29571	0.0494374	0.00106629	0.0106321	0.24222
TraesCS1A02G206800	0.441299	2.378	15.4746	1.71011	1.75553	1.75553	3.87516	0.738239	0.113446	3.34095e-09	5.76541e-05	2.15295e-41
TraesCS1A02G207600	2.43474	17.5036	28.0399	6.58998	35.3343	35.3343	2.70665	2.01869	1.26014	3.19972e-24	3.93848e-43	2.93509e-26
TraesCS1A02G208500	16.1415	14.029	2.22875	14.3691	11.8787	11.8787	0.890201	0.846724	5.32976	2.57664e-28	1.26242e-13	1.30256e-14
TraesCS1A02G208900	0.988397	0.512612	0.0295497	0.902617	0.508506	0.508506	0.913212	0.991991	17.2085	0.0305157	0.565123	0.5229
TraesCS1A02G210800	1.69113	6.35997	13.0244	3.71239	9.74616	9.74616	2.1952	1.53242	0.748299	1.77946e-14	1.95256e-08	3.52035e-23
TraesCS1A02G211100	0.28283	0.224906	0.883825	0.72973	0.593754	0.593754	2.5801	2.64	0.6718	0.000434022	0.000331465	6.9086e-10
TraesCS1A02G211300	0.078393	0.422094	0.00674067	0.567741	0.255113	0.255113	7.24224	0.604398	37.8468	4.26504e-10	0.0187982	NaN
TraesCS1A02G211500	1.46445	1.23465	0.169604	4.21291	1.38892	1.38892	2.87679	1.12495	8.18919	1.74722e-21	0.82122	0.0191317
TraesCS1A02G211800	0.390503	0.092423	0	0.0755963	0.100135	0.100135	0.193587	1.08345	NaN	7.88177e-06	0.916084	NaN
TraesCS1A02G212000	4.90653	2.26191	0.266001	12.4125	1.80929	1.80929	2.52979	0.799894	6.80179	8.28688e-35	0.000942977	0.000400558
TraesCS1A02G212300	20.4592	1.07708	0	15.7691	2.27006	2.27006	0.77076	2.1076	NaN	2.62539e-43	1.92235e-06	NaN
TraesCS1A02G212600	29.1305	6.77048	0.322021	56.0983	7.40612	7.40612	1.92576	1.09388	22.9989	7.1534e-39	0.459598	0.00130695
TraesCS1A02G212900	0.146187	0.574389	0.560116	0.409856	1.24939	1.24939	2.80364	2.17516	2.23059	0.0011711	2.71391e-07	3.98176e-15
TraesCS1A02G213900	2.30552	3.46445	5.98653	5.12409	5.53422	5.53422	2.22253	1.59743	0.924445	5.07913e-17	8.148e-08	0.000259674
TraesCS1A02G214800	2.73966	0.0739137	0	0.585711	0	0	0.213789	0	NaN	1.47132e-16	0.352198	NaN
TraesCS1A02G215500	5.04902	9.10652	4.09145	16.3932	5.20393	5.20393	3.24682	0.571451	1.2719	2.99979e-124	2.43436e-47	2.29784e-07
TraesCS1A02G215900	0.986037	7.27091	37.6587	1.8958	15.2419	15.2419	1.92265	2.09628	0.404738	0.000903055	2.0583e-38	5.79888e-05
TraesCS1A02G216200	2.70131	0.987091	0.23371	2.08126	0.436221	0.436221	0.770462	0.441926	1.86651	1.48544e-06	2.22027e-05	0.135023
TraesCS1A02G216300	2.63723	5.98338	5.63114	7.89461	5.40682	5.40682	2.99352	0.903639	0.960164	1.61367e-20	0.00106524	0.641789
TraesCS1A02G217000	0.71292	0.92938	0	0.266124	0.717549	0.717549	0.373287	0.772072	NaN	1.22328e-07	0.0508766	NaN
TraesCS1A02G217100	0.222126	0.712072	0.342788	0.57361	0.254806	0.254806	2.58236	0.357838	0.743335	0.0291963	0.000924026	0.142978
TraesCS1A02G218200	2.75209	2.79261	1.60762	1.46096	2.85547	2.85547	0.530855	1.02251	1.77622	3.96474e-43	0.0791622	0.0268602
TraesCS1A02G218500	0.37416	0.96797	1.19339	0.748937	0.764744	0.764744	2.00165	0.790049	0.640814	0.00398628	0.00630281	0.0665271
TraesCS1A02G219400	5.40364	9.21584	21.0947	10.0886	14.7212	14.7212	1.867	1.59739	0.697865	2.2987e-11	6.74242e-09	1.47088e-07
TraesCS1A02G219700	68.0216	31.3032	0.0462577	57.6574	62.9995	62.9995	0.847635	2.01256	1361.93	4.6715e-84	1.70633e-48	0.0535354
TraesCS1A02G219900	0.847704	0.580074	0.050661	0.381595	0.846838	0.846838	0.450151	1.45988	16.7158	4.59813e-15	0.0822389	0.544917
TraesCS1A02G220700	0.108388	0.351552	0.352092	0.356064	0.444444	0.444444	3.28508	1.26423	1.2623	0.00604667	0.838065	0.012592
TraesCS1A02G220900	0.55189	0.475344	0.311997	1.02738	1.04813	1.04813	1.86157	2.20499	3.35942	0.00623107	0.000133944	0.0929387
TraesCS1A02G221300	1.0834	0.771649	0.401568	0.987286	0.838318	0.838318	0.911289	1.0864	2.08761	0.0166268	0.68586	0.734586
TraesCS1A02G221600	0.127185	0.367388	0.0576423	0.644289	0.378677	0.378677	5.06577	1.03073	6.56943	1.3388e-08	0.680616	0.113546
TraesCS1A02G221700	1.0281	2.79342	0.353233	4.27438	1.85714	1.85714	4.15757	0.664826	5.25755	9.16337e-31	6.26902e-07	0.58762
TraesCS1A02G221900	8.96228	12.3179	57.3225	19.8844	15.4811	15.4811	2.21867	1.25679	0.270069	3.27989e-50	0.179168	0.00312605
TraesCS1A02G222700	0.588818	1.71731	0.818611	1.97347	2.35177	2.35177	3.35158	1.36944	2.87287	8.48292e-24	0.11279	7.22465e-05
TraesCS1A02G222900	1.34088	1.61287	7.44497	2.81559	2.26972	2.26972	2.0998	1.40726	0.304867	7.33961e-07	0.113436	2.1512e-05
TraesCS1A02G223600	6.95096	5.33638	0.373092	1.23747	4.27172	4.27172	0.178028	0.80049	11.4495	2.07363e-138	1.22395e-07	1.2006e-06
TraesCS1A02G224100	0.0211307	2.01241	2.08623	0.483411	3.76368	3.76368	22.8772	1.87023	1.80406	0.000231654	0.00108656	1.18546e-29
TraesCS1A02G224200	0.860672	426.609	791.435	13.8503	623.23	623.23	16.0925	1.46089	0.787468	2.09997e-124	2.45022e-22	1.19725e-118
TraesCS1A02G224400	0.017836	1.63684	1.71527	0.386645	3.07431	3.07431	21.6778	1.8782	1.79231	0.000422206	0.0011824	1.42309e-30
TraesCS1A02G224500	0.755862	363.705	589.455	11.1668	502.186	502.186	14.7735	1.38075	0.85195	3.14517e-43	2.62841e-07	6.82441e-55
TraesCS1A02G224600	1.63621	286.93	128.339	9.03756	394.223	394.223	5.52346	1.37393	3.07174	1.43977e-19	1.56932e-08	1.48191e-102
TraesCS1A02G225300	0.0961567	0.0369403	0	0.0392427	0.0101267	0.0101267	0.408112	0.274136	NaN	0.0369238	0.25778	NaN
TraesCS1A02G226000	1.02652	1.50499	0	3.33685	1.79644	1.79644	3.25065	1.19366	NaN	7.3413e-18	0.954498	NaN
TraesCS1A02G226600	1.30504	1.57226	0.982389	2.65971	2.84972	2.84972	2.03802	1.8125	2.9008	0.023634	0.0297002	0.169005
TraesCS1A02G227300	3.99045	3.93308	1.06798	3.51647	4.2216	4.2216	0.88122	1.07336	3.95288	8.65131e-14	0.140216	4.86454e-18
TraesCS1A02G228200	1.38329	2.3326	3.98248	5.69056	4.09446	4.09446	4.1138	1.75532	1.02812	3.81276e-58	7.96869e-09	1.5131e-08
TraesCS1A02G228500	0.889498	1.24357	7.42134	1.92334	2.36124	2.36124	2.16228	1.89876	0.318168	0.000248274	0.000124032	8.44544e-28
TraesCS1A02G228700	11.3658	5.2465	1.30609	9.56575	5.36878	5.36878	0.841627	1.02331	4.11057	2.01177e-07	0.340106	1.58697e-10
TraesCS1A02G229300	0.951553	6.69121	11.4802	2.21212	18.1923	18.1923	2.32474	2.71884	1.58467	1.43981e-08	3.37993e-105	0.000168186
TraesCS1A02G230300	1.71684	0.320694	0.121511	1.31233	0.340766	0.340766	0.764389	1.06259	2.80441	3.21652e-12	0.650695	0.038088
TraesCS1A02G230500	0.563297	1.31337	5.14453	1.30618	1.98276	1.98276	2.31881	1.50968	0.385412	0.000714285	0.0859237	0.00613166
TraesCS1A02G230600	1.35067	1.97394	3.95602	2.615	3.04533	3.04533	1.93607	1.54276	0.769796	1.61375e-06	0.00247866	2.23701e-16
TraesCS1A02G232300	2.50438	2.51004	7.83532	2.26844	3.23854	3.23854	0.905789	1.29023	0.413325	4.98947e-05	0.388639	0.00033354
TraesCS1A02G233800	0.66702	0.5058	0.0475713	0.527467	0.136868	0.136868	0.790782	0.270596	2.8771	0.00147957	1.07936e-10	0.55056
TraesCS1A02G234600	22.1255	34.2915	8.0675	43.9847	17.3286	17.3286	1.98796	0.505331	2.14795	5.34338e-45	7.3699e-178	3.4142e-34
TraesCS1A02G235000	0.259825	4.06029	88.502	1.21288	8.17362	8.17362	4.66807	2.01306	0.0923552	1.1548e-15	1.13479e-24	1.47961e-28
TraesCS1A02G235100	3.0056	8.35173	16.027	6.128	13.2588	13.2588	2.03886	1.58756	0.827279	1.21776e-22	1.0237e-18	2.21263e-83
TraesCS1A02G235600	22.0878	21.6021	38.6566	18.7894	25.3217	25.3217	0.850669	1.17218	0.655041	3.2869e-18	0.932617	6.25071e-16
TraesCS1A02G236300	28.0975	12.1088	16.2931	20.5196	24.6491	24.6491	0.730301	2.03564	1.51285	2.69916e-11	2.00056e-07	0.136361
TraesCS1A02G236400	2.35419	5.88691	49.5853	5.7526	10.1629	10.1629	2.44356	1.72636	0.204958	5.4607e-14	8.16795e-09	0.0132322
TraesCS1A02G236900	2.31872	0.896645	0.0111337	1.83912	0.38033	0.38033	0.793161	0.42417	34.1604	1.56764e-08	6.16404e-06	0.924638
TraesCS1A02G238800	1.4835	11.3322	23.0081	18.4025	6.83384	6.83384	12.4048	0.603044	0.297019	2.17987e-56	2.47464e-22	0.00414426
TraesCS1A02G240400	4.12326	4.32537	0.692159	1.8256	3.40185	3.40185	0.442755	0.786487	4.91484	1.77883e-59	6.34464e-13	0.125979
TraesCS1A02G240500	0.128814	0.188495	0.0227873	0.332178	0.284176	0.284176	2.57874	1.50761	12.4708	0.0142868	0.446966	0.836818
TraesCS1A02G241100	1.66368	2.70297	0	5.62232	2.59334	2.59334	3.37945	0.959442	NaN	1.18408e-18	0.0988803	0.523403
TraesCS1A02G242000	0.607823	0.674734	0	1.98991	0.29961	0.29961	3.27383	0.444042	NaN	1.21382e-13	1.84098e-05	NaN
TraesCS1A02G242400	2.37595	25.2963	402.868	13.5488	89.1481	89.1481	5.70248	3.52416	0.221284	2.01237e-100	6.24686e-281	1.42947e-10
TraesCS1A02G243000	2.478	2.84219	7.5026	5.8709	4.26384	4.26384	2.36921	1.50019	0.568314	2.09942e-24	0.00306215	9.8261e-17
TraesCS1A02G243200	0.802167	1.8153	0.56048	1.98387	2.89273	2.89273	2.47314	1.59353	5.16117	1.52842e-10	0.00279851	1.38357e-38
TraesCS1A02G244800	9.35221	42.5056	83.0958	45.5874	58.0113	58.0113	4.8745	1.36479	0.698126	3.26662e-266	0.101932	7.42208e-06
TraesCS1A02G245800	0.408212	0.488542	0.27407	0.191122	0.33971	0.33971	0.468194	0.695355	1.2395	0.000587314	0.0564543	0.48705
TraesCS1A02G247100	17.0849	12.4131	1.49077	10.66	10.1284	10.1284	0.623944	0.815941	6.79405	5.25584e-146	2.73053e-26	5.19044e-10
TraesCS1A02G247900	4.50955	9.46116	30.1083	8.59035	15.2355	15.2355	1.90493	1.61032	0.506022	4.25031e-18	2.13481e-20	2.68768e-06
TraesCS1A02G248000	0.774933	2.12214	3.06211	2.54884	1.29794	1.29794	3.28911	0.611618	0.42387	0.000222164	0.00922399	0.00076929
TraesCS1A02G248700	0.534916	1.02946	0.109658	0.285854	0.570987	0.570987	0.534389	0.554645	5.20698	0.0108995	0.00323907	0.584539
TraesCS1A02G249300	1.82741	1.49251	1.48498	3.39128	2.00757	2.00757	1.85578	1.3451	1.35192	0.00331197	0.436731	0.134509
TraesCS1A02G249500	0.782924	0.783983	0.157146	0.232275	1.18928	1.18928	0.296676	1.51698	7.56804	6.28396e-17	0.104536	0.251803
TraesCS1A02G249600	6.06257	15.0415	37.2647	13.2475	23.9182	23.9182	2.18513	1.59014	0.641845	1.85963e-20	6.79438e-12	3.52987e-10
TraesCS1A02G249900	0.113635	0.0275607	0.0632197	0.010579	0	0	0.0930966	0	0	0.0169043	0.475968	0.765897
TraesCS1A02G252100	0.249762	0	0	0	0	0	0	NaN	NaN	2.42203e-07	NaN	NaN
TraesCS1A02G252400	5.31588	8.03398	13.3268	4.83574	6.49597	6.49597	0.909678	0.808562	0.487438	2.79277e-05	3.53401e-09	8.53915e-16
TraesCS1A02G253200	134.954	80.645	0.471067	108.563	51.9575	51.9575	0.804444	0.644274	110.297	1.02316e-174	7.01351e-199	0.259869
TraesCS1A02G253400	196.266	177.085	6.40321	147.757	154.982	154.982	0.752841	0.875186	24.2038	3.83751e-256	8.15901e-58	0.438482
TraesCS1A02G254100	0.543246	1.43521	5.84145	1.19443	2.1257	2.1257	2.19869	1.48111	0.3639	0.00119568	0.0432716	0.484986
TraesCS1A02G254200	10.3852	12.1508	9.39953	37.6819	16.4437	16.4437	3.6284	1.35331	1.74942	0	9.2458e-06	2.20662e-12
TraesCS1A02G254800	0.332024	0.265828	0.272259	0.789146	0.18856	0.18856	2.37678	0.709329	0.692574	0.0112397	0.224217	0.52636
TraesCS1A02G255100	7.37778	11.4179	6.81115	13.7567	7.28845	7.28845	1.86461	0.638337	1.07008	3.25878e-12	5.19198e-25	1.19969e-05
TraesCS1A02G255400	7.29793	11.9235	0.882777	15.1085	10.4174	10.4174	2.07024	0.873689	11.8007	8.04848e-43	1.00791e-16	0.863419
TraesCS1A02G257400	0.049321	0.133261	1.38833	0.34686	0.191943	0.191943	7.0327	1.44035	0.138255	8.15003e-08	0.725894	2.56343e-21
TraesCS1A02G257700	0.752019	0.728037	1.84511	0.592314	0.327327	0.327327	0.787632	0.449602	0.177402	0.0150492	0.000593991	0.664231
TraesCS1A02G258400	0.347027	0.316861	0.969447	0.756423	0.596143	0.596143	2.17972	1.8814	0.614931	0.00305926	0.0265666	0.0222385
TraesCS1A02G259200	5.47156	5.774	19.1879	10.4844	7.52805	7.52805	1.91616	1.30378	0.392333	7.13756e-24	0.0652254	1.53429e-13
TraesCS1A02G259700	2.35361	2.31187	3.02564	1.90916	2.11762	2.11762	0.811165	0.915977	0.699892	0.000519938	0.130277	5.02239e-12
TraesCS1A02G259900	0.71593	0.738834	2.13918	0.561133	0.540921	0.540921	0.783781	0.732128	0.252864	7.29175e-06	0.000138496	1.0736e-08
TraesCS1A02G260700	1.10542	2.12746	0.317645	2.52366	1.48098	1.48098	2.28299	0.696126	4.66237	6.23479e-06	4.64278e-05	0.331081
TraesCS1A02G260800	41.0587	25.7278	0.016567	7.30747	6.70965	6.70965	0.177976	0.260794	405.001	0	5.38167e-26	NaN
TraesCS1A02G261600	0.220165	0.170664	0.173787	0.13158	0.290995	0.290995	0.597641	1.70508	1.67444	0.018269	0.341755	0.178294
TraesCS1A02G262100	1.68703	0.667225	0.0497427	1.46558	0.318168	0.318168	0.868737	0.476852	6.39627	0.00109246	2.27947e-05	0.393133
TraesCS1A02G262600	2.24716	2.88259	1.92383	1.95964	3.00635	3.00635	0.872051	1.04293	1.56269	1.00376e-06	0.255941	0.0111163
TraesCS1A02G262900	1.89442	1.74644	1.27985	3.66463	2.66373	2.66373	1.93443	1.52523	2.08128	1.30259e-05	0.0297659	0.363229
TraesCS1A02G263600	1.27254	0.517156	4.17613	2.5827	0.820926	0.820926	2.02956	1.58739	0.196576	0.000888939	0.226683	2.27827e-18
TraesCS1A02G263700	2.36257	5.02993	26.6799	6.00004	6.37542	6.37542	2.53962	1.2675	0.23896	3.18049e-24	0.410841	9.71505e-07
TraesCS1A02G263800	1.28443	1.53476	1.86209	2.57053	1.74562	1.74562	2.0013	1.13739	0.937455	3.26238e-07	0.758544	0.360913
TraesCS1A02G264300	2.37578	1.34136	0.376363	2.09698	0.951613	0.951613	0.88265	0.709441	2.52844	0.000798846	0.00375538	0.705075
TraesCS1A02G264900	3.96476	6.81804	45.1137	10.5664	10.3489	10.3489	2.66507	1.51787	0.229396	2.39417e-33	0.00032869	0.0085762
TraesCS1A02G265600	18.1487	70.3996	552.912	40.6667	58.5908	58.5908	2.24075	0.83226	0.105968	1.7765e-50	6.91307e-35	1.33687e-171
TraesCS1A02G265900	40.1374	130.101	93.6676	119.357	194.644	194.644	2.9737	1.49609	2.07803	1.1641e-193	6.96186e-19	0.0036223
TraesCS1A02G266000	0.246407	0.351774	0.396487	0.932962	0.29339	0.29339	3.78626	0.834029	0.739972	0.0158591	0.228266	2.73389e-31
TraesCS1A02G266600	18.5477	19.6063	2.1085	34.5768	8.17107	8.17107	1.86421	0.416758	3.8753	1.30164e-48	1.18498e-246	4.00032e-12
TraesCS1A02G266700	2.25461	1.8537	0.0326303	6.38462	2.1724	2.1724	2.83181	1.17193	66.5762	4.76299e-23	0.984123	0.00977535
TraesCS1A02G266900	2.88168	5.35886	7.8343	5.97267	4.65548	4.65548	2.07264	0.868745	0.594243	1.43341e-12	0.000282789	0.0722692
TraesCS1A02G267800	10.7403	13.8943	46.0538	25.1546	20.9071	20.9071	2.34208	1.50472	0.453971	5.10104e-31	3.91762e-05	0.301185
TraesCS1A02G268300	51.8597	18.1777	0	36.3373	2.03457	2.03457	0.700685	0.111926	NaN	9.35214e-56	9.65391e-115	NaN
TraesCS1A02G268400	0.825681	2.26523	0.137437	2.11225	3.71157	3.71157	2.55819	1.6385	27.0056	3.04027e-05	0.00537953	0.728977
TraesCS1A02G268800	0.400542	0.565842	0.0184597	1.4409	0.664051	0.664051	3.59738	1.17356	35.9731	4.46576e-11	0.991743	0.878224
TraesCS1A02G268900	0.813568	0.411021	0	1.63111	0.219251	0.219251	2.00488	0.53343	NaN	0.00673826	0.0106214	0.000874456
TraesCS1A02G270800	0.113558	0.131415	0.029323	0.377106	0.071533	0.071533	3.32084	0.544328	2.43948	0.0194841	0.747679	0.493969
TraesCS1A02G270900	0.192829	0.318716	0.0213057	0.0426137	0.085077	0.085077	0.220992	0.266936	3.99316	0.0443036	0.0182673	0.885879
TraesCS1A02G271800	1.93953	3.14559	9.851	5.50367	5.56443	5.56443	2.83764	1.76896	0.564859	2.95534e-06	0.0311585	0.186074
TraesCS1A02G272200	6.33797	4.50033	2.93258	5.39625	5.30575	5.30575	0.851416	1.17897	1.80924	1.44582e-11	0.993726	0.943839
TraesCS1A02G272500	1.38262	1.33832	5.83856	3.24673	2.50648	2.50648	2.34824	1.87285	0.429298	3.34779e-12	7.07351e-06	5.1209e-07
TraesCS1A02G273100	3.13026	5.04292	11.8606	6.23074	7.39845	7.39845	1.99049	1.4671	0.623782	1.43754e-15	0.00014579	9.0917e-08
TraesCS1A02G273200	1.79132	1.43449	1.924	1.58	1.59405	1.59405	0.882033	1.11123	0.828507	0.0396598	0.814734	5.23261e-19
TraesCS1A02G273800	0.127437	0.202885	2.5272	0.321641	0.208446	0.208446	2.52392	1.02741	0.0824808	0.0357145	0.74502	9.72759e-09
TraesCS1A02G273900	4.90102	14.2629	14.6467	13.3751	22.1014	22.1014	2.72904	1.54957	1.50897	3.74159e-62	5.00837e-10	0.94285
TraesCS1A02G275000	0.0244423	0.0771577	0.054715	0.185381	0.14074	0.14074	7.58441	1.82406	2.57224	0.0137133	0.595153	0.0160138
TraesCS1A02G275200	7.25647	13.3489	44.362	14.0832	16.3084	16.3084	1.94077	1.2217	0.367622	8.0633e-19	0.56201	3.71187e-13
TraesCS1A02G275800	65.8413	63.6055	0.388759	175.369	95.6481	95.6481	2.66351	1.50377	246.034	4.35906e-230	9.70672e-12	0.00339291
TraesCS1A02G277000	1.18541	0.71093	1.67441	2.38896	1.17419	1.17419	2.01531	1.65163	0.701258	0.000303465	0.116247	5.45715e-05
TraesCS1A02G277800	2.06102	1.91965	0.800444	1.87268	2.62783	2.62783	0.908617	1.36892	3.28297	8.48549e-05	0.209147	4.16552e-05
TraesCS1A02G278600	0.638078	2.55407	16.2137	1.53041	3.28584	3.28584	2.39848	1.28651	0.202659	4.45855e-07	0.39423	4.76314e-172
TraesCS1A02G278900	0.402043	1.19806	1.8325	0.894678	1.98304	1.98304	2.22533	1.65521	1.08215	0.000581775	0.0013971	0.00399496
TraesCS1A02G279200	0.368791	0.454637	0.240709	0.279543	0.367843	0.367843	0.757999	0.809092	1.52816	0.0141379	0.11212	0.499505
TraesCS1A02G279500	1.92452	1.0822	1.1268	1.27557	0.615339	0.615339	0.662798	0.568601	0.546095	8.60678e-07	0.000233837	0.0116573
TraesCS1A02G279900	1.89983	1.22479	0.584562	1.47967	1.3368	1.3368	0.778844	1.09145	2.28685	0.000988837	0.796953	0.183547
TraesCS1A02G280400	12.0946	7.35249	1.9433	8.49348	7.23826	7.23826	0.702256	0.984465	3.72472	1.76275e-29	0.0451456	0.985524
TraesCS1A02G280600	2.50273	1.84314	11.9839	5.6501	3.2721	3.2721	2.25757	1.77529	0.273042	1.68546e-15	7.12148e-06	0.400677
TraesCS1A02G281700	2.44451	2.0103	3.1703	2.22436	2.15883	2.15883	0.909938	1.07388	0.680953	0.00119113	0.54633	1.30319e-19
TraesCS1A02G281800	20.534	14.8153	13.9312	18.6927	11.8648	11.8648	0.910327	0.800842	0.851669	1.09057e-22	7.28457e-18	7.07927e-05
TraesCS1A02G282100	0	0.0280343	0.0327437	0.0884497	0.088081	0.088081	NaN	3.1419	2.69002	0.00824244	0.382379	0.198098
TraesCS1A02G282200	0.488815	0.534573	0.272112	0.292139	0.721587	0.721587	0.597646	1.34984	2.65181	0.0164189	0.70625	0.914557
TraesCS1A02G282800	2.81584	4.82565	1.36072	6.10247	3.90115	3.90115	2.1672	0.808419	2.86697	7.42436e-06	0.00261155	0.0972183
TraesCS1A02G283000	5.10707	12.5418	41.3417	11.3076	21.7135	21.7135	2.21411	1.7313	0.52522	6.23004e-05	1.11834e-22	2.56038e-09
TraesCS1A02G283100	0.336531	1.28997	0.0432547	1.18925	1.0572	1.0572	3.53384	0.819557	24.4413	1.79248e-11	0.00583602	0.221482
TraesCS1A02G283800	15.2069	18.6717	17.9773	13.3376	18.7916	18.7916	0.877077	1.00642	1.04529	3.22123e-38	5.46876e-08	1.36876e-05
TraesCS1A02G284000	0.452889	0.580236	0.150891	2.02566	0.858927	0.858927	4.47276	1.48031	5.69238	1.84002e-28	0.158234	0.489678
TraesCS1A02G284100	0.241041	0.793448	1.33383	0.751843	0.910971	0.910971	3.11915	1.14812	0.682975	3.32528e-06	0.903943	0.000287893
TraesCS1A02G284900	37.6796	39.0068	3.35243	78.3682	46.4794	46.4794	2.07986	1.19157	13.8644	2.63201e-86	0.856133	0.999548
TraesCS1A02G287000	0.46569	0.997012	49.8286	2.12763	6.58886	6.58886	4.56878	6.60861	0.132231	2.5736e-11	3.97322e-39	3.83361e-32
TraesCS1A02G288700	1.33723	1.29045	0.427536	1.15222	1.44864	1.44864	0.861646	1.12258	3.38835	0.000163365	0.742681	0.00213392
TraesCS1A02G289200	1.79197	1.12608	0.378089	8.4077	2.75303	2.75303	4.69189	2.4448	7.28144	4.08375e-16	0.0140324	0.00313093
TraesCS1A02G289300	0	0.409757	0.918761	2.15464	1.11161	1.11161	NaN	2.71285	1.2099	7.76035e-08	0.255365	0.246067
TraesCS1A02G290500	5.83151	5.28483	2.14514	4.43851	5.92827	5.92827	0.761125	1.12175	2.76358	4.89739e-40	0.336917	1.31814e-15
TraesCS1A02G290700	2.83089	1.43423	0.25009	7.17526	5.68423	5.68423	2.53463	3.96326	22.7288	4.08135e-44	4.33944e-71	0.56202
TraesCS1A02G292400	0.773457	0.732481	3.26296	0.604587	1.00338	1.00338	0.781668	1.36984	0.307507	0.00090932	0.481655	0.00383938
TraesCS1A02G293000	0.727147	0.088543	0.0102223	0.215188	0.0228923	0.0228923	0.295934	0.258545	2.23944	4.90858e-06	0.313601	NaN
TraesCS1A02G293200	0	0	0.0611413	0.0596887	0.0697993	0.0697993	NaN	NaN	1.14161	0.00841378	0.00372583	0.0161095
TraesCS1A02G294400	1.10348	0.664487	0.278663	0.604834	0.567979	0.567979	0.548116	0.854763	2.03823	6.00264e-08	0.147377	0.0245169
TraesCS1A02G295800	22.3399	110.359	417.089	92.7731	167.304	167.304	4.15279	1.51599	0.401123	6.69211e-257	8.31798e-22	8.87683e-102
TraesCS1A02G296300	0.883004	2.28628	3.78875	0.770656	1.30338	1.30338	0.872766	0.570087	0.344013	0.000688622	4.39369e-19	7.97257e-43
TraesCS1A02G298200	11.3519	52.1706	127.979	51.3319	107.611	107.611	4.52186	2.06268	0.840852	1.16625e-244	9.95685e-88	1.45421e-194
TraesCS1A02G298400	13.4528	7.39621	0.113174	4.22296	3.25751	3.25751	0.313909	0.44043	28.7833	2.38293e-219	7.40864e-61	0.353404
TraesCS1A02G298800	1.8006	1.22214	0.759531	1.57192	0.428229	0.428229	0.873001	0.350392	0.563808	0.0212322	4.55106e-07	0.000774686
TraesCS1A02G298900	1.29499	3.98166	41.4955	3.57105	5.76282	5.76282	2.75759	1.44734	0.138878	2.84831e-25	9.25947e-05	7.26316e-25
TraesCS1A02G299100	1.93782	1.21672	0.753927	1.58338	0.514963	0.514963	0.817092	0.423237	0.683041	1.66525e-07	6.06937e-14	8.67273e-15
TraesCS1A02G299600	0.741258	0.713948	0.11437	0.650097	0.87957	0.87957	0.877018	1.23198	7.69059	0.025859	0.844023	0.282932
TraesCS1A02G299900	0.127735	0.184578	0.012527	0.383223	0.239344	0.239344	3.00015	1.29671	19.1063	0.000349177	0.849952	0.110696
TraesCS1A02G300000	0.607769	3.23641	0.274899	1.78708	1.59055	1.59055	2.9404	0.491455	5.78594	3.56457e-13	1.32292e-22	0.702748
TraesCS1A02G300200	6.66553	1.53175	1.93601	12.5148	1.93693	1.93693	1.87754	1.26452	1.00047	1.94366e-15	0.703933	0.0811931
TraesCS1A02G300300	22.772	98.0633	28.3429	52.0926	138.95	138.95	2.28758	1.41695	4.90247	5.87094e-29	2.18171e-06	4.75483e-107
TraesCS1A02G300600	0.154663	0.169021	0.0296723	0.755448	0.143099	0.143099	4.88447	0.846634	4.82264	0.00106132	0.738814	0.870712
TraesCS1A02G301800	0.396002	0.268905	0.0292	0.318244	0.361205	0.361205	0.803642	1.34324	12.37	0.0127671	0.674736	0.719515
TraesCS1A02G302100	0.030008	0.0752437	0	0.176764	0.0139923	0.0139923	5.89057	0.18596	NaN	0.0177016	0.123444	NaN
TraesCS1A02G302800	14.3637	17.6804	38.02	11.158	20.7143	20.7143	0.776823	1.1716	0.544826	1.44692e-38	0.923189	0.000324623
TraesCS1A02G304700	0.470482	0.344261	0.200277	1.57697	0.448977	0.448977	3.35183	1.30418	2.24178	5.08358e-18	0.693356	0.124626
TraesCS1A02G305300	1.89691	1.18705	0.051494	1.13457	0.496204	0.496204	0.598115	0.418016	9.63615	6.87987e-06	0.000306266	0.380766
TraesCS1A02G305400	1.81225	4.45765	55.883	6.40593	4.5042	4.5042	3.5348	1.01044	0.0806006	1.76781e-18	0.25695	2.63309e-15
TraesCS1A02G306600	2.23421	0.229145	0	0.579175	0.015412	0.015412	0.259231	0.0672588	NaN	4.38299e-32	0.000122854	NaN
TraesCS1A02G307500	0.621684	0	0	0.33393	0	0	0.537138	NaN	NaN	0.0249	NaN	NaN
TraesCS1A02G309600	1.0741	2.58341	21.3269	3.69406	3.70369	3.70369	3.43921	1.43364	0.173663	4.76623e-13	0.153261	1.28111e-10
TraesCS1A02G310600	0.282149	0.0467267	5.20289	0.0471733	0.141419	0.141419	0.167193	3.02651	0.0271808	0.0172831	0.163152	1.06853e-09
TraesCS1A02G311300	0.615938	1.15302	1.92911	1.7842	1.68195	1.68195	2.89671	1.45874	0.871879	4.93126e-05	0.302268	0.696081
TraesCS1A02G312700	1.94604	3.78307	0.100227	6.47682	3.4564	3.4564	3.3282	0.91365	34.4858	1.10716e-28	0.00305576	0.499164
TraesCS1A02G312800	2.3076	7.39439	46.3614	4.74342	13.9578	13.9578	2.05556	1.88761	0.301064	2.49846e-05	5.43775e-13	0.00356942
TraesCS1A02G313300	9.24276	5.36995	4.40278	6.89482	5.23438	5.23438	0.745969	0.974754	1.18888	3.56157e-33	0.00170464	0.00382169
TraesCS1A02G313900	3.7161	6.53223	0.071289	1.6033	2.4123	2.4123	0.431448	0.369293	33.8384	3.08949e-39	1.33864e-68	0.441077
TraesCS1A02G314300	4.50266	16.4463	14.7829	19.7827	14.2467	14.2467	4.39355	0.866257	0.96373	1.04588e-149	5.41398e-08	1.53309e-05
TraesCS1A02G315400	2.93927	3.25329	7.12033	5.45406	5.03309	5.03309	1.85558	1.54708	0.706863	6.81256e-08	7.86725e-05	0.00839056
TraesCS1A02G317200	310.577	272.187	133.464	670.211	351.315	351.315	2.15795	1.29071	2.63229	1.35132e-195	4.32106e-05	4.13443e-75
TraesCS1A02G317300	0.330925	0.374081	0	1.19007	1.10639	1.10639	3.5962	2.95762	NaN	1.78863e-12	6.10501e-09	NaN
TraesCS1A02G317700	2.09579	1.73007	1.26038	1.43879	2.11654	2.11654	0.686515	1.22339	1.67929	0.0225251	0.920394	0.401324
TraesCS1A02G319300	1.02546	0.578451	0.001281	0.738536	0.96441	0.96441	0.720197	1.66723	752.857	0.000485899	0.0846427	0.00136779
TraesCS1A02G319600	2.97829	2.02573	1.20057	2.64519	2.51104	2.51104	0.88816	1.23958	2.09154	0.00127436	0.832499	0.484986
TraesCS1A02G319900	2.28429	0.127147	0	0.831264	0.0401777	0.0401777	0.363905	0.315994	NaN	8.62655e-07	0.519658	NaN
TraesCS1A02G320000	9.78852	4.24729	0.180349	17.9412	8.78471	8.78471	1.83288	2.06831	48.7096	1.35521e-13	1.36803e-19	0.612811
TraesCS1A02G321900	3.67641	3.58304	11.1356	2.9419	3.92558	3.92558	0.80021	1.0956	0.352524	3.50021e-10	0.42531	0.19633
TraesCS1A02G322600	0.238135	0.00817967	0	1.92576	0.00701233	0.00701233	8.08683	0.857288	NaN	2.33102e-26	NaN	NaN
TraesCS1A02G323600	0.394167	0.256085	0	0.311941	0.0309353	0.0309353	0.791392	0.120801	NaN	0.0183402	0.00345645	NaN
TraesCS1A02G324000	2.7467	1.74082	4.01797	11.1166	7.25402	7.25402	4.04725	4.16701	1.80539	6.89833e-84	4.48912e-64	0.000173372
TraesCS1A02G326800	6.01231	28.4659	42.443	2.91497	48.6902	48.6902	0.484834	1.71048	1.14719	3.88402e-30	6.06619e-29	1.52645e-168
TraesCS1A02G327900	1.45192	2.06838	1.7967	3.37973	3.54558	3.54558	2.32777	1.71418	1.97339	0.000116518	0.0118585	2.43784e-07
TraesCS1A02G328000	8.67942	33.8654	17.7476	27.788	56.6643	56.6643	3.2016	1.67322	3.19278	1.03744e-245	7.43871e-57	2.23574e-284
TraesCS1A02G328100	1.15186	0.817794	1.71003	0.908227	1.77114	1.77114	0.78849	2.16575	1.03574	0.012462	0.000714227	0.0254692
TraesCS1A02G328300	0.124413	0.0705207	0.007902	0.0107107	0.0296987	0.0296987	0.0860896	0.421134	3.75837	2.70747e-06	0.231411	0.887329
TraesCS1A02G330900	3.21797	5.64732	54.2318	9.9423	8.39335	8.39335	3.08962	1.48625	0.154768	4.69719e-41	0.000925973	8.24047e-05
TraesCS1A02G331700	1.55781	2.47736	6.1321	2.97743	3.00544	3.00544	1.91129	1.21316	0.490116	0.000369213	0.855946	0.0743802
TraesCS1A02G333200	1.21916	1.0835	0.109297	0.882824	0.563911	0.563911	0.724125	0.520456	5.15942	4.35095e-05	2.6516e-06	0.925432
TraesCS1A02G334700	0.0142053	0.213876	0.862891	0.566679	0.224444	0.224444	39.892	1.04941	0.260107	2.55886e-14	0.776587	0.0123495
TraesCS1A02G334800	0.057015	1.53943	13.4256	0.483505	2.18162	2.18162	8.48031	1.41716	0.162498	2.18472e-09	0.101038	0.721843
TraesCS1A02G336100	0.991563	0.579206	0.07713	0.753793	0.908561	0.908561	0.760207	1.56863	11.7796	0.0139161	0.318265	0.0520623
TraesCS1A02G336300	1.78493	1.70736	0.466147	0.944534	0.513685	0.513685	0.529173	0.300865	1.10198	6.6791e-09	2.5477e-13	0.56601
TraesCS1A02G336900	1.01724	1.00015	0.2025	0.510926	0.29434	0.29434	0.502265	0.294297	1.45353	1.9521e-07	1.664e-09	0.798787
TraesCS1A02G337900	0.0475837	0.120775	0.0199647	0.592757	0.115282	0.115282	12.4572	0.954519	5.7743	2.4787e-12	0.737175	0.743791
TraesCS1A02G338800	1.04682	0	0	0.574506	0.0323877	0.0323877	0.54881	NaN	NaN	0.0270364	NaN	NaN
TraesCS1A02G339100	4.87231	2.35105	0	2.03556	2.4483	2.4483	0.417782	1.04136	NaN	2.29889e-16	0.589847	NaN
TraesCS1A02G339200	0.646183	1.55111	0.334107	3.35306	2.39019	2.39019	5.18902	1.54096	7.15396	1.83163e-15	0.0864372	0.0276222
TraesCS1A02G339300	16.6859	13.2605	0.883596	9.93033	12.7217	12.7217	0.595135	0.959364	14.3976	1.24798e-158	1.35147e-11	0.231867
TraesCS1A02G341300	5.01582	4.3567	1.49178	9.77348	5.94968	5.94968	1.94853	1.36564	3.9883	2.05509e-18	0.05807	7.44491e-19
TraesCS1A02G343300	0.192417	0.141776	0.565631	0.546841	0.405088	0.405088	2.84196	2.85724	0.71617	0.0105401	0.00715066	0.00512134
TraesCS1A02G346200	0.168823	0.00235467	0.0150523	0.0435447	0.0174197	0.0174197	0.25793	7.39793	1.15727	5.07905e-08	0.309742	0.0181377
TraesCS1A02G346500	4.10543	16.6608	29.6559	8.28007	28.0172	28.0172	2.01686	1.68162	0.94474	3.69171e-12	0.00129538	1.89572e-10
TraesCS1A02G346600	0.977556	0.552754	0.518102	0.779252	0.147266	0.147266	0.797144	0.266422	0.284241	0.0287729	7.24783e-07	0.515142
TraesCS1A02G346900	0	0	0.113372	0.134215	0.035866	0.035866	NaN	NaN	0.316356	0.0266471	NaN	0.586131
TraesCS1A02G347100	0.589875	0.867312	1.54775	1.12679	1.11526	1.11526	1.91022	1.28588	0.720566	0.00294495	0.672165	0.0334229
TraesCS1A02G347200	0.572108	0.474969	2.34017	0.457074	0.670586	0.670586	0.79893	1.41185	0.286554	0.0295964	0.506752	0.187437
TraesCS1A02G348100	0.0181917	0.00967433	0	0	0	0	0	0	NaN	0.0260196	0.344875	NaN
TraesCS1A02G351000	0.855427	0.753241	0.0463847	1.99652	1.36458	1.36458	2.33395	1.81161	29.4187	9.94963e-05	0.053757	0.836603
TraesCS1A02G351200	0	0.00991267	0	0.369047	0.0429663	0.0429663	NaN	4.33449	NaN	1.35493e-07	0.583348	NaN
TraesCS1A02G353000	0.103811	2.22306	23.7464	0.847598	4.57179	4.57179	8.16482	2.05653	0.192526	6.41969e-05	2.69434e-05	8.24886e-24
TraesCS1A02G355300	1.45517	2.46433	1.22057	1.2873	1.56423	1.56423	0.884638	0.634747	1.28155	0.0421672	0.000175631	3.9525e-08
TraesCS1A02G356000	1.24745	0.898083	0.034383	2.81959	0.962577	0.962577	2.26028	1.07181	27.9957	5.94289e-05	0.73273	0.916433
TraesCS1A02G356500	2.44156	3.28549	11.8622	4.50039	4.51874	4.51874	1.84325	1.37536	0.380937	0.00199718	0.157682	2.25537e-05
TraesCS1A02G356800	0.499983	0.217114	0.0335027	0.215809	0.093483	0.093483	0.431634	0.430571	2.79032	9.63515e-06	0.0118664	0.519842
TraesCS1A02G357600	1.22057	0.119229	0	0.480908	0.0333463	0.0333463	0.394003	0.279682	NaN	5.47967e-13	0.0749373	NaN
TraesCS1A02G358000	0.846022	1.07665	7.01634	1.84197	2.39333	2.39333	2.17721	2.22294	0.341108	0.000162801	4.54807e-07	0.0713511
TraesCS1A02G358600	4.47914	3.7755	2.91928	8.74078	3.10326	3.10326	1.95144	0.821946	1.06302	1.09293e-11	0.00169305	2.09014e-08
TraesCS1A02G359100	0.56983	1.11733	0.449282	2.21498	0.683749	0.683749	3.88709	0.611949	1.52187	6.00386e-19	0.000178568	0.000238237
TraesCS1A02G359900	3.32568	1.2427	0.051882	2.92076	0.854028	0.854028	0.878246	0.687236	16.461	0.00113827	0.0207623	4.73252e-20
TraesCS1A02G360300	2.70872	3.55191	0.762302	1.95877	3.49357	3.49357	0.723136	0.983575	4.58292	9.54859e-36	2.34999e-05	2.46999e-107
TraesCS1A02G361100	5.43276	5.68042	6.9466	4.08429	5.33001	5.33001	0.75179	0.938312	0.767283	1.06441e-35	7.85068e-07	3.63131e-29
TraesCS1A02G362100	0.76815	2.94224	0.129488	3.78035	1.85103	1.85103	4.92137	0.629121	14.295	2.53053e-31	1.21423e-09	5.66042e-05
TraesCS1A02G362700	1.52029	1.24522	1.38053	1.23962	1.37086	1.37086	0.815385	1.1009	0.992995	0.000226431	0.753864	0.562702
TraesCS1A02G364000	102.533	382.316	3139.16	299.125	802.172	802.172	2.91735	2.09819	0.255537	3.83712e-291	4.331e-176	7.43762e-09
TraesCS1A02G364100	0.0225603	0.458243	13.0601	0.32985	0.828431	0.828431	14.6208	1.80784	0.0634322	0.00116922	0.178485	4.63666e-10
TraesCS1A02G364200	20.4919	13.8268	11.1115	17.6436	13.3317	13.3317	0.861002	0.964189	1.19981	2.26453e-22	2.6011e-05	4.66537e-06
TraesCS1A02G364400	5.43404	30.8387	116.274	15.6051	48.7702	48.7702	2.87173	1.58146	0.419441	1.01619e-49	1.00654e-15	5.47616e-20
TraesCS1A02G364600	12.0059	13.0138	11.1864	10.5627	13.5612	13.5612	0.879791	1.04206	1.21229	3.52128e-20	0.00684582	0.000274389
TraesCS1A02G364700	1.58237	1.89976	12.8576	3.53586	1.29834	1.29834	2.23454	0.683425	0.100979	1.61912e-05	0.00150997	6.77763e-26
TraesCS1A02G365300	5.39942	1.358	0	3.19223	0.465686	0.465686	0.591217	0.34292	NaN	6.31476e-28	1.99647e-18	NaN
TraesCS1A02G366500	0.603527	0.469402	1.1535	1.37582	0.447908	0.447908	2.27963	0.954209	0.388304	0.000146862	0.392791	0.0181429
TraesCS1A02G366900	0.0843263	0.120699	0.004763	0.438827	0.177983	0.177983	5.20392	1.4746	37.3678	1.00056e-05	0.660281	NaN
TraesCS1A02G367000	0.056175	0.78825	0.028023	2.67606	0.549946	0.549946	47.638	0.697679	19.6248	2.77336e-54	0.353202	0.386647
TraesCS1A02G367100	0.0207633	0.78256	0	0.751566	0.185478	0.185478	36.1968	0.237014	NaN	0.0142976	9.49322e-11	0.56601
TraesCS1A02G367200	0.083451	0.532173	0.0878583	0.339895	0.149893	0.149893	4.07299	0.281662	1.70608	0.000321287	2.67565e-09	0.0465889
TraesCS1A02G368800	2.62899	3.34701	11.1596	4.8471	4.4679	4.4679	1.84371	1.33489	0.400364	0.00231758	0.344795	3.89809e-11
TraesCS1A02G369300	5.83479	1.04256	0.41712	1.54343	1.00777	1.00777	0.264522	0.966631	2.41601	1.34199e-80	0.386945	0.776577
TraesCS1A02G369900	8.24963	9.89678	17.8035	6.86244	11.129	11.129	0.831848	1.1245	0.6251	4.31676e-12	0.526779	3.76917e-17
TraesCS1A02G370100	1.85113	5.99688	0	0.0702677	1.33435	1.33435	0.0379593	0.222508	NaN	1.00711e-41	1.31479e-73	NaN
TraesCS1A02G370400	0.00452433	0.112097	0.0172457	0.0986143	0.0256613	0.0256613	21.7964	0.22892	1.48799	0.0222403	0.0637677	0.424095
TraesCS1A02G370600	0.0875977	0.584859	0.0398267	0.718851	0.0971853	0.0971853	8.20628	0.166169	2.44021	7.65145e-09	3.47473e-11	0.0605504
TraesCS1A02G370700	0.0184573	0.334718	0.0633473	0.225896	0.0743847	0.0743847	12.2388	0.222231	1.17424	0.000577267	2.83867e-05	0.828837
TraesCS1A02G371700	1.04398	1.41134	2.24968	0.881704	1.91837	1.91837	0.844558	1.35925	0.852731	0.0063677	0.45504	0.870986
TraesCS1A02G372300	0.620765	0.970923	0.380156	1.93828	0.900793	0.900793	3.1224	0.92777	2.36954	5.82255e-08	0.200912	0.0783541
TraesCS1A02G372700	6.57486	76.0523	735.339	27.8663	181.236	181.236	4.2383	2.38305	0.246466	2.39535e-266	4.80576e-109	0.000233196
TraesCS1A02G373200	0.414842	0.603732	4.67144	0.829461	0.79683	0.79683	1.99946	1.31984	0.170575	0.0476234	0.692885	2.28205e-06
TraesCS1A02G374200	0.594448	0.206714	0.0736663	0.307238	0.406516	0.406516	0.516846	1.96656	5.51834	0.0236199	0.426247	0.999962
TraesCS1A02G376500	0.112498	0.539511	3.47744	0.057869	0.702851	0.702851	0.514402	1.30276	0.202117	0.0438691	0.688997	2.24135e-59
TraesCS1A02G376800	1.1362	0.0316703	0	0.202377	0.248166	0.248166	0.178118	7.8359	NaN	1.69007e-05	0.200444	NaN
TraesCS1A02G377000	2.38721	0.0375427	0	0.169906	0.383218	0.383218	0.0711737	10.2075	NaN	9.8014e-11	0.165189	NaN
TraesCS1A02G377200	0.293181	0	0	0	0	0	0	NaN	NaN	0.00875115	NaN	NaN
TraesCS1A02G377600	2.51566	1.28038	0	1.22495	1.84815	1.84815	0.486929	1.44344	NaN	0.000211038	0.666782	NaN
TraesCS1A02G378100	0.0139847	0.020128	0.35263	0.277179	0.0698777	0.0698777	19.8202	3.47166	0.198162	0.000143948	0.444657	0.00190983
TraesCS1A02G378500	0.0129657	0.358544	0.00881967	0.525651	0.106348	0.106348	40.5418	0.296612	12.0581	6.6708e-07	0.00217592	0.982706
TraesCS1A02G380900	2.3568	4.16096	24.1817	1.35211	6.33736	6.33736	0.573705	1.52305	0.262073	1.15883e-17	0.000549099	2.04282e-13
TraesCS1A02G381400	1.7259	9.76477	6.29621	16.304	6.36832	6.36832	9.44666	0.652173	1.01145	7.87041e-46	1.17299e-06	0.00183379
TraesCS1A02G382200	0.591965	2.2454	0.593836	1.39818	1.36894	1.36894	2.36193	0.609666	2.30526	5.59202e-05	4.68341e-07	0.584478
TraesCS1A02G383200	0.755385	0.769362	0.650474	0.585711	0.707558	0.707558	0.77538	0.919668	1.08776	0.0430968	0.35378	0.0778343
TraesCS1A02G383500	3.84384	12.0011	13.1036	3.49399	10.7369	10.7369	0.908985	0.894653	0.819383	0.00431528	2.66465e-05	0.000995241
TraesCS1A02G384300	0.02448	0	0.00774333	0.193257	0.030925	0.030925	7.8945	NaN	3.99376	3.4284e-05	0.0318374	0.263208
TraesCS1A02G385800	2.95286	1.98487	0.005442	5.42248	3.90933	3.90933	1.83635	1.96956	718.362	9.23969e-08	7.2283e-09	0.952933
TraesCS1A02G386000	2.62946	2.37277	0.009089	9.61922	5.21738	5.21738	3.65825	2.19886	574.032	1.45074e-54	1.38074e-14	0.54772
TraesCS1A02G386200	6.91306	4.81975	0.00538267	4.69346	2.31803	2.31803	0.678927	0.480945	430.647	2.8294e-43	1.17214e-48	NaN
TraesCS1A02G386700	3.98466	6.61935	0	15.4834	6.16685	6.16685	3.88575	0.931639	NaN	1.92136e-66	0.00300503	NaN
TraesCS1A02G387400	0.175971	1.36117	0	0.611446	1.03252	1.03252	3.4747	0.758554	NaN	1.25349e-05	0.00188302	NaN
TraesCS1A02G388700	0.418493	1.86263	20.656	0.881928	3.26131	3.26131	2.10739	1.75092	0.157887	0.0226627	8.93726e-06	3.08299e-96
TraesCS1A02G388900	0.465712	0.251772	0.0927253	0.176168	0.127229	0.127229	0.378277	0.505333	1.3721	5.12441e-05	0.0779693	0.764755
TraesCS1A02G389500	8.91486	10.1513	17.3441	16.5085	11.7982	11.7982	1.85179	1.16224	0.680244	1.3066e-20	0.809145	0.783035
TraesCS1A02G391100	0.123512	0.078409	0.00542433	0.0105267	0.0603523	0.0603523	0.0852279	0.769712	11.1262	0.0027995	0.702888	NaN
TraesCS1A02G392200	3.5874	37.6881	193.787	8.04453	69.1334	69.1334	2.24244	1.83436	0.356749	3.62113e-15	1.62264e-35	0.713782
TraesCS1A02G392300	2.56321	4.47979	1.71585	4.92995	3.4796	3.4796	1.92335	0.776732	2.02792	4.75379e-07	4.13889e-09	0.51267
TraesCS1A02G393800	1.02765	1.30089	0.0918337	0.80588	0.66707	0.66707	0.784196	0.51278	7.26389	0.00102217	4.69835e-08	0.0296909
TraesCS1A02G393900	0.105527	0.030768	0	0.620607	0.14032	0.14032	5.88101	4.56057	NaN	0.000277307	0.325068	NaN
TraesCS1A02G394800	0	0.954443	2.17161	0.113201	1.00881	1.00881	NaN	1.05696	0.464543	0.00278443	0.680616	0.550263
TraesCS1A02G395000	0.115356	0.40529	14.9441	0.015896	0.831382	0.831382	0.1378	2.05133	0.0556328	0.0019458	0.0125173	2.98209e-26
TraesCS1A02G395300	5.11595	8.88876	13.2691	12.2025	9.73004	9.73004	2.38518	1.09465	0.733285	1.2505e-36	0.192349	7.01293e-39
TraesCS1A02G395800	2.04433	1.88762	0.016069	6.91736	2.85742	2.85742	3.38368	1.51377	177.822	7.19364e-30	0.10619	0.898684
TraesCS1A02G396400	0.769073	0.807705	1.44557	1.73994	1.02774	1.02774	2.26239	1.27243	0.71096	1.25642e-09	0.621092	0.609241
TraesCS1A02G396900	3.18468	14.9676	13.9833	28.6437	8.19157	8.19157	8.99421	0.547287	0.585809	4.70121e-65	1.98758e-43	0.00198602
TraesCS1A02G397100	1.11969	1.95182	9.14477	2.2509	3.06372	3.06372	2.01029	1.56967	0.335024	0.000571542	0.00622058	0.367693
TraesCS1A02G397200	0.254603	2.2469	0.094501	3.54154	1.04526	1.04526	13.9101	0.465201	11.0609	1.50431e-20	1.07694e-05	0.939857
TraesCS1A02G397700	0.0902273	0.021067	0	0.019564	0.0275853	0.0275853	0.21683	1.30941	NaN	0.012361	0.963872	NaN
TraesCS1A02G397800	0.0449557	0	0	0	0	0	0	NaN	NaN	0.0211254	NaN	NaN
TraesCS1A02G398900	0.906159	1.0624	2.06436	0.813908	1.24042	1.24042	0.898195	1.16756	0.600872	0.0385859	0.970894	3.38189e-06
TraesCS1A02G400200	3.49281	8.06175	62.1457	6.55322	14.9698	14.9698	1.8762	1.8569	0.240883	3.44268e-07	8.25568e-24	8.99602e-23
TraesCS1A02G400600	0.395093	0.864203	1.06498	0.896773	0.684297	0.684297	2.26978	0.791825	0.642546	0.0166268	0.0769998	0.965321
TraesCS1A02G402100	0.847445	0.809004	0.505718	0.60274	1.32316	1.32316	0.711244	1.63555	2.61641	3.14863e-05	0.018515	0.00158062
TraesCS1A02G402400	31.1324	16.1998	5.34148	18.8138	9.74603	9.74603	0.604316	0.601614	1.82459	6.06704e-208	2.49779e-88	0.0945797
TraesCS1A02G403000	12.2434	4.20774	1.72137	8.73905	3.74262	3.74262	0.713774	0.889459	2.17421	1.26263e-29	0.000583127	0.614093
TraesCS1A02G404200	1.9835	3.62467	0.290329	0.962579	1.47768	1.47768	0.485294	0.407673	5.08968	1.17046e-11	3.92032e-22	0.0244079
TraesCS1A02G404400	0.240691	0.208526	1.41987	0.118724	0.285036	0.285036	0.493262	1.36691	0.200749	0.00565903	0.74789	0.577288
TraesCS1A02G404900	2.9789	0.655781	0.024779	5.50418	0.380738	0.380738	1.84772	0.580587	15.3653	0.000984388	0.0661157	NaN
TraesCS1A02G406200	1.66695	2.31076	1.48252	4.62181	2.37645	2.37645	2.77261	1.02843	1.60298	1.4089e-28	0.14924	0.0215064
TraesCS1A02G406300	1.40345	7.54222	317.299	4.30877	14.6844	14.6844	3.07014	1.94696	0.0462794	6.93853e-13	2.21367e-14	1.60428e-107
TraesCS1A02G406700	0	0.0179053	0.00487167	0.0614693	0.017313	0.017313	NaN	0.966919	3.55381	0.00504268	0.941171	NaN
TraesCS1A02G407600	0.582201	0.178728	0.0849423	0.509589	0.0446177	0.0446177	0.87528	0.249641	0.52527	0.038646	0.00160913	0.109779
TraesCS1A02G407800	0.0554767	0	0	0	0	0	0	NaN	NaN	0.00193608	NaN	NaN
TraesCS1A02G408200	1.2495	2.04345	0	3.20888	1.77437	1.77437	2.56813	0.868319	NaN	1.32479e-08	0.0753911	0.373613
TraesCS1A02G408600	0.6819	0.484927	0.114571	0.443746	0.379057	0.379057	0.650749	0.781678	3.30849	0.00198863	0.133073	0.246486
TraesCS1A02G408700	4.21281	3.98546	2.31619	3.5892	4.59481	4.59481	0.851972	1.15289	1.98378	1.60661e-08	0.818539	2.89179e-06
TraesCS1A02G408800	1.27546	1.49378	13.6582	0.700821	2.07791	2.07791	0.549464	1.39104	0.152137	2.01445e-11	0.157658	0.000477389
TraesCS1A02G409800	5.54453	9.50798	20.9495	11.2104	12.662	12.662	2.02189	1.33172	0.604405	3.66124e-24	0.0120166	2.80425e-34
TraesCS1A02G410700	0.00945233	0.131461	0.0836657	0.29215	0.0867603	0.0867603	30.9077	0.659972	1.03699	0.00182311	0.550353	0.781309
TraesCS1A02G411100	0.26119	0.412023	0	1.47271	0.0711097	0.0711097	5.63847	0.172587	NaN	1.23597e-05	3.39229e-11	NaN
TraesCS1A02G411200	1.00964	2.52707	15.2349	2.6082	2.99528	2.99528	2.5833	1.18528	0.196607	8.51275e-10	0.980873	1.45056e-07
TraesCS1A02G411600	8.59808	6.35751	3.19823	28.4864	4.3687	4.3687	3.31311	0.687171	1.36597	9.90659e-205	8.01997e-31	0.13169
TraesCS1A02G412100	0.102368	0.265691	0.0754363	0.264112	0.157098	0.157098	2.58003	0.59128	2.08252	0.0418637	0.0130672	0.555519
TraesCS1A02G412600	21.4496	15.5186	0.269437	8.72178	8.66038	8.66038	0.406618	0.558066	32.1426	3.90801e-41	8.46003e-14	0.920343
TraesCS1A02G412700	0.0802687	0.0625553	0	0.371785	0.0705637	0.0705637	4.63176	1.12802	NaN	0.012344	0.990318	NaN
TraesCS1A02G413000	235.19	208.826	349.694	199.412	224.234	224.234	0.847874	1.07378	0.641229	8.47365e-81	0.00087702	7.71657e-08
TraesCS1A02G413400	0.134448	0.522836	0.086984	0.617401	0.494515	0.494515	4.59211	0.945831	5.68512	6.67918e-06	0.516102	0.943334
TraesCS1A02G413700	2.03888	1.49402	0.448193	4.29245	2.40074	2.40074	2.1053	1.6069	5.35649	5.9949e-17	0.00331713	0.163869
TraesCS1A02G414300	1.75457	0.964734	0	0.447245	0.39353	0.39353	0.254903	0.407916	NaN	6.4183e-27	3.93336e-07	NaN
TraesCS1A02G415100	19.796	76.7301	123.16	47.5636	142.598	142.598	2.40269	1.85844	1.15783	7.00228e-41	1.44783e-31	0.146306
TraesCS1A02G415300	0.135828	0.0799007	0	0.00465233	0.0362773	0.0362773	0.0342516	0.45403	NaN	2.11408e-06	0.67578	0.0585137
TraesCS1A02G415400	0.44728	0.619281	0.00658633	1.04924	0.329474	0.329474	2.34584	0.532026	50.0238	2.56377e-05	9.64018e-07	0.518667
TraesCS1A02G416100	0.153601	1.16105	6.44537	0.562555	0.629015	0.629015	3.66244	0.541762	0.0975917	0.00742992	0.000354012	1.35972e-06
TraesCS1A02G416700	23.7662	58.7049	156.462	118.321	101.589	101.589	4.97855	1.7305	0.649287	7.96567e-263	8.85546e-16	8.21519e-21
TraesCS1A02G417800	0.595987	0.582645	4.60086	1.18699	0.51693	0.51693	1.99164	0.887212	0.112355	0.0420729	0.355875	2.77706e-07
TraesCS1A02G418300	5.45783	10.0238	49.6155	4.18253	15.1017	15.1017	0.766335	1.50658	0.304374	3.25938e-19	8.99821e-08	9.59141e-05
TraesCS1A02G419600	321.204	381.884	29.3074	285.789	823.098	823.098	0.889744	2.15536	28.085	2.74987e-136	9.52419e-243	2.63964e-65
TraesCS1A02G420300	13.3684	19.5275	12.6318	11.0487	19.2229	19.2229	0.826477	0.984401	1.52179	7.55485e-59	7.14354e-11	1.51408e-102
TraesCS1A02G420900	0.952003	0.975554	2.94873	0.782114	0.64376	0.64376	0.821546	0.659891	0.218318	0.000345156	7.01001e-05	0.000187369
TraesCS1A02G421500	0	0.00778933	0.008145	0.0451613	0.00655633	0.00655633	NaN	0.841707	0.804952	0.0422164	0.955038	NaN
TraesCS1A02G422100	1.52406	3.8449	6.70777	3.10876	6.13316	6.13316	2.03979	1.59514	0.914337	6.64093e-09	8.33641e-08	1.50027e-07
TraesCS1A02G422600	0.19595	0.318085	0	0.118837	0.198413	0.198413	0.606468	0.623775	NaN	0.0202653	0.0120709	NaN
TraesCS1A02G423700	2.35649	0.714751	0.481647	5.60445	0.605874	0.605874	2.3783	0.847671	1.25792	6.58942e-12	0.149064	0.780904
TraesCS1A02G423800	7.23571	16.0469	292.573	25.2968	13.9173	13.9173	3.4961	0.867289	0.0475685	2.20611e-87	1.4396e-07	3.20058e-28
TraesCS1A02G424000	0.129828	0.651726	0.386134	0.0389283	0.304551	0.304551	0.299845	0.4673	0.788719	0.0087875	1.4891e-06	8.63692e-07
TraesCS1A02G424200	14.9375	12.8535	31.6831	12.7542	14.1475	14.1475	0.853842	1.10067	0.446531	1.23959e-33	0.113096	2.55724e-26
TraesCS1A02G424500	4.13815	3.75855	0.006764	1.29162	2.87454	2.87454	0.312125	0.764801	424.976	4.97696e-82	2.74928e-09	0.54772
TraesCS1A02G425100	14.6076	8.37353	1.08536	9.99032	2.27952	2.27952	0.683914	0.272229	2.10023	4.70764e-86	8.41544e-194	0.905188
TraesCS1A02G425400	0.899144	1.04816	1.06723	2.09478	0.94866	0.94866	2.32975	0.90507	0.888903	3.13274e-06	0.0952083	1.00357e-07
TraesCS1A02G426300	0	0.0584677	0.0611877	0.042732	0.081793	0.081793	NaN	1.39894	1.33676	0.0182583	0.896589	0.00597784
TraesCS1A02G426400	2.44225	0.722679	0	1.6983	0.106491	0.106491	0.695384	0.147356	NaN	0.0363801	0.0207504	NaN
TraesCS1A02G426600	151.181	58.1096	0.071085	119.563	2.04002	2.04002	0.790863	0.0351065	28.6984	8.96261e-11	0	0.275198
TraesCS1A02G426900	0.166712	0.107275	0.0901697	0.0711127	0.0441693	0.0441693	0.426561	0.411741	0.489847	0.00201691	0.0234077	0.178328
TraesCS1A02G428600	0.269347	0.390315	0.310785	0.140936	0.295586	0.295586	0.523251	0.757301	0.951095	0.0197051	0.184757	0.545707
TraesCS1A02G429100	0.300129	0.290644	0.32006	0.171502	0.360845	0.360845	0.571428	1.24154	1.12743	0.000598258	0.893856	0.324601
TraesCS1A02G429200	1.01796	0.721909	0.328707	0.62099	0.477102	0.477102	0.610036	0.660889	1.45145	6.26411e-12	9.40283e-05	0.00251071
TraesCS1A02G430400	4.15913	4.17301	3.86552	3.72338	4.54844	4.54844	0.89523	1.08996	1.17667	3.83955e-19	0.134001	2.1828e-24
TraesCS1A02G431500	2.46028	2.06906	1.10864	2.09357	2.7262	2.7262	0.850949	1.31761	2.45904	2.64823e-07	0.249189	3.48191e-08
TraesCS1A02G434400	0.34628	0.73988	1.21634	1.22613	2.17417	2.17417	3.54087	2.93854	1.78746	6.44914e-05	3.05368e-09	1.23743e-23
TraesCS1A02G435200	4.9746	0.604436	0.305974	0.431221	0.130889	0.130889	0.0866844	0.216547	0.427779	1.74366e-71	1.89804e-05	0.0194652
TraesCS1A02G435700	0.360334	0.404413	0.18112	0.301167	0.400351	0.400351	0.835799	0.989955	2.21042	0.00753487	0.389158	0.620003
TraesCS1A02G435800	0.176618	0.169608	0.0786707	0.095453	0.166607	0.166607	0.540448	0.982304	2.11777	0.0104826	0.583147	0.249054
TraesCS1A02G436600	1.1875	0.478687	0.0317043	3.63836	1.70011	1.70011	3.06388	3.55161	53.624	1.0151e-17	6.65319e-08	0.118577
TraesCS1A02G437000	0.189268	0.20964	0.709053	0.491003	0.307723	0.307723	2.59423	1.46786	0.433991	0.0274089	0.654001	0.0114928
TraesCS1A02G437200	0.359049	0.242758	0.0139467	0.220365	0.134799	0.134799	0.613747	0.555283	9.66534	0.00631417	0.069477	0.469295
TraesCS1A02G437500	6.49626	6.94149	8.28759	5.75112	8.90543	8.90543	0.885297	1.28293	1.07455	8.00533e-12	0.191289	0.530557
TraesCS1A02G441400	2.18979	2.96537	10.3609	1.8792	3.2012	3.2012	0.858162	1.07953	0.30897	5.10579e-08	0.258232	2.26778e-23
TraesCS1A02G441500	0.0731487	0.0709453	0	0	0	0	0	0	NaN	0.0218856	0.076199	NaN
TraesCS1A02G442300	2.95567	1.21449	0.312391	1.95093	0.868412	0.868412	0.660063	0.715045	2.77989	1.24656e-13	0.000156208	0.0759907
TraesCS1A02G443000	1.75446	1.82456	3.46654	4.07744	2.45597	2.45597	2.32405	1.34606	0.708478	1.45403e-24	0.13033	2.65081e-15
TraesCS1A02G443900	9.87303	17.6984	116.953	31.2996	29.8378	29.8378	3.17022	1.6859	0.255127	8.75444e-114	6.19084e-30	0.316734
TraesCS1B02G000600	3.47872	2.315	0.969078	1.17106	0.47298	0.47298	0.336636	0.204311	0.488072	7.04202e-23	1.07674e-19	3.12173e-06
TraesCS1B02G000800	1.97589	2.64034	10.003	0.19663	0.216485	0.216485	0.0995144	0.0819914	0.0216419	7.07339e-78	3.18361e-83	0
TraesCS1B02G000900	4.40516	3.173	5.38011	0	0.0176663	0.0176663	0	0.00556771	0.00328364	1.1007e-22	1.69596e-06	2.27951e-23
TraesCS1B02G001000	1.00294	1.1418	1.25729	0	0	0	0	0	0	1.79673e-18	2.84416e-18	5.71706e-27
TraesCS1B02G001100	36.2222	37.2545	72.3302	0.046537	0.0109457	0.0109457	0.00128476	0.000293808	0.000151329	5.22896e-08	5.09047e-41	2.90592e-35
TraesCS1B02G001500	4.07933	3.36723	1.81641	0	0	0	0	0	0	1.75906e-20	1.27066e-18	4.30941e-16
TraesCS1B02G001600	1.42397	2.06771	2.89706	0	0.023852	0.023852	0	0.0115355	0.00823319	6.32636e-18	0.000997677	0.00282985
TraesCS1B02G001700	0.76763	1.79624	0	0.0283487	0.00742167	0.00742167	0.0369301	0.00413178	NaN	2.80805e-27	3.96287e-25	NaN
TraesCS1B02G001800	2.171	2.45623	9.07214	0.009104	0.00559433	0.00559433	0.00419346	0.00227761	0.00061665	3.78361e-79	1.23527e-08	4.1636e-76
TraesCS1B02G001900	0.071777	0.147355	0	0.00672167	0	0	0.0936465	0	NaN	0.00859083	7.10557e-07	NaN
TraesCS1B02G002000	11.3348	12.4447	9.01272	0.784428	0.704461	0.704461	0.0692054	0.0566073	0.078163	0	0	4.78109e-185
TraesCS1B02G002400	0.0833653	0.118967	0.002701	0	0	0	0	0	0	2.08648e-08	3.15306e-09	NaN
TraesCS1B02G002500	0.206145	0.402607	0.008946	0	0	0	0	0	0	4.319e-11	2.47029e-13	0.330297
TraesCS1B02G005000	3.0476	3.17883	4.95523	7.85997	5.25863	5.25863	2.57906	1.65426	1.06123	2.13938e-06	0.11982	0.291694
TraesCS1B02G005100	1.88959	2.11129	1.98303	5.48315	3.05556	3.05556	2.90177	1.44724	1.54085	9.16611e-41	0.00313537	0.306922
TraesCS1B02G005300	0.166779	0.072181	0	0	0	0	0	0	NaN	3.21289e-06	0.00580827	NaN
TraesCS1B02G007400	0.0802967	0.054175	0.0155157	0.430245	0.070149	0.070149	5.35819	1.29486	4.52117	1.03444e-10	0.92084	0.470218
TraesCS1B02G007700	15.4412	29.8067	9.51331	32.2965	41.7983	41.7983	2.09158	1.40231	4.39366	1.15642e-42	2.2673e-07	1.59399e-12
TraesCS1B02G008000	23.8187	26.0248	12.3896	58.3589	50.5864	50.5864	2.45013	1.94378	4.08296	3.18385e-180	2.1722e-112	5.82142e-296
TraesCS1B02G010400	8282.4	5824.83	1.87781	3684.43	2185.62	2185.62	0.444851	0.375225	1163.92	0	0	2.65414e-27
TraesCS1B02G010500	4906.21	2988.21	1.43042	1810.48	1936.3	1936.3	0.369018	0.647979	1353.65	0	3.856e-117	1.15556e-19
TraesCS1B02G011000	8374.32	5207.45	1.65558	4470.46	4649.69	4649.69	0.53383	0.892891	2808.5	0	2.87619e-27	4.25923e-18
TraesCS1B02G011100	13.8601	14.4706	13.2318	11.5533	13.0166	13.0166	0.833567	0.899522	0.98374	4.77528e-23	1.82262e-09	0.903962
TraesCS1B02G011300	6439.37	6205.86	1.79025	3226.53	5203.7	5203.7	0.501063	0.838514	2906.7	0	2.52685e-57	1.79124e-13
TraesCS1B02G011439	1.38224	0.858439	0	0.709723	0.364077	0.364077	0.51346	0.424115	NaN	4.0751e-11	3.61212e-06	NaN
TraesCS1B02G011700	15309.2	14843	3.852	11891.9	10378.3	10378.3	0.776782	0.699205	2694.26	5.52908e-84	5.07499e-79	5.98333e-40
TraesCS1B02G011800	0.693225	0.440431	0.109727	0.476016	0.699231	0.699231	0.686669	1.58761	6.37246	1.5697e-06	0.0548155	0.000342144
TraesCS1B02G012000	0.158584	0.0561963	0.0259033	0.115072	0.0983547	0.0983547	0.725623	1.7502	3.79699	0.0366988	0.742548	0.390523
TraesCS1B02G013500	4739.84	4819.23	1.67181	3163.07	3032.87	3032.87	0.667337	0.629326	1814.13	1.72677e-184	1.91948e-134	3.34882e-29
TraesCS1B02G016400	1.64479	3.1073	0	3.90498	3.21262	3.21262	2.37416	1.03389	NaN	1.48265e-24	0.0461602	NaN
TraesCS1B02G017000	25.6466	2.89699	0	17.0392	1.02386	1.02386	0.664384	0.353421	NaN	1.18684e-29	3.84295e-10	NaN
TraesCS1B02G017700	1.07731	0.390089	0.0400363	2.96105	0.611828	0.611828	2.74856	1.56843	15.2818	1.34465e-05	0.543956	0.00101031
TraesCS1B02G018000	27.3634	6.47613	0.0546857	50.8363	2.23146	2.23146	1.85783	0.344567	40.8052	1.04665e-20	2.16128e-24	0.285048
TraesCS1B02G018900	3.68246	5.34237	9.57285	2.36377	6.20632	6.20632	0.641899	1.16172	0.648325	5.04868e-14	0.884787	0.746879
TraesCS1B02G019300	0.547125	0.487275	1.07296	0.349995	0.426794	0.426794	0.639699	0.87588	0.397771	0.0399604	0.465647	0.142376
TraesCS1B02G020900	0.472059	0.310308	0.017778	0.147503	0.0397487	0.0397487	0.312468	0.128094	2.23583	2.29356e-06	6.15462e-06	0.452877
TraesCS1B02G021500	0.150871	0.02819	0	0.019549	0	0	0.129574	0	NaN	7.69196e-06	0.0473437	NaN
TraesCS1B02G024000	0.029532	0.413076	0.0282603	0	0.145268	0.145268	0	0.351674	5.14035	0.0296619	1.40127e-06	0.482939
TraesCS1B02G024400	1.20757	1.09391	0.283747	1.02362	1.32085	1.32085	0.847673	1.20746	4.65502	2.52887e-08	0.888241	3.208e-06
TraesCS1B02G029500	1.14004	0.34613	0	0.58701	0.408378	0.408378	0.514903	1.17984	NaN	9.74192e-06	0.993519	NaN
TraesCS1B02G030500	0.326368	0.225574	0.168275	0.194076	0.173525	0.173525	0.594653	0.76926	1.0312	0.0461366	0.801424	0.618597
TraesCS1B02G034200	5.80907	40.8861	533.491	30.3052	46.9817	46.9817	5.21688	1.14909	0.0880646	5.29457e-91	0.697665	5.43101e-09
TraesCS1B02G034300	617.376	523.657	1.67842	1156.91	906.142	906.142	1.87391	1.73041	539.879	4.73751e-57	2.34798e-48	1.61617e-15
TraesCS1B02G034400	73.8137	74.0133	0.464394	193.024	146.679	146.679	2.61501	1.98179	315.849	3.12563e-133	1.29832e-61	4.86058e-05
TraesCS1B02G035000	267.443	250.989	1.06026	715.41	552.613	552.613	2.675	2.20174	521.205	3.31112e-200	5.29755e-125	0.000213512
TraesCS1B02G035900	0.371119	0.50487	1.02531	0.000880333	0	0	0.00237211	0	0	0.000952968	2.30606e-05	1.52847e-06
TraesCS1B02G036700	0.332511	0.223469	0.02379	0.263987	0.102941	0.102941	0.79392	0.460651	4.32707	0.0398898	0.00935644	0.793685
TraesCS1B02G036800	0.173679	0.0858803	0	0.0925337	0.0395453	0.0395453	0.532786	0.46047	NaN	0.0107918	0.11007	NaN
TraesCS1B02G036900	0.510314	3.89788	0.823641	4.38169	2.88792	2.88792	8.58626	0.740895	3.50628	1.16104e-93	1.85245e-11	1.70786e-07
TraesCS1B02G037100	5.43196	4.53098	3.61701	4.9403	4.26089	4.26089	0.909488	0.94039	1.17801	1.79366e-06	0.0225906	0.978471
TraesCS1B02G038700	0.0151783	0.037404	0	0.153113	0.0165857	0.0165857	10.0876	0.44342	NaN	0.000679159	0.374972	NaN
TraesCS1B02G039620	0.024002	0.001365	0	0.00341533	0.0167677	0.0167677	0.142294	12.284	NaN	0.0260779	0.161143	0.511684
TraesCS1B02G039900	56.2146	31.4907	0.0579043	14.0639	1.24622	1.24622	0.250182	0.0395742	21.5221	2.81872e-127	1.85933e-129	NaN
TraesCS1B02G040800	1.31551	2.85027	0.769868	2.42698	3.22944	3.22944	1.84489	1.13303	4.19479	2.63666e-06	0.626717	3.77096e-07
TraesCS1B02G041400	1.17185	4.16746	0.620371	4.11538	2.1626	2.1626	3.51187	0.518926	3.48598	1.00359e-31	6.54121e-26	0.0647465
TraesCS1B02G042100	0.34346	0.307148	0	0.187245	0.230496	0.230496	0.545173	0.750441	NaN	0.00219686	0.127892	NaN
TraesCS1B02G042300	72.9712	28.0292	2.11991	27.7813	14.6112	14.6112	0.380716	0.521284	6.89234	5.16683e-250	8.15023e-52	0.744431
TraesCS1B02G043200	0.602211	1.44725	0	1.4499	1.65617	1.65617	2.40763	1.14436	NaN	2.71604e-12	0.819976	NaN
TraesCS1B02G045300	0.0720483	0.360711	0.926696	0.285917	0.377789	0.377789	3.9684	1.04734	0.407673	0.0211722	0.804018	0.965524
TraesCS1B02G046500	0.285608	0.290076	0.120301	0.204224	0.184996	0.184996	0.71505	0.637751	1.53778	0.00951328	0.0237753	0.595987
TraesCS1B02G047600	1.41159	22.3573	88.1438	2.86339	48.4683	48.4683	2.02849	2.16789	0.549878	0.00114829	9.6697e-61	1.87872e-92
TraesCS1B02G047800	0.314525	1.01734	0	1.04316	1.16885	1.16885	3.31662	1.14893	NaN	5.4522e-07	0.920284	NaN
TraesCS1B02G048500	0.145061	0.245599	0.0267557	0.0821323	0.124956	0.124956	0.566193	0.50878	4.67025	0.0160263	0.0139051	0.530437
TraesCS1B02G049200	1.07015	4.01338	2.65309	2.63289	4.52921	4.52921	2.4603	1.12853	1.70714	1.83199e-09	0.722188	7.42718e-46
TraesCS1B02G051600	13.7396	9.11455	4.70691	12.579	9.68993	9.68993	0.915528	1.06313	2.05866	1.11702e-32	0.0236418	1.53095e-48
TraesCS1B02G051700	7.38471	10.7885	14.1243	16.9047	11.747	11.747	2.28914	1.08885	0.83169	2.07251e-66	0.0414522	0.00204634
TraesCS1B02G052700	0.00963633	0.147343	0	0.214507	0.295777	0.295777	22.2602	2.0074	NaN	0.000191966	0.230301	NaN
TraesCS1B02G055200	0.850406	1.62954	0.794986	0.52229	1.93835	1.93835	0.614165	1.1895	2.43821	0.000117445	0.966486	7.499e-08
TraesCS1B02G056500	0.237002	0.335081	0.221909	0.137161	0.381608	0.381608	0.578734	1.13885	1.71966	0.000359821	0.904803	0.0412045
TraesCS1B02G056600	1.33294	1.05779	0.152528	0.663919	0.530245	0.530245	0.498088	0.501278	3.47638	5.77489e-16	5.84897e-08	0.0667737
TraesCS1B02G057600	0.592324	0.233568	0.0478757	0.226538	0.273421	0.273421	0.382457	1.17063	5.71106	5.64268e-05	0.976868	0.989754
TraesCS1B02G058000	4.30714	4.21124	4.64843	3.79372	4.87808	4.87808	0.880798	1.15835	1.0494	1.74083e-08	0.870554	0.102029
TraesCS1B02G059400	0.120461	0.528181	0.942829	0.297455	0.697919	0.697919	2.46931	1.32136	0.740239	0.0165066	0.577106	0.0127346
TraesCS1B02G059500	0.317957	0.650081	8.04361	0.880817	1.9709	1.9709	2.77024	3.03177	0.245026	8.15753e-09	1.76886e-27	5.06514e-122
TraesCS1B02G060700	5.33597	5.40907	2.91935	3.74727	4.90214	4.90214	0.702266	0.90628	1.67918	7.88713e-56	4.84688e-09	6.75582e-05
TraesCS1B02G061300	3.19746	1.08521	0	1.0852	0.668241	0.668241	0.339395	0.61577	NaN	3.79651e-18	0.036251	NaN
TraesCS1B02G061600	1.77457	1.18801	0.371777	1.52119	1.89706	1.89706	0.857215	1.59684	5.1027	0.000433349	0.00693202	0.00336141
TraesCS1B02G061900	9.13667	61.5878	236.131	27.6777	132.58	132.58	3.0293	2.15269	0.561466	1.55761e-83	2.62721e-95	1.4359e-15
TraesCS1B02G062300	0.385272	0.260949	0.0655503	0.192494	0.233297	0.233297	0.499632	0.894034	3.55905	4.83833e-05	0.459017	0.951598
TraesCS1B02G066000	0.114038	0.0525863	0.00436567	0.281374	0.0218623	0.0218623	2.46737	0.415742	5.00779	0.0322614	0.261949	NaN
TraesCS1B02G066800	0.0975283	0.158515	0.205766	0.477763	0.0974527	0.0974527	4.89871	0.614786	0.47361	2.89043e-06	0.660281	0.116979
TraesCS1B02G066900	1.04444	0.520421	0	3.81546	1.7641	1.7641	3.65312	3.38975	NaN	2.65343e-27	4.81133e-13	NaN
TraesCS1B02G068500	26.4205	43.4235	64.3009	56.895	39.3219	39.3219	2.15344	0.905544	0.61153	5.59493e-64	7.33184e-29	6.19975e-31
TraesCS1B02G071600	0.258084	0.176845	0.110546	0.189366	0.197899	0.197899	0.733738	1.11906	1.79019	0.0483223	0.924342	0.0047601
TraesCS1B02G072000	4.86086	4.2374	2.30853	3.86639	3.79102	3.79102	0.795412	0.894658	1.64218	2.11591e-05	0.0337418	0.042289
TraesCS1B02G073600	3.84447	4.87087	9.77888	7.80396	6.94243	6.94243	2.02992	1.4253	0.709942	3.71323e-11	0.0243625	0.212819
TraesCS1B02G073900	0.181734	1.46736	1.31445	1.65288	0.584151	0.584151	9.09503	0.398097	0.444409	1.53253e-08	0.00011052	3.69262e-06
TraesCS1B02G074100	0.164563	1.25398	0.340015	1.73248	0.951364	0.951364	10.5278	0.758676	2.79801	1.43231e-13	0.0632225	0.853423
TraesCS1B02G075800	0.0953347	0.184423	0.006861	0.240021	0.145169	0.145169	2.51767	0.787149	21.1585	0.0361652	0.268918	0.87905
TraesCS1B02G076100	0.91218	0.649414	0.64007	2.17083	0.5391	0.5391	2.37983	0.830133	0.842252	3.37199e-09	0.08162	0.0168566
TraesCS1B02G076300	1.96723	2.15815	1.64428	5.14496	2.03791	2.03791	2.61534	0.944285	1.23939	1.18703e-35	0.00630005	0.0682541
TraesCS1B02G077000	0.00977467	0.0326747	0.08171	0.211823	0.0132017	0.0132017	21.6706	0.404034	0.161567	0.00024916	0.56671	0.684281
TraesCS1B02G077500	0.39276	0.215007	0.0665497	0.233024	0.0795483	0.0795483	0.593299	0.36998	1.19532	0.00239611	0.00565871	0.044692
TraesCS1B02G077600	0.28243	0.341285	0.3515	0.17363	0.275351	0.275351	0.614774	0.806807	0.783359	0.0125345	0.141091	1.9027e-07
TraesCS1B02G077900	0.031072	0	0	0	0.00375667	0.00375667	0	NaN	NaN	0.0250038	NaN	NaN
TraesCS1B02G080400	0.011318	0.0261257	8.56641	0.0862617	0.135362	0.135362	7.62164	5.1812	0.0158015	0.0221625	0.0343639	0.00467217
TraesCS1B02G080800	68.0987	15.9515	0	13.5075	0.707526	0.707526	0.198351	0.0443548	NaN	0	2.0294e-225	NaN
TraesCS1B02G080900	902.454	269.107	1.09016	315.854	30.8484	30.8484	0.349995	0.114632	28.2971	0	1.05448e-259	4.60733e-09
TraesCS1B02G081000	790.054	353.508	0.847894	655.039	82.0505	82.0505	0.829107	0.232104	96.7698	6.01135e-129	0	2.11815e-08
TraesCS1B02G081100	15.3853	6.36946	0.0693493	11.4661	1.34205	1.34205	0.745261	0.2107	19.352	2.2029e-08	1.81719e-19	0.614164
TraesCS1B02G081200	91.8202	20.0431	0.050644	42.1677	2.06673	2.06673	0.459242	0.103114	40.809	3.12047e-238	1.4227e-193	0.223448
TraesCS1B02G081300	292.052	54.1107	0.0880967	109.224	6.21731	6.21731	0.373986	0.1149	70.5737	0	0	0.0813339
TraesCS1B02G082600	0.080797	0.02086	0	0	0	0	0	0	NaN	0.000244742	0.403892	NaN
TraesCS1B02G083300	0.635555	0.365646	0.0636013	0.29402	0.216032	0.216032	0.462619	0.590823	3.39666	0.000129395	0.0851039	0.789411
TraesCS1B02G083400	0.963275	1.00654	1.5477	1.99698	1.0759	1.0759	2.07311	1.06891	0.695165	4.27921e-07	0.533554	0.0791424
TraesCS1B02G083500	5.94802	4.11606	3.46119	4.3105	5.03764	5.03764	0.724695	1.2239	1.45546	1.75629e-40	0.61144	6.4025e-25
TraesCS1B02G084300	12.8728	16.2449	0.010491	27.8028	14.6598	14.6598	2.15981	0.902422	1397.37	2.1228e-38	1.3748e-09	0.54772
TraesCS1B02G084500	2.99562	2.74381	0.118973	5.57329	3.40715	3.40715	1.86048	1.24176	28.6379	1.14972e-09	0.576299	0.413492
TraesCS1B02G085000	8.5267	10.0108	10.992	22.8967	12.3249	12.3249	2.6853	1.23116	1.12126	1.18999e-78	0.545925	1.00388e-24
TraesCS1B02G088900	1.00797	2.90167	7.21109	0.749212	1.24778	1.24778	0.743292	0.430023	0.173037	0.000306287	2.67898e-28	1.70817e-80
TraesCS1B02G089100	0.216912	1.41858	0.71306	1.36318	0.357372	0.357372	6.2845	0.251922	0.501181	2.87173e-41	2.12793e-39	0.29022
TraesCS1B02G089800	0.130968	0.536873	0.0789217	0.586568	0.350113	0.350113	4.47872	0.652134	4.43621	0.000852952	0.0818485	0.0362507
TraesCS1B02G090900	0.556762	0	0.108827	0	0	0	0	NaN	0	1.66841e-05	NaN	0.324601
TraesCS1B02G092000	0.0581843	0.235274	0.101345	0.187172	0.054229	0.054229	3.21689	0.230493	0.535093	0.0201096	5.9545e-07	0.000858029
TraesCS1B02G092600	0.782833	0.413162	0.185602	0.546227	0.417826	0.417826	0.697756	1.01129	2.25119	1.51944e-07	0.494281	0.288225
TraesCS1B02G093800	0.355941	0.195627	0	0.262316	0.165862	0.165862	0.736965	0.84785	NaN	0.0191871	0.406441	NaN
TraesCS1B02G094200	1.22293	1.07545	0.963141	1.10082	1.53003	1.53003	0.90015	1.42269	1.58859	2.57939e-07	0.0256144	0.274158
TraesCS1B02G095300	0.929911	1.06696	1.39581	0.779129	1.41201	1.41201	0.837853	1.32339	1.0116	0.00293494	0.42823	0.144678
TraesCS1B02G095400	0.0216457	0.0357503	0.0215213	0	0.0154777	0.0154777	0	0.432938	0.719178	0.0330286	0.786261	0.849303
TraesCS1B02G095600	3.59058	5.71673	25.7687	7.36716	7.38147	7.38147	2.0518	1.2912	0.286451	6.48891e-11	0.17032	0.564134
TraesCS1B02G095800	2.21183	2.28757	0.0838483	4.42483	1.57008	1.57008	2.00053	0.68635	18.7252	5.0832e-09	5.64888e-07	0.821423
TraesCS1B02G096200	0.0800003	0.261022	0.08627	0.272481	0.430898	0.430898	3.40599	1.65081	4.99476	0.011818	0.338503	0.180774
TraesCS1B02G096300	0	0.128841	0	0.112287	0.23277	0.23277	NaN	1.80665	NaN	0.000463847	0.363244	0.512423
TraesCS1B02G098600	0.1202	0.102106	0.00791033	0.360097	0.0946447	0.0946447	2.9958	0.926929	11.9647	0.00914158	0.726993	0.999887
TraesCS1B02G099000	7.00475	9.25771	10.0828	13.5634	10.6378	10.6378	1.93631	1.14908	1.05505	1.3113e-41	0.486026	3.16399e-168
TraesCS1B02G099300	0.0921107	0.391506	0.0391407	0.529027	0.218848	0.218848	5.74339	0.558991	5.59133	0.000760717	0.131482	0.831183
TraesCS1B02G099400	0.123826	0.158345	0.124057	0.935414	0.469423	0.469423	7.55424	2.96456	3.78393	7.19477e-16	0.00316633	9.36092e-08
TraesCS1B02G099800	0.744423	2.20445	4.59785	2.0617	5.65044	5.65044	2.76954	2.5632	1.22893	4.0922e-06	7.53225e-11	1.83882e-06
TraesCS1B02G101100	214.43	775.501	1251.62	399.559	1449.71	1449.71	1.86336	1.86939	1.15827	5.29809e-84	7.00859e-50	6.68616e-74
TraesCS1B02G101200	0.58437	0.684774	1.32847	0.473749	0.64757	0.64757	0.8107	0.94567	0.487454	0.0166297	0.257513	0.0179134
TraesCS1B02G101800	1.8808	2.19029	1.77693	7.46838	3.25927	3.25927	3.97085	1.48805	1.83421	6.68271e-39	0.0185388	0.859972
TraesCS1B02G102500	1.22048	0.446276	0	2.65475	0.46966	0.46966	2.17517	1.0524	NaN	0.00129158	0.841083	0.435491
TraesCS1B02G102700	162.733	126.784	39.8639	72.1444	67.4988	67.4988	0.44333	0.532394	1.69323	0	0	0.705563
TraesCS1B02G103700	1.02263	1.33205	7.78466	1.89626	1.65612	1.65612	1.85429	1.24329	0.212742	0.0271268	0.814167	0.277461
TraesCS1B02G104500	95.2788	79.3837	0.546241	215.653	110.967	110.967	2.26339	1.39786	203.147	1.83322e-176	1.63774e-13	0.00928721
TraesCS1B02G104900	9.38386	9.47428	10.6357	7.7392	12.6713	12.6713	0.824735	1.33744	1.19139	1.72996e-30	0.00835385	0.257143
TraesCS1B02G105700	0.574254	0.276416	0.0149577	1.11551	0.244727	0.244727	1.94254	0.88536	16.3613	0.00218935	0.347327	0.404341
TraesCS1B02G106200	0.00249367	0.004109	0.004237	0.099381	0.123084	0.123084	39.8534	29.9548	29.0499	0.000171729	2.37084e-05	0.521236
TraesCS1B02G106700	0.216208	0.185874	0.028549	0.963069	1.09651	1.09651	4.45436	5.89921	38.4081	8.22485e-20	3.62959e-28	1.91349e-06
TraesCS1B02G107600	0.528517	0.400321	0.212283	0.268903	0.315439	0.315439	0.508787	0.787966	1.48594	0.000253593	0.0891162	0.856823
TraesCS1B02G107700	0.00917033	0	0	0.159704	0.00949433	0.00949433	17.4153	NaN	NaN	0.000585916	NaN	NaN
TraesCS1B02G108100	0.672133	1.10015	1.45493	0.555588	1.39368	1.39368	0.826604	1.26681	0.957902	0.00271305	0.644183	0.00961473
TraesCS1B02G108400	0.161517	0.06581	0.0198307	0.0795633	0	0	0.4926	0	0	0.04043	0.00421066	0.739782
TraesCS1B02G108900	0.488007	1.13329	0.724586	0.366618	1.451	1.451	0.751256	1.28034	2.00252	0.000628551	0.453628	0.0109225
TraesCS1B02G109400	0.0378817	0.103319	0.0395733	0.208538	0.03923	0.03923	5.50498	0.379699	0.991324	0.00544447	0.136439	0.381191
TraesCS1B02G109700	0.0126043	0.07982	0.0585987	0.205996	0.114389	0.114389	16.3433	1.43309	1.95208	0.0176798	0.932554	0.305298
TraesCS1B02G110600	0.118574	0.228524	0.385002	0.066704	0.141219	0.141219	0.562553	0.617961	0.3668	6.03059e-05	8.96675e-05	2.04565e-10
TraesCS1B02G111000	0.979241	1.03233	0.726949	0.67484	0.0193467	0.0193467	0.689146	0.0187407	0.0266135	0.0120963	4.50215e-13	1.34468e-11
TraesCS1B02G111900	0.799614	1.21091	0.963401	1.47369	1.4498	1.4498	1.84301	1.19727	1.50487	0.0176633	0.955038	0.100242
TraesCS1B02G113500	0.71356	1.00037	6.32276	1.44932	4.06838	4.06838	2.03111	4.06686	0.643451	0.0217347	1.25836e-22	0.000374865
TraesCS1B02G113700	1.09516	2.42858	26.7226	3.42595	7.45269	7.45269	3.12825	3.06874	0.278891	2.2329e-13	1.91689e-23	2.68504e-29
TraesCS1B02G116300	0.059637	0.470804	0.823197	0.458881	0.387933	0.387933	7.69456	0.82398	0.471252	2.49719e-08	0.138182	0.0245607
TraesCS1B02G116900	0.49291	0.266526	0.170495	0.19366	0.335349	0.335349	0.392892	1.25822	1.96691	1.08027e-06	0.900014	0.316531
TraesCS1B02G117400	0.876415	0.343055	0.0908143	0.401698	0.168153	0.168153	0.458342	0.490162	1.85161	6.65787e-08	0.045536	0.344822
TraesCS1B02G117500	0.276595	0.475938	1.20868	0.140374	0.184573	0.184573	0.507506	0.387808	0.152705	0.0353554	0.0024889	0.0508722
TraesCS1B02G117800	0.106525	0.0562897	0.0164873	0.037301	0.0521987	0.0521987	0.350161	0.927322	3.16599	0.0231048	0.743616	0.703693
TraesCS1B02G119300	21.8329	20.9344	1.84002	10.395	17.1727	17.1727	0.476117	0.82031	9.33287	0	1.11878e-64	4.53807e-13
TraesCS1B02G119600	0.283549	4.48414	0.280096	4.05988	1.01913	1.01913	14.3181	0.227274	3.6385	1.20775e-74	1.40632e-64	0.00220363
TraesCS1B02G119700	0.177961	3.00987	0.186461	2.95231	0.614659	0.614659	16.5896	0.204214	3.29644	1.07402e-54	2.44181e-49	0.0235348
TraesCS1B02G119800	0	0.0847067	0.00384733	0.0892187	0.005523	0.005523	NaN	0.0652015	1.43554	0.0262779	0.1172	NaN
TraesCS1B02G120000	2.22864	5.28837	0.718272	5.78072	3.69108	3.69108	2.59383	0.697963	5.13883	1.4841e-15	3.41302e-09	0.54772
TraesCS1B02G120100	0.064311	1.22308	0.0378197	0.887812	1.35757	1.35757	13.805	1.10996	35.8958	2.21629e-15	0.781082	0.844997
TraesCS1B02G121200	1.18831	10.6368	88.0963	4.81528	24.6238	24.6238	4.0522	2.31496	0.27951	1.46461e-25	2.91343e-31	4.43211e-17
TraesCS1B02G121600	0.784427	0.876472	0.190984	0.408196	0.497287	0.497287	0.520375	0.567373	2.60382	4.50651e-09	2.17422e-06	1.5461e-09
TraesCS1B02G122200	1.58181	1.81748	0	3.25767	3.91711	3.91711	2.05945	2.15524	NaN	8.11906e-06	2.92073e-10	NaN
TraesCS1B02G122500	1.69177	1.11732	0.013682	1.28136	0.962691	0.962691	0.757407	0.861611	70.3619	1.87806e-07	0.0401554	0.378764
TraesCS1B02G122800	0.683962	3.5689	0.257731	2.47484	0.561183	0.561183	3.61839	0.157243	2.1774	2.3161e-31	4.64977e-117	0.000358386
TraesCS1B02G124600	48.2496	20.8376	0.036322	22.1302	13.6187	13.6187	0.458661	0.653563	374.943	0	1.38453e-77	0.585004
TraesCS1B02G125200	1.37882	0.313009	1.04064	0.728522	0.310456	0.310456	0.528368	0.991846	0.298332	4.80791e-08	0.741368	0.000186498
TraesCS1B02G125300	3.37215	1.47734	0.629792	2.80715	1.98312	1.98312	0.832452	1.34236	3.14885	0.00010505	0.45222	0.020909
TraesCS1B02G125400	1.43096	2.00367	7.88276	3.07926	2.41885	2.41885	2.15188	1.20721	0.306854	1.38679e-08	0.892756	0.775056
TraesCS1B02G125800	0.053566	0.569242	0.173906	0.867936	0.161963	0.161963	16.2031	0.284524	0.931323	5.58065e-11	0.000154785	0.0341563
TraesCS1B02G126000	1.8682	1.16007	1.4735	1.43219	1.74869	1.74869	0.766616	1.5074	1.18676	0.0354593	0.510341	0.756816
TraesCS1B02G127000	2.4198	1.76569	11.0233	2.18888	3.27447	3.27447	0.904572	1.8545	0.29705	3.23239e-08	6.07731e-12	9.65846e-22
TraesCS1B02G127400	0.0469543	0	0	0	0	0	0	NaN	NaN	0.0220815	NaN	NaN
TraesCS1B02G127500	1.37098	0.410347	0.0143047	0.912347	0.215602	0.215602	0.66547	0.525413	15.0721	2.92794e-14	0.000411504	0.977923
TraesCS1B02G128700	1.58336	1.08167	0.0699613	1.41338	0.878104	0.878104	0.892643	0.811804	12.5513	0.000106524	0.000921343	0.0639508
TraesCS1B02G130600	1.33935	0.639475	0.00941133	2.89662	0.569945	0.569945	2.16271	0.89127	60.5594	1.00666e-07	0.215254	0.77695
TraesCS1B02G131600	2.35673	1.30381	0.117056	1.64742	0.84734	0.84734	0.69903	0.649898	7.23878	5.981e-20	2.47451e-09	0.547809
TraesCS1B02G131700	0.0500657	0.483257	0.058508	0.773824	0.556319	0.556319	15.4562	1.15119	9.50843	1.57732e-08	0.935997	0.549802
TraesCS1B02G132000	0.36836	0.610886	1.27095	0.949665	1.22167	1.22167	2.57809	1.99983	0.961229	0.00354316	0.00769594	7.78215e-14
TraesCS1B02G132400	6.88924	8.65302	7.12442	14.3454	10.645	10.645	2.08229	1.2302	1.49415	2.90835e-22	0.7706	1.78248e-06
TraesCS1B02G133200	1.2008	1.83776	0.103692	0.117735	1.32441	1.32441	0.0980474	0.720666	12.7726	1.38474e-13	0.0206292	0.736541
TraesCS1B02G133400	0.626151	1.20584	1.28128	1.41869	0.57535	0.57535	2.26573	0.477135	0.449045	4.7008e-05	9.6926e-10	0.636375
TraesCS1B02G134100	0.112976	0.235917	0.0329303	0.0696807	0.235479	0.235479	0.616774	0.998143	7.15083	0.0198398	0.534612	0.0024871
TraesCS1B02G134300	0.648755	0.675135	1.08812	1.32904	1.15714	1.15714	2.04861	1.71393	1.06342	0.0063415	0.0243967	2.94885e-36
TraesCS1B02G134400	0	0	0	0.0552157	0.00812967	0.00812967	NaN	NaN	NaN	0.00661935	NaN	NaN
TraesCS1B02G134500	0.221244	0.330058	0.4358	1.13723	0.807386	0.807386	5.14015	2.44619	1.85265	3.35546e-40	1.81266e-10	2.8873e-06
TraesCS1B02G135300	3.80259	4.88362	13.3106	7.4612	5.00575	5.00575	1.96213	1.02501	0.376073	4.50609e-06	0.217555	4.29568e-06
TraesCS1B02G136500	1.58374	2.48564	4.00395	1.38107	3.05562	3.05562	0.872031	1.22931	0.763152	0.0160923	0.819976	0.785315
TraesCS1B02G136700	6.76149	21.8455	13.1635	23.5086	14.279	14.279	3.47684	0.653638	1.08475	4.56485e-79	4.44362e-46	1.42255e-32
TraesCS1B02G136800	1.01955	15.0707	14.8252	18.3164	9.02069	9.02069	17.9652	0.598559	0.608469	2.20238e-166	1.31763e-31	8.99291e-84
TraesCS1B02G136900	2.83975	4.90891	7.21191	8.85272	4.82333	4.82333	3.11743	0.982566	0.6688	1.71159e-13	0.259232	2.20255e-17
TraesCS1B02G137200	3.50292	5.35464	12.6386	6.94593	5.55671	5.55671	1.9829	1.03774	0.439663	8.53299e-06	0.330371	6.73048e-14
TraesCS1B02G137300	5.74397	3.0637	1.75593	4.27688	1.93865	1.93865	0.744586	0.632779	1.10406	1.91892e-34	8.37617e-18	0.914557
TraesCS1B02G137400	0.665941	1.04443	0.531402	0.55722	1.29004	1.29004	0.83674	1.23516	2.42762	0.0243261	0.81851	0.00165341
TraesCS1B02G137900	1.08457	0.131582	0.271308	0.415571	0.0658147	0.0658147	0.383165	0.500179	0.242583	0.0417889	0.798237	0.664254
TraesCS1B02G138600	4.59344	1.63626	0.498122	3.21025	1.9791	1.9791	0.698878	1.20953	3.97313	2.29282e-26	0.862261	0.0480865
TraesCS1B02G138700	0.314698	0.200504	1.68439	0.765925	0.21278	0.21278	2.43384	1.06123	0.126324	0.000490692	0.80643	5.15057e-20
TraesCS1B02G139000	3.22577	2.95164	0.33529	1.36227	3.94292	3.94292	0.422308	1.33584	11.7597	6.99001e-35	0.156106	0.00990622
TraesCS1B02G140900	4.48561	6.67383	5.36855	3.78024	7.04756	7.04756	0.842748	1.056	1.31275	3.33376e-13	0.0406916	0.000577839
TraesCS1B02G141000	0.163918	3.29834	0.453996	6.2656	2.08202	2.08202	38.2239	0.631232	4.58597	2.0424e-136	0.0616747	0.405292
TraesCS1B02G141100	0.416178	10.258	0.583312	10.5392	2.6067	2.6067	25.3237	0.254113	4.46879	5.53942e-57	2.13227e-171	0.0262963
TraesCS1B02G142000	0.87066	3.45006	15.3037	3.24666	4.70091	4.70091	3.72897	1.36256	0.307174	6.86751e-30	0.0690645	2.92512e-22
TraesCS1B02G142300	7.18011	8.32843	17.1177	6.39876	9.8344	9.8344	0.891178	1.18082	0.574515	1.3997e-14	0.988225	1.65659e-27
TraesCS1B02G142700	0.57995	0.247056	0.753092	1.89951	0.524461	0.524461	3.27529	2.12284	0.69641	1.3407e-17	0.00614319	0.54772
TraesCS1B02G143000	0.16323	0.132226	0.766441	0.536364	0.296353	0.296353	3.28595	2.24126	0.386661	0.0377474	0.283406	9.58662e-08
TraesCS1B02G144700	2.23657	3.88272	0.048556	4.61491	1.9218	1.9218	2.06339	0.494961	39.579	2.63938e-09	3.20244e-23	0.83475
TraesCS1B02G145600	0.347176	0.733433	0.249934	2.14745	0.837617	0.837617	6.1855	1.14205	3.35135	5.78926e-27	0.91266	0.000207093
TraesCS1B02G146300	2.48653	2.86919	0.742392	1.89333	3.06797	3.06797	0.761434	1.06928	4.13254	0.00833749	0.676267	0.22558
TraesCS1B02G146500	1.17605	1.05507	0.835197	0.85576	1.27653	1.27653	0.727659	1.20989	1.52841	5.38339e-05	0.923213	0.330007
TraesCS1B02G147600	28.98	19.3062	18.7901	25.9922	22.5502	22.5502	0.896901	1.16803	1.20011	2.40595e-26	0.879147	5.33388e-07
TraesCS1B02G148000	4.11698	4.9867	1.26888	11.2609	6.14768	6.14768	2.73524	1.23281	4.84495	8.70918e-28	0.728027	0.887385
TraesCS1B02G148600	3.77868	4.03476	7.99663	2.19972	1.56559	1.56559	0.582139	0.388024	0.195781	4.14481e-16	5.94799e-30	3.8572e-159
TraesCS1B02G149900	0.391555	0.21352	1.56268	0.20522	0.252248	0.252248	0.524115	1.18138	0.16142	0.000583537	0.979978	3.54655e-20
TraesCS1B02G150200	32.7387	22.5519	14.8981	24.995	24.474	24.474	0.763471	1.08523	1.64277	7.61772e-47	0.0543853	4.17648e-11
TraesCS1B02G150400	7.25148	5.50388	7.95604	6.32778	6.765	6.765	0.872619	1.22913	0.850298	1.18953e-21	0.574389	3.57829e-12
TraesCS1B02G151800	7.46917	7.14107	5.18615	6.00425	10.2504	10.2504	0.803871	1.43541	1.97649	3.73832e-19	0.00150501	0.732212
TraesCS1B02G153000	2.33271	2.15469	2.38745	1.84801	2.50572	2.50572	0.792216	1.16291	1.04954	1.15436e-10	0.90023	0.621791
TraesCS1B02G155000	0.426565	0.803757	1.16427	0.190322	0.772075	0.772075	0.446175	0.960582	0.663142	0.00024379	0.281697	0.417234
TraesCS1B02G155300	0.21214	0.930923	3.05629	0.648218	1.11767	1.11767	3.05562	1.20061	0.365696	0.00089874	0.943906	0.165527
TraesCS1B02G155600	4.73399	5.68973	4.18633	3.65487	5.86407	5.86407	0.772048	1.03064	1.40077	6.52295e-20	0.0131812	0.039268
TraesCS1B02G157500	0.955292	0.181947	0.00641033	0.613171	0.0356	0.0356	0.641867	0.195661	5.55353	5.97528e-05	0.279698	0.982706
TraesCS1B02G159000	0.604902	0.580791	0.076532	0.286583	0.262283	0.262283	0.473768	0.451597	3.42711	0.00017708	0.00022454	0.980313
TraesCS1B02G159400	0.66124	0.301391	0.300776	0.477322	0.217658	0.217658	0.721858	0.722176	0.723653	6.77538e-05	0.0563007	0.948129
TraesCS1B02G159500	1.82811	1.67144	1.88779	1.46457	2.01608	2.01608	0.801139	1.20619	1.06796	3.02802e-06	0.895755	0.00779217
TraesCS1B02G160000	0.236678	0.2692	0.0593897	0.109273	0.169025	0.169025	0.461696	0.627878	2.84603	0.000277994	0.0208	0.673425
TraesCS1B02G161800	0.026389	0.0315707	0.0201727	0.254602	0.057278	0.057278	9.64805	1.81428	2.83939	0.000692517	0.826861	0.416956
TraesCS1B02G162000	0.362262	0.637646	1.23796	0.77526	0.725205	0.725205	2.14005	1.13732	0.585807	0.0149673	0.89699	0.254171
TraesCS1B02G164100	0.667312	0.680567	1.02948	1.47181	0.836104	0.836104	2.20558	1.22854	0.812163	0.00883713	0.943114	0.60432
TraesCS1B02G164400	0.89061	1.23098	4.32352	0.80082	1.55885	1.55885	0.899181	1.26635	0.360551	0.00204798	0.604818	0.193058
TraesCS1B02G164800	0.190681	0.429937	1.30523	0.419472	0.42182	0.42182	2.19986	0.98112	0.323176	0.0164997	0.399703	0.38425
TraesCS1B02G165500	4.22162	4.54012	2.97505	3.22744	6.27279	6.27279	0.764504	1.38164	2.10846	6.04799e-12	0.0471975	1.3347e-05
TraesCS1B02G165700	0.364403	0.836949	1.8572	0.881502	1.24854	1.24854	2.41903	1.49178	0.67227	0.0094074	0.26376	0.966448
TraesCS1B02G166200	1.78243	0.528442	2.23014	1.43772	1.31343	1.31343	0.806609	2.48549	0.588947	0.00653695	0.0131931	0.00653476
TraesCS1B02G166500	0.721575	0.567648	0.724012	1.32905	1.1809	1.1809	1.84187	2.08034	1.63105	0.0212609	0.00182704	0.00107435
TraesCS1B02G167700	0.545455	1.07281	2.7404	0.35936	0.419143	0.419143	0.658827	0.390696	0.15295	1.67693e-07	9.81172e-28	4.27097e-06
TraesCS1B02G168100	0.10706	0.46738	0.639771	0.0517217	0.317918	0.317918	0.483108	0.680214	0.496925	0.0470904	0.0151834	2.8329e-07
TraesCS1B02G168400	0.031475	0	0	0.146799	0.131424	0.131424	4.664	NaN	NaN	0.00652754	6.21871e-06	0.321112
TraesCS1B02G168500	0.0787307	0	0	1.0808	0.0253527	0.0253527	13.7278	NaN	NaN	7.87091e-38	0.0635744	0.0867432
TraesCS1B02G169200	2.87394	2.64127	0.11569	8.67313	6.85473	6.85473	3.01785	2.59524	59.2507	8.21351e-47	1.28511e-35	0.453217
TraesCS1B02G169500	0.107581	0.309199	0.190423	0.29857	0.729418	0.729418	2.77531	2.35906	3.83052	0.0171959	0.000446722	0.0156794
TraesCS1B02G171800	5.45541	3.29799	0.242811	9.98659	2.92389	2.92389	1.83059	0.886565	12.0418	1.41397e-18	2.22134e-05	0.537214
TraesCS1B02G172400	76.5384	78.7777	25.1771	53.2737	60.3281	60.3281	0.696039	0.765801	2.39615	1.37308e-119	1.63847e-78	2.05691e-11
TraesCS1B02G173600	3.54049	4.0995	6.98036	7.24194	4.65422	4.65422	2.04546	1.13531	0.666759	3.13759e-25	0.582388	2.06349e-22
TraesCS1B02G173900	7.80444	5.77909	1.74136	15.4285	9.24519	9.24519	1.97689	1.59977	5.30918	8.82672e-54	3.09973e-18	0.0545764
TraesCS1B02G174000	2.55457	3.31887	2.48966	1.81713	3.94715	3.94715	0.711326	1.18931	1.58542	4.38892e-13	0.937787	0.626623
TraesCS1B02G174100	1.43768	3.66749	1.62877	5.06075	2.15378	2.15378	3.52008	0.587263	1.32233	1.26788e-30	2.18687e-15	5.34036e-06
TraesCS1B02G174400	2.91043	4.4062	19.8227	6.74252	5.02976	5.02976	2.31668	1.14152	0.253738	1.56709e-10	0.804733	2.65607e-24
TraesCS1B02G175000	2.79793	4.12587	11.4168	5.46862	5.47416	5.47416	1.95452	1.32679	0.479483	4.25258e-11	0.0433469	0.907968
TraesCS1B02G175900	0.5974	0.575957	0.418604	1.42705	1.4691	1.4691	2.38877	2.55071	3.50952	5.83433e-06	1.25231e-05	0.254462
TraesCS1B02G176000	0.832396	0.265171	0.0876517	0.422048	0.227584	0.227584	0.507028	0.858254	2.59646	1.97944e-07	0.298553	0.224538
TraesCS1B02G177600	0.500947	0.229178	0.170708	0.408704	0.115251	0.115251	0.815863	0.502887	0.675133	0.00253293	0.00264498	0.945642
TraesCS1B02G177800	1.65211	1.3377	0.976908	1.32109	1.89499	1.89499	0.799636	1.4166	1.93978	0.00136092	0.373773	0.067531
TraesCS1B02G177900	3.2359	5.68392	0.118842	5.98211	6.38274	6.38274	1.84867	1.12295	53.7077	2.93209e-08	0.457117	0.418336
TraesCS1B02G178000	0.0189707	0.0196137	0.19464	0.16284	0.300881	0.300881	8.5838	15.3404	1.54583	0.0274901	4.87142e-05	0.0271652
TraesCS1B02G181100	0.47294	0.530105	0.241161	0.968682	0.515071	0.515071	2.04821	0.971639	2.1358	0.00102487	0.260938	0.776337
TraesCS1B02G181500	6.16359	7.85935	3.08589	15.4869	6.48482	6.48482	2.51264	0.825108	2.10144	2.01937e-51	3.19764e-12	0.632672
TraesCS1B02G182200	29.1327	74.7322	519.665	77.3465	154.083	154.083	2.65497	2.06181	0.296505	9.1506e-261	1.11456e-131	1.72962e-102
TraesCS1B02G182400	2.54682	1.14234	0.041824	0.699093	0.673166	0.673166	0.274496	0.589286	16.0952	2.94009e-46	3.90279e-06	0.782644
TraesCS1B02G183100	84.3252	142.876	1695.76	188.753	190.285	190.285	2.23839	1.33182	0.112212	9.69957e-115	8.06178e-08	0
TraesCS1B02G183500	2.64077	16.7157	8.12204	12.8969	10.6939	10.6939	4.88377	0.63975	1.31665	1.93508e-120	6.97545e-40	8.10398e-05
TraesCS1B02G183700	0.141655	0.367794	1.56862	0.448887	0.453811	0.453811	3.16887	1.23387	0.289307	0.00660913	0.898245	0.400011
TraesCS1B02G185900	0.78247	0.532648	0.0210343	0.444551	1.16216	1.16216	0.568138	2.18185	55.2505	0.000966932	0.024135	0.885879
TraesCS1B02G186300	8.48313	2.24382	0.0689813	6.7852	1.05398	1.05398	0.799846	0.469725	15.2792	4.00826e-25	9.36915e-14	0.000548769
TraesCS1B02G186800	1.16199	1.13552	1.38235	2.20642	1.64005	1.64005	1.89884	1.44432	1.18643	0.00589079	0.300055	0.0167153
TraesCS1B02G186900	1.0275	0.976385	0.750857	0.721122	1.21919	1.21919	0.701823	1.24868	1.62373	0.00014591	0.812865	0.290353
TraesCS1B02G187200	4.10739	7.20101	21.534	10.0334	8.95687	8.95687	2.44277	1.24384	0.415942	6.4117e-26	0.556909	3.40016e-132
TraesCS1B02G187600	4.91318	4.76185	12.7561	11.9383	7.153	7.153	2.42985	1.50215	0.560753	3.68623e-36	0.000365483	4.31668e-14
TraesCS1B02G188200	0.251081	0.343981	0.0691897	0.172076	0.293379	0.293379	0.685338	0.852893	4.24021	0.0278397	0.202402	0.5828
TraesCS1B02G189400	0.32447	0.89635	4.90723	2.54264	0.901395	0.901395	7.83628	1.00563	0.183687	2.38241e-12	0.708134	0.41552
TraesCS1B02G190600	0.174134	0.323397	0.0888853	0.0929383	0.237516	0.237516	0.533716	0.734442	2.67217	0.0297012	0.113934	0.145608
TraesCS1B02G191600	1.89768	1.30304	0.172938	4.146	2.92148	2.92148	2.18478	2.24204	16.8932	5.60612e-09	1.84276e-08	5.39336e-06
TraesCS1B02G191700	20.2832	26.3865	0.114723	39.7805	116.248	116.248	1.96125	4.40561	1013.29	2.35971e-33	0	0.0525916
TraesCS1B02G192200	0.168908	0.0914957	0.019743	0.0893203	0.039961	0.039961	0.528812	0.436753	2.02406	0.0257913	0.171402	0.918795
TraesCS1B02G194300	0.253875	0.800506	2.13234	0.726586	0.566759	0.566759	2.86198	0.708001	0.265792	0.000600635	0.0080421	0.00156206
TraesCS1B02G195500	0.607891	2.01628	2.61372	0.310862	3.98698	3.98698	0.511377	1.97739	1.52541	0.00348256	9.48999e-06	2.62782e-40
TraesCS1B02G196200	3.43226	4.00412	0.901642	6.60324	4.04189	4.04189	1.92388	1.00943	4.48281	2.04498e-14	0.0235757	6.62669e-34
TraesCS1B02G196400	4.2459	8.79918	16.2566	12.0907	11.4615	11.4615	2.84761	1.30256	0.705036	3.08248e-42	0.0990371	0.110821
TraesCS1B02G196600	1.81146	2.9975	0.527886	3.65817	1.07154	1.07154	2.01946	0.357476	2.02987	1.13033e-05	1.16348e-23	0.104268
TraesCS1B02G196900	0.557789	0.361358	0.005848	1.15979	0.580743	0.580743	2.07927	1.60712	99.3063	0.00330983	0.223028	NaN
TraesCS1B02G197000	2.36232	7.20375	0.119819	9.24571	3.8475	3.8475	3.91382	0.534097	32.1109	2.55204e-78	2.55544e-36	0.0920291
TraesCS1B02G197900	1.00199	1.00536	4.17777	0.63396	1.39725	1.39725	0.632699	1.3898	0.334449	1.59579e-09	0.177934	0.346145
TraesCS1B02G198100	0.16628	0.690066	0.583121	0.549767	0.699668	0.699668	3.30627	1.01392	1.19987	0.000608269	0.522423	0.219944
TraesCS1B02G198500	5.37309	7.0278	7.48052	4.28453	6.64539	6.64539	0.797406	0.945586	0.888358	4.02123e-21	5.32929e-05	0.116222
TraesCS1B02G198700	0.514598	1.20709	3.24419	1.1579	0.989525	0.989525	2.25012	0.819762	0.305015	1.24531e-05	0.0206327	1.25479e-53
TraesCS1B02G198900	1.53767	2.02858	14.2895	1.28686	2.47684	2.47684	0.836889	1.22098	0.173333	0.000609672	0.828131	5.99114e-34
TraesCS1B02G199700	0.429766	0.23918	0.0208473	0.0161197	0.0267593	0.0267593	0.037508	0.111879	1.28359	0.000397944	0.0888794	0.290561
TraesCS1B02G200500	0.92004	0.572377	0	0.512607	0.56389	0.56389	0.557158	0.985172	NaN	8.12847e-05	0.642813	NaN
TraesCS1B02G200900	4.18014	5.98247	11.2839	9.1186	7.02411	7.02411	2.18141	1.17411	0.622489	7.54313e-23	0.94675	0.00245216
TraesCS1B02G201000	1.16988	2.17943	3.19032	2.30097	3.33702	3.33702	1.96684	1.53115	1.04599	0.00412849	0.0376329	0.670949
TraesCS1B02G201100	2.97481	2.0968	1.64427	12.5258	8.73583	8.73583	4.21061	4.16626	5.31289	9.86584e-53	1.99177e-34	4.81424e-11
TraesCS1B02G201400	30.2209	56.8459	4.38707	16.5998	41.1645	41.1645	0.549281	0.724143	9.38314	7.85149e-213	1.92172e-83	2.52432e-06
TraesCS1B02G202400	1.87837	3.01029	0.403232	1.69475	0.875714	0.875714	0.902248	0.290906	2.17174	0.000469356	2.04158e-60	0.981737
TraesCS1B02G202700	0.421077	0.430317	0.451819	0.240287	0.341235	0.341235	0.570648	0.792986	0.755248	0.00088377	0.103965	1.96119e-05
TraesCS1B02G203000	0.280968	0.921427	0.591369	0.806538	0.228824	0.228824	2.87057	0.248336	0.386939	0.000787738	3.06897e-13	0.292941
TraesCS1B02G203300	4.36326	4.05194	2.58493	3.56827	4.59938	4.59938	0.817801	1.1351	1.77931	3.87822e-25	0.678523	1.12191e-14
TraesCS1B02G203400	1.57543	3.15604	1.25059	3.38415	2.24282	2.24282	2.14808	0.710644	1.79341	2.33148e-05	0.00015483	0.903358
TraesCS1B02G203500	7.9534	9.88284	24.1704	15.0448	10.9865	10.9865	1.89162	1.11168	0.454545	4.58539e-27	0.226339	9.13436e-34
TraesCS1B02G203900	2.20294	3.42454	4.47444	5.12022	4.64795	4.64795	2.32426	1.35725	1.03878	2.72466e-23	0.0543733	0.000606714
TraesCS1B02G204100	0.015973	0.0552703	0.0136543	0.110032	0.082813	0.082813	6.8886	1.49833	6.06496	0.0130235	0.789827	0.52347
TraesCS1B02G204900	1.64356	12.5591	26.7571	3.32078	16.3003	16.3003	2.02048	1.29789	0.609196	1.15881e-07	0.00990382	4.65813e-08
TraesCS1B02G205800	2.62483	5.02169	2.78548	5.34356	6.03807	6.03807	2.03577	1.2024	2.16769	1.64672e-12	0.857346	1.53651e-06
TraesCS1B02G206800	0.71232	0.804945	0.733292	0.359248	0.535134	0.535134	0.504335	0.664807	0.729769	6.1369e-07	0.00303559	0.486467
TraesCS1B02G207600	0.261876	0.312696	0.138499	0.55475	0.515006	0.515006	2.11837	1.64699	3.71849	0.0120921	0.122116	0.0961779
TraesCS1B02G211200	11.4652	15.7847	25.6212	8.7428	16.4902	16.4902	0.762548	1.0447	0.643617	8.34786e-33	0.0103994	0.0222935
TraesCS1B02G211300	1.2704	0.583554	0.174666	0.245029	0.312924	0.312924	0.192876	0.536239	1.79156	1.76634e-35	3.58711e-05	0.758159
TraesCS1B02G211700	1.4166	0.907173	0.00634	0.734521	0.282434	0.282434	0.518511	0.311335	44.548	7.52095e-17	7.13716e-12	0.630145
TraesCS1B02G212200	10.4182	6.55232	7.46984	8.94195	6.55333	6.55333	0.858298	1.00015	0.877305	2.26243e-21	0.0014633	0.0195061
TraesCS1B02G212300	0.094427	0.312685	0.0345277	0.306698	0.674297	0.674297	3.24799	2.15647	19.5292	0.0254967	0.0175197	0.565449
TraesCS1B02G213100	0.398132	0.484329	0.0237353	0.288141	0.26152	0.26152	0.723731	0.539963	11.0182	0.00607322	0.000223603	0.759907
TraesCS1B02G214700	1.23883	0.103119	0.046742	0.706976	0	0	0.570682	0	0	6.5682e-06	0.251605	0.158235
TraesCS1B02G215400	5.16788	4.05503	3.95939	4.68754	3.54948	3.54948	0.907053	0.875327	0.896472	3.77515e-08	1.92086e-05	9.84563e-17
TraesCS1B02G215700	0.0343277	0.155291	0.00394567	0.184758	0.065793	0.065793	5.38218	0.423675	16.6747	3.0147e-05	0.00270831	0.957903
TraesCS1B02G216000	8.08327	6.40039	11.1472	15.5311	6.94827	6.94827	1.92139	1.0856	0.62332	2.32921e-10	0.470464	0.124437
TraesCS1B02G216500	3.09496	3.17866	6.9178	1.58938	4.0848	4.0848	0.51354	1.28507	0.590477	3.55366e-22	0.367906	1.09013e-21
TraesCS1B02G216800	64.5289	398.24	3323.66	177.475	787.869	787.869	2.75032	1.97838	0.237049	6.60527e-75	3.66304e-111	5.97985e-161
TraesCS1B02G217100	0.456393	0.539793	0.356967	0.408028	0.677018	0.677018	0.894029	1.25422	1.89658	0.0223885	0.776177	0.382277
TraesCS1B02G217200	0.800252	4.12061	11.6782	2.59225	1.89669	1.89669	3.23929	0.460295	0.162413	1.1939e-11	5.73015e-28	0.165229
TraesCS1B02G217600	0.452786	0.588751	0.064593	1.12395	0.70215	0.70215	2.4823	1.19261	10.8704	0.000583901	0.979825	0.824013
TraesCS1B02G217900	0.439604	0.735179	0.377783	1.04273	0.507032	0.507032	2.37198	0.689672	1.34212	0.000973422	0.0229164	0.363838
TraesCS1B02G219100	1.15228	1.25466	0.528566	1.04136	1.18526	1.18526	0.903745	0.944685	2.2424	0.025158	0.285563	0.9615
TraesCS1B02G219200	9.30746	13.3496	26.1324	8.14257	18.0923	18.0923	0.874844	1.35527	0.692333	8.66302e-12	0.00330775	0.924638
TraesCS1B02G221300	3.69116	19.9706	20.8267	7.91051	39.4868	39.4868	2.14309	1.97724	1.89597	2.56632e-14	1.70607e-28	3.07075e-08
TraesCS1B02G222500	23.8479	18.6192	5.13936	18.6456	13.7133	13.7133	0.781853	0.736515	2.6683	5.04848e-51	4.23479e-30	2.4893e-06
TraesCS1B02G222600	5.88664	5.59376	0.467157	5.16753	4.35877	4.35877	0.87784	0.77922	9.3304	5.59061e-25	1.72448e-22	7.10374e-21
TraesCS1B02G222700	0	0	0.0624917	0.0576923	0.00801	0.00801	NaN	NaN	0.128177	0.00438254	NaN	0.0926277
TraesCS1B02G223400	0.35263	0.836051	0.407607	0.661555	0.885875	0.885875	1.87606	1.05959	2.17336	0.0490491	0.504373	0.00161976
TraesCS1B02G224300	0.788354	1.77922	1.92165	1.80196	1.18782	1.18782	2.28573	0.667607	0.618125	8.29998e-05	0.000202165	4.87687e-09
TraesCS1B02G225200	0.116003	0.187334	0.0529683	0.536697	0.134883	0.134883	4.62659	0.720012	2.54648	2.39033e-06	0.262027	0.987255
TraesCS1B02G225300	1.09384	1.06374	0.255959	3.42002	1.08939	1.08939	3.12661	1.02411	4.25611	7.11899e-25	0.462495	0.000396098
TraesCS1B02G225700	2.84533	2.67842	5.11815	11.0309	1.72881	1.72881	3.87685	0.645459	0.337781	4.42788e-85	1.97939e-09	0.329084
TraesCS1B02G226000	29.6183	64.3152	26.9631	57.3278	102.463	102.463	1.93555	1.59315	3.80014	4.8298e-50	2.55814e-39	0.396156
TraesCS1B02G226400	0.521566	0.730937	0.775034	1.00843	0.85142	0.85142	1.93346	1.16483	1.09856	0.00116051	0.953166	0.181925
TraesCS1B02G226700	1.70663	1.71538	1.55207	1.50708	1.97434	1.97434	0.883074	1.15097	1.27207	0.0120937	0.914864	0.54772
TraesCS1B02G227700	1.063	1.65238	2.14237	1.94537	2.58985	2.58985	1.83007	1.56735	1.20887	0.00117875	0.0025301	0.275325
TraesCS1B02G228800	1.06165	0.821578	0.522018	0.860297	0.566144	0.566144	0.810342	0.689093	1.08453	0.00520901	0.00236965	2.58622e-06
TraesCS1B02G229000	3.34302	8.60158	1.97986	9.40059	3.09038	3.09038	2.81201	0.35928	1.56091	1.91848e-66	1.6515e-117	5.17661e-08
TraesCS1B02G229400	1.85604	10.0379	19.1914	3.44537	16.2094	16.2094	1.85631	1.61482	0.844619	0.000720239	2.83316e-14	1.26371e-12
TraesCS1B02G229500	3.07352	7.41755	5.79159	9.32972	7.71928	7.71928	3.03551	1.04068	1.33284	2.33571e-44	0.0864145	0.0250248
TraesCS1B02G229700	1.35474	1.13553	0.267479	1.0113	0.619103	0.619103	0.746491	0.545209	2.31459	2.73281e-06	1.00583e-07	0.761541
TraesCS1B02G230200	0.088034	0.638032	0.327741	0.59908	0.275255	0.275255	6.8051	0.431413	0.839856	6.95715e-08	0.000171784	0.030558
TraesCS1B02G230500	8.51712	8.17242	19.006	15.9627	11.5963	11.5963	1.87419	1.41896	0.610142	1.06736e-14	0.00130486	0.00236101
TraesCS1B02G231100	0.134758	0.143788	0.282854	0.281374	0.285277	0.285277	2.088	1.98401	1.00857	0.0160305	0.0155803	0.145959
TraesCS1B02G231500	0.303332	0.647541	0.314992	0.76584	0.748795	0.748795	2.52476	1.15637	2.37719	0.0316007	0.973878	0.739094
TraesCS1B02G231800	0.16064	0.0531213	0.0549923	0.0216467	0.0882423	0.0882423	0.134753	1.66115	1.60463	0.00546628	0.804872	0.136639
TraesCS1B02G232400	14.9869	16.5051	35.5541	27.7121	24.0228	24.0228	1.84909	1.45547	0.675667	1.99709e-20	9.93985e-07	7.36891e-21
TraesCS1B02G233000	31.1767	10.3736	0.0232497	19.5782	13.3953	13.3953	0.627975	1.29128	576.148	4.97458e-68	0.204629	0.518667
TraesCS1B02G233300	1.04006	1.48941	0.200539	0.884952	1.12684	1.12684	0.85087	0.756565	5.61906	0.0176134	0.00798872	0.741534
TraesCS1B02G234000	0.580951	0.524525	0.186314	0.490196	0.565922	0.565922	0.843783	1.07892	3.03747	0.00367872	0.694868	0.329845
TraesCS1B02G234200	0.476776	0.988827	1.00544	1.33729	1.4101	1.4101	2.80486	1.42603	1.40247	1.17814e-06	0.303817	2.28467e-08
TraesCS1B02G234800	0.13347	0.286954	0.065646	0.988222	0.385752	0.385752	7.40409	1.3443	5.87624	3.94522e-16	0.767679	0.147031
TraesCS1B02G234900	0.302005	2.06492	0.54191	1.97311	1.3654	1.3654	6.53336	0.661236	2.51961	3.12803e-10	0.00160734	4.39601e-05
TraesCS1B02G235100	10.5802	15.0069	43.8475	21.3941	20.6498	20.6498	2.02209	1.37602	0.470946	1.7451e-33	2.00723e-05	7.34232e-10
TraesCS1B02G235400	0.05336	0.048842	0	0.187735	0.0317227	0.0317227	3.51828	0.649496	NaN	0.0259654	0.498834	NaN
TraesCS1B02G236000	2.61984	4.61446	10.2964	7.25205	4.69869	4.69869	2.76813	1.01825	0.456342	3.07448e-30	0.052226	5.60959e-18
TraesCS1B02G236200	1.06321	1.22899	6.0109	2.2795	2.14174	2.14174	2.14397	1.74268	0.356309	5.72822e-08	0.000179712	2.52449e-09
TraesCS1B02G237500	0.73656	360.703	700.294	7.70334	553.954	553.954	10.4585	1.53576	0.791031	7.11703e-57	4.71536e-37	5.31102e-148
TraesCS1B02G237600	0	34.2661	42.6358	5.86055	55.4876	55.4876	NaN	1.61932	1.30143	5.64601e-13	1.05098e-08	0.00243153
TraesCS1B02G238900	9.60892	7.56461	0.037154	4.01468	8.83613	8.83613	0.417807	1.16809	237.825	1.10223e-51	0.943933	0.198098
TraesCS1B02G240100	0.767663	1.2833	0	2.80814	1.68762	1.68762	3.65804	1.31506	NaN	4.20296e-23	0.506621	NaN
TraesCS1B02G242400	1.03838	2.38748	2.13706	2.75409	1.43693	1.43693	2.65231	0.601861	0.672387	1.20586e-16	1.19026e-16	0.876663
TraesCS1B02G242800	0.0704343	0.3858	1.52278	0.568821	0.705845	0.705845	8.07591	1.82956	0.463525	0.000272796	0.210899	0.239118
TraesCS1B02G243400	3.13329	4.56963	15.4776	5.73133	6.72441	6.72441	1.82917	1.47154	0.43446	3.46559e-05	0.00581651	9.6382e-27
TraesCS1B02G243900	2.62873	1.07516	0.16026	5.10044	2.02385	2.02385	1.94026	1.88237	12.6285	1.34345e-16	1.55101e-08	0.221553
TraesCS1B02G244800	2.78545	8.29569	19.595	6.51317	18.8972	18.8972	2.33828	2.27795	0.96439	1.42404e-24	2.05245e-53	1.39697e-34
TraesCS1B02G246000	0.10577	0.297225	0.77305	0.318434	0.163173	0.163173	3.01061	0.548988	0.211077	0.0496431	0.0510376	5.59849e-07
TraesCS1B02G246700	3.20138	4.01696	3.13642	6.27959	5.20616	5.20616	1.96153	1.29604	1.6599	1.5815e-30	0.0298974	9.20866e-07
TraesCS1B02G246900	1.58731	0.623171	0	1.37822	0.374332	0.374332	0.868277	0.60069	NaN	0.000166182	0.00118119	NaN
TraesCS1B02G247300	3.41533	5.32621	46.1729	7.26395	9.3535	9.3535	2.12686	1.75613	0.202575	3.49711e-11	5.4552e-09	2.47628e-23
TraesCS1B02G247400	15.3529	13.6042	18.3855	12.598	24.8005	24.8005	0.820561	1.82301	1.34892	7.7551e-13	5.52744e-16	3.39355e-07
TraesCS1B02G248600	0.456444	4.65446	162.406	3.20733	8.10788	8.10788	7.02679	1.74196	0.0499234	2.26933e-39	1.98837e-09	3.49328e-44
TraesCS1B02G250900	0.60317	8.86485	51.7296	9.46266	5.25389	5.25389	15.6882	0.592666	0.101564	5.03394e-67	4.67524e-15	1.16274e-06
TraesCS1B02G251300	9.17601	9.86709	2.47704	17.9782	8.66419	8.66419	1.95926	0.878089	3.4978	4.88412e-71	4.3169e-21	1.07559e-09
TraesCS1B02G251600	0.210072	0.575697	0.582449	0.50673	0.24043	0.24043	2.41217	0.417633	0.412792	0.0166187	1.58039e-06	0.00489678
TraesCS1B02G253000	2.26502	3.22905	0	5.00725	2.81349	2.81349	2.21069	0.871304	NaN	2.32036e-10	0.00292952	NaN
TraesCS1B02G253800	0.902071	28.2276	170.163	4.30213	87.9512	87.9512	4.76917	3.11579	0.516864	1.05439e-23	1.28003e-147	8.58115e-86
TraesCS1B02G254500	2.79943	2.69041	6.10412	2.50482	3.36236	3.36236	0.89476	1.24976	0.550834	0.000125002	0.630183	5.5197e-10
TraesCS1B02G254600	7.61812	5.8696	7.21197	5.16955	6.0392	6.0392	0.678586	1.02889	0.837386	7.9862e-30	0.066212	7.58896e-10
TraesCS1B02G254900	0.156011	1.05364	0.408905	0.0642333	0.290535	0.290535	0.411723	0.275745	0.71052	0.000155213	7.74093e-29	1.7535e-05
TraesCS1B02G256000	7.91238	33.0724	36.9991	32.667	42.4875	42.4875	4.12859	1.28468	1.14834	1.12005e-199	0.0232617	2.59464e-06
TraesCS1B02G257700	14.9422	12.6576	0.609908	8.71699	10.9783	10.9783	0.583379	0.867326	17.9999	4.51646e-144	8.67144e-18	1.65288e-21
TraesCS1B02G258200	0.221539	0.615657	1.01147	0.508128	0.712176	0.712176	2.29362	1.15677	0.704102	0.0228533	0.935848	0.652749
TraesCS1B02G258400	0.942243	0.967193	4.90693	2.64339	1.14169	1.14169	2.80543	1.18041	0.232669	0.00238451	0.99869	0.000132036
TraesCS1B02G258600	1.02065	1.23841	0.837399	0.912044	1.54663	1.54663	0.89359	1.24888	1.84695	0.00147764	0.687904	3.16193e-12
TraesCS1B02G259600	0.120672	0.117076	0.460607	0.296582	0.2794	0.2794	2.45775	2.38648	0.606591	0.0202422	0.0193848	0.6867
TraesCS1B02G260800	3.56952	3.04144	2.89317	2.3556	2.60889	2.60889	0.659922	0.857782	0.901743	1.09772e-13	0.00538488	0.969378
TraesCS1B02G261200	0.309093	0.0189233	0	0.783669	0.00869367	0.00869367	2.53538	0.459415	NaN	0.0070374	0.853858	NaN
TraesCS1B02G263100	0.086315	0.32945	3.0462	0.307713	0.51351	0.51351	3.565	1.55869	0.168574	0.00372948	0.34011	3.65025e-16
TraesCS1B02G263200	0.417285	0.741737	0.539676	1.12591	0.697077	0.697077	2.69817	0.93979	1.29166	0.00010117	0.343676	0.0617272
TraesCS1B02G263600	0.687544	2.67652	3.2852	1.25508	4.51056	4.51056	1.82545	1.68524	1.37299	0.00509031	4.08629e-08	2.09303e-14
TraesCS1B02G264000	8.93796	10.4387	9.23479	33.7788	13.8697	13.8697	3.77925	1.32868	1.5019	0	6.73839e-05	2.3807e-06
TraesCS1B02G264900	93.4767	61.5754	1.54571	69.4477	39.3729	39.3729	0.742941	0.639426	25.4725	1.72763e-216	1.31344e-202	5.25935e-06
TraesCS1B02G265500	0.608674	1.82671	5.97079	1.41895	2.50955	2.50955	2.33122	1.37381	0.420305	0.038526	0.519589	0.178414
TraesCS1B02G267900	0.112085	0.081903	1.74796	0.418802	0.100473	0.100473	3.73648	1.22673	0.0574799	9.77331e-06	0.951747	0.163489
TraesCS1B02G268100	2.44894	4.03263	1.89712	7.69296	3.13345	3.13345	3.14134	0.777025	1.65169	2.55013e-38	1.17159e-06	0.74234
TraesCS1B02G268300	0.568713	0.479309	0.213263	0.471053	0.301533	0.301533	0.82828	0.629099	1.4139	0.00983083	0.00268076	0.0562119
TraesCS1B02G268600	7.7593	10.088	5.32281	15.1773	9.30389	9.30389	1.95601	0.92227	1.74793	5.93204e-38	8.46722e-11	1.555e-44
TraesCS1B02G269100	0.791874	2.20862	0.829976	2.16397	3.03543	3.03543	2.73273	1.37436	3.65725	1.00067e-06	0.187716	6.19775e-17
TraesCS1B02G269600	4.85066	5.52791	30.0066	9.43616	7.07675	7.07675	1.94534	1.28019	0.23584	2.34239e-24	0.158221	1.52202e-101
TraesCS1B02G269800	1.55717	2.80195	1.17765	2.99403	2.49435	2.49435	1.92274	0.890221	2.11807	1.25821e-10	4.34605e-06	6.88921e-15
TraesCS1B02G270500	1.37245	1.14941	0.486005	1.10332	1.64554	1.64554	0.803906	1.43163	3.38584	0.00181713	0.352798	0.732445
TraesCS1B02G271300	1.22741	1.31774	0.266654	2.3538	0.615664	0.615664	1.9177	0.46721	2.30885	0.0181945	5.40582e-05	0.269847
TraesCS1B02G271400	53.6678	26.3286	0	10.0235	8.19621	8.19621	0.18677	0.311305	NaN	2.47878e-275	2.7749e-82	NaN
TraesCS1B02G272000	0.481671	0.230579	0.129949	0.117984	0.322986	0.322986	0.244947	1.40076	2.48549	1.59508e-09	0.691835	0.51369
TraesCS1B02G272700	1.20553	0.448385	0.064226	0.955308	0.401177	0.401177	0.792436	0.894714	6.24633	0.000265618	0.410019	0.833466
TraesCS1B02G272900	17.9505	25.0238	37.3195	16.0172	23.9787	23.9787	0.892301	0.958236	0.642524	3.37999e-35	2.25541e-12	8.16003e-11
TraesCS1B02G274100	0.117465	0.34704	0.0140077	0.587199	0.856805	0.856805	4.99892	2.46889	61.1669	0.007012	0.0628581	0.917439
TraesCS1B02G274200	0.0807333	0.197335	0.0595973	0.3866	0.110369	0.110369	4.7886	0.5593	1.85192	0.000328136	0.143439	0.421779
TraesCS1B02G274300	2.20378	8.62392	14.4102	8.05982	8.88229	8.88229	3.65728	1.02996	0.616389	2.29617e-41	0.0163511	0.299637
TraesCS1B02G274400	1.96069	2.30705	4.83942	3.98108	3.33696	3.33696	2.03044	1.44642	0.689538	1.91356e-15	0.0036766	0.000502786
TraesCS1B02G275200	0.988637	1.37779	0	1.85846	1.41614	1.41614	1.87982	1.02783	NaN	0.0048914	0.382394	NaN
TraesCS1B02G275600	1.14522	2.16084	16.6017	3.14717	2.98463	2.98463	2.74809	1.38124	0.179779	5.14826e-24	0.0329388	0.000231806
TraesCS1B02G276100	0.754861	0.208573	0	0.132243	0.0240993	0.0240993	0.175188	0.115544	NaN	0.000435569	0.0967455	NaN
TraesCS1B02G276900	43.0377	116.143	292.713	107.583	132.16	132.16	2.49975	1.13791	0.451499	2.01077e-127	0.220548	1.12717e-105
TraesCS1B02G277000	0.460358	3.84713	21.084	1.41741	9.18277	9.18277	3.07893	2.38691	0.435532	1.96259e-09	2.15281e-40	5.46115e-23
TraesCS1B02G277600	1.76855	1.76527	0.0438123	6.47609	1.7133	1.7133	3.6618	0.970559	39.1055	2.30906e-16	0.394715	0.98785
TraesCS1B02G277800	3.92799	6.05026	10.5212	7.62332	6.17421	6.17421	1.94077	1.02049	0.586833	4.79695e-12	0.0256077	0.000607094
TraesCS1B02G278400	0.309141	0.0756313	0	0.599137	0.196519	0.196519	1.93807	2.59839	NaN	0.0333197	0.0732242	NaN
TraesCS1B02G278500	1.26276	1.99312	0.979034	3.8566	4.05887	4.05887	3.05411	2.03643	4.14579	1.24964e-10	0.000296798	5.63705e-10
TraesCS1B02G278900	63.9652	10.38	0	39.3657	0.90275	0.90275	0.615424	0.0869703	NaN	5.36419e-98	2.11201e-95	NaN
TraesCS1B02G279400	0.556574	0.527825	0.039602	1.42342	0.693322	0.693322	2.55746	1.31355	17.5072	7.65692e-06	0.697787	0.922006
TraesCS1B02G279900	0.2757	0.239873	0.058305	0.161845	0.105333	0.105333	0.587034	0.439118	1.80658	0.0245987	0.00909242	0.573213
TraesCS1B02G280100	0.928748	0.563819	0.042629	1.88169	0.186958	0.186958	2.02605	0.331592	4.3857	5.15538e-06	2.82833e-09	0.434078
TraesCS1B02G281100	0.465637	0.567442	0	0.276541	0.0931833	0.0931833	0.593897	0.164217	NaN	0.00154365	4.99213e-11	NaN
TraesCS1B02G281700	1.14489	2.81417	4.64775	3.32658	4.32137	4.32137	2.90559	1.53557	0.929776	0.000251269	0.172349	0.481041
TraesCS1B02G282100	2.40263	0.627636	0.179552	4.54867	0.698139	0.698139	1.8932	1.11233	3.88823	7.16013e-08	0.816135	9.61458e-09
TraesCS1B02G282500	1.73074	2.20465	11.9071	3.27173	3.89611	3.89611	1.89037	1.76722	0.32721	1.73267e-05	1.15247e-06	0.0142299
TraesCS1B02G282600	0.0632977	0.355661	3.36365	0.656896	0.160981	0.160981	10.3779	0.452626	0.0478592	1.51363e-07	0.0513358	2.12508e-12
TraesCS1B02G282700	1.31134	2.43102	2.62465	2.91676	2.45459	2.45459	2.22426	1.00969	0.935206	1.25618e-10	0.108285	0.0124991
TraesCS1B02G283000	1.30403	0.221091	0	0.226633	0.0192253	0.0192253	0.173795	0.0869568	NaN	1.56032e-14	0.00761599	NaN
TraesCS1B02G283100	1.86034	1.96476	10.0289	1.34982	1.43536	1.43536	0.725576	0.730551	0.143123	0.000764538	0.0128418	2.95938e-50
TraesCS1B02G283300	4.07483	9.53531	4.05482	7.77989	3.51318	3.51318	1.90926	0.368439	0.86642	1.53895e-09	9.56043e-14	3.10937e-13
TraesCS1B02G283400	0.171342	0.556867	1.29239	0.112889	0.23795	0.23795	0.658851	0.427301	0.184117	0.0498144	7.64061e-06	1.01703e-35
TraesCS1B02G283600	7.35077	11.439	7.0819	22.7278	13.4804	13.4804	3.09189	1.17846	1.9035	4.22736e-116	0.988094	7.56159e-06
TraesCS1B02G283800	0.556197	0.077061	0.0195193	0.217845	0.0823343	0.0823343	0.391669	1.06843	4.21809	6.48466e-08	0.888502	0.348958
TraesCS1B02G285000	30.2929	25.6147	0.581253	75.3192	26.8928	26.8928	2.48637	1.0499	46.2669	3.26576e-154	0.00491105	6.10115e-05
TraesCS1B02G285900	0.676078	1.82797	0.0297687	2.04128	0.500989	0.500989	3.0193	0.274069	16.8294	1.28473e-14	7.46698e-32	0.973971
TraesCS1B02G286100	0.0647263	0.222823	0.423489	0.279698	0.354514	0.354514	4.32123	1.59101	0.837127	0.0182186	0.434033	0.000525426
TraesCS1B02G287100	6.67926	6.01594	5.12595	5.70504	6.85062	6.85062	0.854142	1.13874	1.33646	5.70093e-22	0.612688	2.03505e-50
TraesCS1B02G287500	0.659247	1.47466	4.29589	1.91284	0.95152	0.95152	2.90155	0.645247	0.221496	2.24975e-09	4.47732e-06	4.49999e-139
TraesCS1B02G287700	0.3993	1.10852	2.19628	0.874968	1.70989	1.70989	2.19126	1.54249	0.778536	0.0015965	0.0246106	1.75307e-06
TraesCS1B02G288600	1.33217	0.826787	0.185613	1.17107	0.241727	0.241727	0.87907	0.29237	1.30232	0.0356925	3.14609e-08	0.215528
TraesCS1B02G289600	1.91388	1.62149	8.6435	3.58571	4.60812	4.60812	1.87353	2.84191	0.533131	1.5541e-05	7.22855e-25	1.56272e-06
TraesCS1B02G289700	92.0942	65.0309	32.8885	81.2648	68.1754	68.1754	0.882409	1.04835	2.07293	6.70895e-63	0.000476364	4.99099e-07
TraesCS1B02G290000	10.5955	12.4064	34.4895	25.1542	15.6568	15.6568	2.37403	1.26199	0.45396	4.41715e-34	0.376521	0.480166
TraesCS1B02G290600	28.9481	32.3418	9.51311	65.161	31.1361	31.1361	2.25096	0.962721	3.27297	1.29076e-189	3.18021e-12	7.12156e-55
TraesCS1B02G291400	0.212016	0.12963	0.0511617	0.0915253	0.13616	0.13616	0.431691	1.05037	2.66137	0.0202519	0.855955	0.826818
TraesCS1B02G291900	9.57543	21.8674	36.1286	22.865	35.6912	35.6912	2.38789	1.63216	0.987892	1.97777e-56	1.17162e-28	1.52839e-20
TraesCS1B02G292200	0.387405	1.12088	0.006608	1.0533	1.1615	1.1615	2.71885	1.03624	175.772	3.21855e-08	0.381791	0.54772
TraesCS1B02G292800	2.61232	3.59071	11.8674	2.37869	7.75574	7.75574	0.910566	2.15995	0.653535	0.00211455	2.63807e-13	1.54413e-12
TraesCS1B02G293400	0.355808	1.00678	2.11632	0.966371	1.23937	1.23937	2.71599	1.23102	0.585623	0.0188911	0.899769	0.000119427
TraesCS1B02G294100	0	0	0.0162513	0.241752	0.147361	0.147361	NaN	NaN	9.06763	4.5672e-05	0.00218544	0.45007
TraesCS1B02G294300	29.9704	32.0366	26.4066	79.2189	28.1971	28.1971	2.64324	0.880154	1.06781	4.44657e-211	8.69299e-20	1.60964e-211
TraesCS1B02G294700	1.40978	2.24437	11.0717	1.04563	3.17642	3.17642	0.741696	1.41528	0.286895	0.0256784	0.331408	1.4856e-08
TraesCS1B02G295300	0	0	0	0.0626617	0	0	NaN	NaN	NaN	0.000123963	NaN	NaN
TraesCS1B02G297900	38.8006	41.2708	24.7494	85.7067	38.8791	38.8791	2.2089	0.942047	1.57091	4.97769e-117	2.22431e-13	6.12443e-06
TraesCS1B02G298100	0.726607	0.607761	0.475123	0.549546	0.62933	0.62933	0.756318	1.03549	1.32456	9.50738e-05	0.482639	0.216816
TraesCS1B02G298800	0.0369517	0.139173	0	2.19559	0.243376	0.243376	59.4178	1.74873	NaN	1.07945e-07	0.747239	0.541913
TraesCS1B02G299100	0	0.300522	0.238373	0.485856	0.090867	0.090867	NaN	0.302364	0.381197	0.0123978	0.339232	0.197158
TraesCS1B02G300000	0.27556	0.201337	0.130039	0.858774	0.74298	0.74298	3.11647	3.69022	5.7135	6.19345e-11	1.69952e-13	0.0804898
TraesCS1B02G300900	1.26501	1.57777	0.802604	3.83826	2.57665	2.57665	3.03418	1.6331	3.21036	1.09575e-10	0.0551083	0.141301
TraesCS1B02G301400	0.180182	0.541282	0.130485	0.553625	0.751951	0.751951	3.07259	1.3892	5.76274	0.0205478	0.626438	0.0983874
TraesCS1B02G301600	0.609809	1.52274	1.16426	1.55947	2.53458	2.53458	2.55731	1.66449	2.17699	1.82458e-10	9.99886e-06	8.52283e-10
TraesCS1B02G302200	0.0314513	0.0812833	0.0222503	0.266271	0.236139	0.236139	8.46612	2.90514	10.6128	0.000330372	0.469664	1.82473e-05
TraesCS1B02G302300	1.24691	0.779572	0.734874	0.866505	0.810773	0.810773	0.694922	1.04002	1.10328	1.90297e-07	0.565135	0.0907031
TraesCS1B02G302600	0.851496	0.545294	0.664199	0.519487	0.389683	0.389683	0.610088	0.71463	0.586697	1.43327e-06	0.0240801	0.437186
TraesCS1B02G302800	1.43482	1.07949	0.301565	1.30765	1.00562	1.00562	0.911368	0.931568	3.33466	0.00942816	0.187116	0.11064
TraesCS1B02G303800	1.39533	1.23489	0.141794	0.469416	0.671747	0.671747	0.336419	0.543974	4.73748	4.62047e-24	1.28525e-08	0.705223
TraesCS1B02G304300	0.0337433	0.0517657	0.00645567	0.705552	0.718711	0.718711	20.9094	13.8839	111.33	1.11969e-16	4.1989e-16	0.218441
TraesCS1B02G304800	23.124	104.387	662.329	90.2144	165.517	165.517	3.90134	1.58561	0.249901	7.75312e-198	3.71595e-22	9.36281e-08
TraesCS1B02G304900	7.84319	8.20543	7.76285	16.1346	10.6688	10.6688	2.05715	1.30021	1.37434	1.13905e-27	0.0829785	0.39355
TraesCS1B02G306000	0.696272	0.478803	0.428501	0.622036	0.717778	0.717778	0.893381	1.49911	1.67509	0.0203462	0.257747	0.233046
TraesCS1B02G306400	0.0740733	0.0871037	1.25705	0	0.0200277	0.0200277	0	0.229929	0.0159322	0.000323067	0.0403302	4.1179e-05
TraesCS1B02G307600	0.794641	1.45362	3.72031	1.79302	1.58543	1.58543	2.25639	1.09068	0.426155	2.34295e-07	0.515255	0.144092
TraesCS1B02G307700	152.281	571.768	1447.27	437.997	1283.34	1283.34	2.87624	2.24451	0.886732	0	5.64569e-207	0.616028
TraesCS1B02G310100	0.972215	4.12109	0.285954	1.89154	2.44574	2.44574	1.9456	0.593469	8.55291	7.10471e-05	5.7625e-31	0.581602
TraesCS1B02G310300	4.35369	0.554958	2.07433	11.0051	1.38711	1.38711	2.52777	2.49949	0.668704	1.97258e-38	5.21574e-05	2.82836e-13
TraesCS1B02G310400	34.7509	26.3291	0.490708	67.734	15.8615	15.8615	1.94913	0.602432	32.3237	1.69254e-19	8.74196e-29	0.0923271
TraesCS1B02G310700	0.036486	0.19169	0	0.209448	0.0329627	0.0329627	5.74051	0.171958	NaN	0.0023818	5.92499e-05	NaN
TraesCS1B02G310900	1.07314	1.4248	5.1524	2.1671	0.766013	0.766013	2.01941	0.537627	0.148671	0.000360548	1.4891e-06	0.00584493
TraesCS1B02G311300	0.305535	0.111575	0.376467	0	0.175858	0.175858	0	1.57614	0.467127	2.70675e-10	0.867292	3.62258e-08
TraesCS1B02G311800	0.183062	0.054925	0	0.0968933	0.102707	0.102707	0.529292	1.86996	NaN	0.00952048	0.492265	NaN
TraesCS1B02G312500	0.562784	0.512611	0.39375	1.16151	0.513008	0.513008	2.06386	1.00077	1.30288	0.00151058	0.541973	0.607786
TraesCS1B02G314000	0.641908	1.56928	0.120725	1.88966	0.524013	0.524013	2.94381	0.33392	4.34056	3.00289e-07	2.11073e-11	0.000367739
TraesCS1B02G314300	0.447545	0.173925	0.0607153	0.122211	0.163917	0.163917	0.27307	0.942454	2.69976	2.36787e-05	0.710009	0.819291
TraesCS1B02G314400	1.2624	1.81604	1.77575	2.3546	2.17446	2.17446	1.86518	1.19736	1.22453	0.00531887	0.936305	0.681178
TraesCS1B02G315000	1.90531	1.35393	0.860944	1.2875	1.12688	1.12688	0.67574	0.832301	1.30889	1.59689e-11	0.0102625	0.000297692
TraesCS1B02G316200	1.00412	1.43949	13.4271	2.89782	1.61197	1.61197	2.88592	1.11982	0.120054	1.66622e-32	0.710351	2.06245e-26
TraesCS1B02G316300	8.60743	9.26239	15.2859	16.7831	12.8814	12.8814	1.94983	1.39072	0.842695	2.89412e-22	0.000182158	1.32305e-13
TraesCS1B02G317500	2.066	0.106706	0	0.804919	0.0213197	0.0213197	0.389602	0.199798	NaN	1.11967e-13	0.163951	NaN
TraesCS1B02G317800	1.03335	2.43445	6.07904	2.03592	4.0602	4.0602	1.97021	1.66781	0.667903	0.000329732	0.000200134	2.9612e-27
TraesCS1B02G319200	0.896463	0.34872	0.0341367	0.508244	0.102389	0.102389	0.566944	0.293613	2.99938	0.00652488	0.476918	0.518667
TraesCS1B02G319600	1.23429	0	0	0.262462	0	0	0.212643	NaN	NaN	3.31566e-16	NaN	NaN
TraesCS1B02G319800	0.203539	0.255517	0.56307	1.53078	1.34169	1.34169	7.5208	5.25089	2.38282	0.000116799	0.0103437	0.686633
TraesCS1B02G320700	0.797771	2.0435	10.3156	4.65231	2.18938	2.18938	5.83164	1.07139	0.212239	2.86516e-34	0.579891	0.716109
TraesCS1B02G321700	21.2241	20.6125	0.184686	40.987	31.3339	31.3339	1.93115	1.52014	169.66	1.78297e-44	2.45995e-14	0.0243254
TraesCS1B02G322600	0.176177	0.516476	1.13229	0.518046	1.28829	1.28829	2.94048	2.49438	1.13777	0.0369367	0.00043885	0.119589
TraesCS1B02G323600	0.550652	0.488928	1.93695	0.410393	0.437987	0.437987	0.745287	0.895811	0.226122	0.0107331	0.354692	0.00520363
TraesCS1B02G323700	4.23834	0.929291	0	3.39514	0.819659	0.819659	0.801054	0.882026	NaN	3.15702e-05	0.433396	NaN
TraesCS1B02G324300	3.08758	6.23078	0.0297473	6.40013	5.24866	5.24866	2.07287	0.842376	176.441	5.47818e-12	3.48912e-09	0.911414
TraesCS1B02G325100	8.44915	5.80455	5.35964	6.0108	6.17073	6.17073	0.711409	1.06309	1.15133	3.3736e-38	0.0668594	0.000218576
TraesCS1B02G325800	4.29731	5.75353	0.033106	1.92757	2.67542	2.67542	0.448553	0.465005	80.8137	1.5719e-57	3.66388e-48	0.751872
TraesCS1B02G326200	1.17831	2.2405	4.13598	3.88683	2.82902	2.82902	3.29864	1.26268	0.684002	1.06607e-16	0.672239	0.439222
TraesCS1B02G326600	4.82269	18.0001	7.57883	24.9748	15.9906	15.9906	5.17861	0.888364	2.10991	4.17073e-180	0.0170793	5.00972e-05
TraesCS1B02G326700	0.947225	3.57519	4.10481	1.76428	5.43622	5.43622	1.86257	1.52054	1.32435	0.000132981	5.48113e-06	1.39242e-29
TraesCS1B02G326800	0	0.437151	1.56245	0.085273	0.417276	0.417276	NaN	0.954535	0.267065	0.0293535	0.59873	0.000112669
TraesCS1B02G326900	0.0103447	0.0787643	0	0.163158	0.0254727	0.0254727	15.7722	0.323404	NaN	0.0290382	0.379541	NaN
TraesCS1B02G327300	2.90769	5.2056	13.2339	5.33008	7.7287	7.7287	1.8331	1.48469	0.584007	6.13573e-08	5.70989e-06	0.165864
TraesCS1B02G327400	0.344632	0.818425	0.972224	0.7351	0.999609	0.999609	2.133	1.22138	1.02817	0.0334464	0.891923	0.458966
TraesCS1B02G328000	0.751133	0.288384	0.016558	1.97743	0.38349	0.38349	2.63259	1.32979	23.1604	6.21563e-06	0.807361	NaN
TraesCS1B02G329600	204.116	189.644	89.6345	466.386	251.7	251.7	2.28491	1.32723	2.80807	1.20683e-276	1.33616e-08	1.23012e-81
TraesCS1B02G329700	0.273712	0.340571	0.0202173	0.7635	0.922316	0.922316	2.78943	2.70815	45.62	2.60274e-05	9.29193e-07	0.0766844
TraesCS1B02G331800	8.06257	9.82296	17.1224	14.922	11.6473	11.6473	1.85078	1.18572	0.680239	0.000160505	0.973067	9.0575e-11
[truncated: 36,758 more rows]

## Sheet: Table S9
Table S9. Putative direct downstream target genes of TaMYB7-A1
[truncated: 18,149 more rows]

[truncated: 9 more sheets: Table  S10, Table S11, Table S12, Table S13, Table S14, Table S15, Table S16, Table S17, Table S18]
